# Supplementary material for: A clinically applicable connectivity signature for glioblastoma includes the tumor network driver CHI3L1
Source: Nat Commun. 2024 Feb 6;15:968. doi: 10.1038/s41467-024-45067-8 (PMC10847113; doi:10.1038/s41467-024-45067-8)
Supplement: Supplementary file 4 — Supplementary Data 1-12 [file 41467_2024_45067_MOESM4_ESM.xlsx]

## Sheet: Supplementary Data 1
Supplementary Data 1, 71-gene connectivity signature derived from SR101 xenograft scRNA-Seq data.
Gene	logFoldChange	RatioOfExpressedCellsInHighlyConnectedCells	RatioOfExpressedCellsInLowlyConnectedCells	GeneGroup	DEGInS24	DEGInT269	DEGInP3XX	DEGInConservedAnalysisOfPDGCL	DEGInConservedAnalysisOfCellStates	DEGInBulkRNASeq	DEGInCaProLa	DEGInCaProLaControl
CHI3L1	1.57546	0.329	0.079	Upregulated	Yes	Yes			Yes	Yes	Yes
ID3	1.1916	0.601	0.246	Upregulated	Yes	Yes			Yes	Yes
NMB	1.10763	0.579	0.255	Upregulated	Yes	Yes				Yes
CRYAB	1.00511	0.702	0.312	Upregulated	Yes	Yes
APOE	0.897448	0.496	0.248	Upregulated	Yes		Yes	Yes			Yes
AGT	0.848944	0.467	0.209	Upregulated	Yes	Yes	Yes	Yes		Yes	Yes	Yes
CITED1	0.722732	0.404	0.21	Upregulated	Yes	Yes
ATP1B2	0.696343	0.575	0.31	Upregulated	Yes	Yes					Yes
CLU	0.680328	0.932	0.635	Upregulated	Yes	Yes				Yes
TNFRSF12A	0.632451	0.544	0.299	Upregulated	Yes	Yes	Yes	Yes
SPARC	0.619988	0.833	0.581	Upregulated	Yes	Yes	Yes	Yes
FABP7	0.575019	0.859	0.667	Upregulated	Yes	Yes	Yes	Yes	Yes
ATF3	0.571602	0.475	0.299	Upregulated	Yes	Yes
ANXA2	0.56921	0.638	0.428	Upregulated	Yes	Yes
GADD45B	0.554364	0.706	0.467	Upregulated	Yes	Yes
SOCS3	0.544323	0.6	0.411	Upregulated	Yes	Yes
TAGLN2	0.515906	0.716	0.538	Upregulated	Yes		Yes
NEK6	0.494566	0.485	0.319	Upregulated	Yes	Yes	Yes	Yes
CYR61	0.467944	0.77	0.583	Upregulated	Yes	Yes
GFAP	0.463914	0.908	0.696	Upregulated	Yes	Yes
TIMP1	0.441461	0.751	0.584	Upregulated	Yes		Yes
CEBPD	0.439416	0.69	0.502	Upregulated	Yes	Yes
HOPX	0.438213	0.592	0.397	Upregulated	Yes	Yes	Yes	Yes		Yes	Yes
MT2A	0.343722	0.778	0.631	Upregulated	Yes	Yes	Yes	Yes
FEZ1	0.33921	0.671	0.524	Upregulated	Yes	Yes	Yes	Yes
SPARCL1	0.336269	0.761	0.584	Upregulated	Yes	Yes
GAP43	0.324193	0.757	0.616	Upregulated	Yes		Yes
CST3	0.288479	0.926	0.878	Upregulated	Yes		Yes				Yes	Yes
TUBB2A	0.258985	0.732	0.598	Upregulated	Yes		Yes
CNN3	0.238052	0.975	0.903	Upregulated	Yes	Yes
DNAJB1	0.234348	0.723	0.598	Upregulated	Yes	Yes
TMSB10	0.175616	0.861	0.84	Upregulated	Yes		Yes
CALM1	0.171404	0.92	0.853	Upregulated	Yes		Yes
B2M	0.168077	0.987	0.932	Upregulated	Yes	Yes
NDUFB2	0.140531	0.97	0.921	Upregulated	Yes	Yes	Yes	Yes
PTN	0.112565	0.998	0.979	Upregulated	Yes	Yes	Yes	Yes
S100A16	0.0957466	0.711	0.654	Upregulated	Yes		Yes
C1orf61	0.0934517	0.996	0.98	Upregulated	Yes		Yes
CD63	0.0877363	0.991	0.961	Upregulated	Yes		Yes
GAPDH	0.0637122	0.994	0.987	Upregulated	Yes		Yes
HNRNPH1	-0.143402	0.709	0.715	Downregulated	Yes		Yes
HNRNPA1	-0.155621	0.906	0.941	Downregulated	Yes	Yes	Yes	Yes
EEF2	-0.189308	0.956	0.967	Downregulated	Yes	Yes	Yes	Yes
MT-ND3	-0.206629	0.776	0.865	Downregulated	Yes	Yes	Yes	Yes
GLTSCR2	-0.211359	0.598	0.666	Downregulated	Yes	Yes	Yes	Yes
NOVA1	-0.214159	0.87	0.914	Downregulated	Yes	Yes	Yes	Yes
MARCKSL1	-0.236046	0.838	0.9	Downregulated	Yes	Yes	Yes
PABPC1	-0.255576	0.712	0.793	Downregulated	Yes	Yes	Yes	Yes
BTG2	-0.306748	0.652	0.755	Downregulated	Yes		Yes
TCF12	-0.318513	0.559	0.628	Downregulated	Yes	Yes	Yes	Yes
MTRNR2L8	-0.326618	0.509	0.577	Downregulated	Yes	Yes	Yes	Yes	Yes
RPL36A	-0.346875	0.626	0.747	Downregulated	Yes	Yes	Yes	Yes
SOX4	-0.353374	0.716	0.778	Downregulated	Yes	Yes	Yes	Yes
ZBTB20	-0.3653	0.574	0.681	Downregulated	Yes	Yes	Yes	Yes
BTG1	-0.369102	0.693	0.801	Downregulated	Yes	Yes	Yes	Yes
RPSAP58	-0.40645	0.53	0.638	Downregulated	Yes	Yes	Yes	Yes
PTPRS	-0.459142	0.38	0.488	Downregulated	Yes	Yes	Yes	Yes
EGFR	-0.477671	0.48	0.615	Downregulated	Yes	Yes
KCNQ1OT1	-0.488112	0.336	0.37	Downregulated	Yes		Yes
OLIG1	-0.543768	0.394	0.489	Downregulated	Yes	Yes	Yes	Yes		Yes
DSEL	-0.608628	0.358	0.514	Downregulated	Yes	Yes	Yes	Yes
OLIG2	-0.699661	0.465	0.687	Downregulated	Yes	Yes
HES6	-0.716033	0.495	0.722	Downregulated	Yes	Yes	Yes	Yes		Yes
CHD7	-0.779038	0.292	0.463	Downregulated	Yes	Yes
MEST	-0.874862	0.3	0.589	Downregulated	Yes	Yes
ACAP3	-0.934496	0.263	0.492	Downregulated	Yes	Yes	Yes	Yes
TNK2	-1.11422	0.164	0.356	Downregulated	Yes	Yes				Yes
DLL3	-1.52103	0.208	0.619	Downregulated	Yes	Yes				Yes	Yes
SHD	-1.5472	0.136	0.438	Downregulated	Yes	Yes	Yes	Yes		Yes
DLL1	-1.89951	0.062	0.301	Downregulated	Yes	Yes	Yes	Yes		Yes	Yes
SMOC1	-2.05606	0.035	0.213	Downregulated	Yes	Yes				Yes

## Sheet: Supplementary Data 2
Supplementary Data 2, 245-gene connectivity signature derived from SR101 xenograft RNA-Seq data.
Gene	logFoldChange	AdjustedPValue	GeneGroup
AP000345.1	3.45311	0.0213659	Upregulated
AC004485.3	2.56221	0.0360688	Upregulated
MCHR1	2.1457	5.43e-08	Upregulated
CD44	1.8783	1.04e-16	Upregulated
OTOS	1.86831	0.048786	Upregulated
MGP	1.83653	5.88e-05	Upregulated
NNMT	1.79688	4.51e-05	Upregulated
VSNL1	1.61663	5.34e-05	Upregulated
HEPH	1.57091	0.0417218	Upregulated
RP11-283G6.4	1.54088	0.0315422	Upregulated
GBP2	1.51127	0.000453617	Upregulated
SYTL5	1.48402	2.79e-06	Upregulated
PPEF1	1.47875	0.0344462	Upregulated
CHI3L1	1.47554	2.21e-07	Upregulated
IGFBP7	1.40179	0.000174516	Upregulated
GJB2	1.39123	0.000578172	Upregulated
TRPC7	1.36299	0.0130097	Upregulated
CARD16	1.33692	0.0294048	Upregulated
F2RL2	1.33288	0.00368465	Upregulated
RP11-3L21.2	1.32842	0.00595338	Upregulated
ID3	1.32179	0.00456408	Upregulated
A2M	1.31521	6.15e-05	Upregulated
CPNE5	1.30224	0.00347033	Upregulated
IGFBP6	1.29889	3.62e-07	Upregulated
APCDD1L	1.28284	0.0462058	Upregulated
LINC00551	1.27448	0.0372734	Upregulated
NMB	1.25654	0.00379943	Upregulated
HOPX	1.24665	0.00120404	Upregulated
PLA2G5	1.23111	0.00609051	Upregulated
HIST1H1B	1.22289	4.52e-09	Upregulated
AGT	1.21125	0.000135584	Upregulated
LY96	1.21089	0.00727976	Upregulated
AC009502.4	1.21051	0.0335316	Upregulated
SPP1	1.20242	2.7e-05	Upregulated
RP11-483F11.7	1.18086	0.0378472	Upregulated
HIST2H2AC	1.16727	2.42e-10	Upregulated
CYSTM1	1.15845	1.04e-14	Upregulated
CHRNA9	1.14916	0.00403008	Upregulated
PDCD1LG2	1.14531	0.00834866	Upregulated
COL19A1	1.14434	3.38e-07	Upregulated
CLU	1.14391	5.43e-08	Upregulated
GPER1	1.12235	0.000822502	Upregulated
VAMP5	1.10616	0.00682854	Upregulated
DDO	1.09641	0.000482259	Upregulated
LINC01057	1.09624	0.0313147	Upregulated
SCN4B	1.0934	0.00111717	Upregulated
AGPAT9	1.08693	0.0236798	Upregulated
AL031666.2	1.0822	1.32e-05	Upregulated
CDK1	1.07148	4.93e-07	Upregulated
ARHGAP36	1.0694	0.0388775	Upregulated
LIF	1.05967	0.00980758	Upregulated
SYNJ2	1.04905	0.00211749	Upregulated
SEMA3A	1.04688	8.25e-05	Upregulated
CNIH3	1.03342	1.42e-11	Upregulated
TMOD1	1.02415	0.010507	Upregulated
HBEGF	1.01939	0.00687864	Upregulated
HIST1H1D	1.01112	2.86e-08	Upregulated
SRC	-1.00052	0.0110872	Downregulated
MAP1LC3C	-1.00112	0.0333134	Downregulated
PSD2	-1.00556	0.00935391	Downregulated
NAALAD2	-1.00826	0.0148434	Downregulated
HMHA1	-1.01101	0.00173082	Downregulated
SEZ6	-1.01622	2.61e-06	Downregulated
PCP4	-1.02029	0.0164963	Downregulated
DIRAS2	-1.02075	0.00139978	Downregulated
CA8	-1.03416	0.0107097	Downregulated
GPD1	-1.06922	0.0229868	Downregulated
PLCL1	-1.08204	0.01501	Downregulated
IGSF9B	-1.08273	0.00939194	Downregulated
FGL2	-1.0917	0.0121719	Downregulated
JAG2	-1.09241	0.0160375	Downregulated
AMER2	-1.09761	0.0119108	Downregulated
NKAIN1	-1.09881	0.0320558	Downregulated
TEX38	-1.10363	0.0264241	Downregulated
RP11-309M23.1	-1.10586	0.0297837	Downregulated
DGKE	-1.10769	0.0199745	Downregulated
OLIG1	-1.11261	5.88e-05	Downregulated
C14orf166B	-1.11463	0.0358634	Downregulated
AC007682.1	-1.11482	0.0221483	Downregulated
KCNJ2	-1.11521	0.0125643	Downregulated
GCH1	-1.12819	0.00308518	Downregulated
TSPAN15	-1.13843	0.0166203	Downregulated
WIPF3	-1.13927	8.29e-05	Downregulated
MYCL	-1.14078	0.000167796	Downregulated
2022-03-01	-1.15066	0.00785276	Downregulated
SERPINB1	-1.15537	0.0437555	Downregulated
FRAT1	-1.15636	0.00422122	Downregulated
HID1	-1.15644	3.73e-05	Downregulated
HSPA1L	-1.17085	0.00405396	Downregulated
RP11-430C7.5	-1.17091	0.0199745	Downregulated
ASCL1	-1.1742	0.000453617	Downregulated
SLC29A3	-1.17557	0.0210145	Downregulated
MYCN	-1.17872	0.00529465	Downregulated
RAB33A	-1.1861	0.00194608	Downregulated
SLC16A10	-1.18727	0.0100477	Downregulated
STXBP2	-1.18734	0.00225728	Downregulated
TNFRSF11B	-1.19338	0.0015864	Downregulated
SIGLEC1	-1.20291	0.0101711	Downregulated
RAB11FIP4	-1.20327	0.000783239	Downregulated
EPB41	-1.20357	0.0109823	Downregulated
BMP2	-1.22619	0.00909156	Downregulated
SLIT1	-1.23048	0.0042021	Downregulated
ACTL6B	-1.23911	0.0334494	Downregulated
PLCXD2	-1.2402	5.56e-05	Downregulated
DDX26B	-1.25136	0.00700786	Downregulated
ARPP21	-1.25777	1.98e-08	Downregulated
AC053503.11	-1.26558	0.0344091	Downregulated
LINC00925	-1.277	0.00185475	Downregulated
SERPINF1	-1.27734	0.000417956	Downregulated
BMF	-1.27937	0.00142351	Downregulated
PLXDC1	-1.28141	0.0149575	Downregulated
ZDHHC22	-1.2854	0.00334063	Downregulated
SLC17A7	-1.28981	0.0198282	Downregulated
RP11-134P9.3	-1.29613	0.000234073	Downregulated
FERMT3	-1.30747	0.00360262	Downregulated
CTRC	-1.30894	0.026907	Downregulated
TRPV4	-1.31297	0.00456981	Downregulated
DSCAM	-1.31319	2.72e-06	Downregulated
SLCO4A1	-1.31526	0.0028363	Downregulated
AMZ1	-1.31669	1.17e-07	Downregulated
PAK3	-1.32082	0.000328555	Downregulated
RNF144B	-1.33217	0.0480689	Downregulated
LAG3	-1.33539	0.00128649	Downregulated
B3GALT2	-1.35334	0.000395969	Downregulated
STEAP4	-1.36263	0.000452749	Downregulated
SOX8	-1.36421	5.22e-25	Downregulated
MCF2	-1.3799	0.00160801	Downregulated
CKM	-1.39761	0.0166693	Downregulated
UCP3	-1.39778	0.00824534	Downregulated
CELF5	-1.40022	1.99e-05	Downregulated
PARP8	-1.41975	0.00909156	Downregulated
DLL3	-1.43395	8.94e-06	Downregulated
TM6SF1	-1.4388	0.010509	Downregulated
TAGLN3	-1.44429	8.23e-07	Downregulated
ASXL3	-1.44892	4.02e-07	Downregulated
DOCK9	-1.4694	0.000595027	Downregulated
MTSS1	-1.4791	1.02e-11	Downregulated
STXBP6	-1.4798	0.000140131	Downregulated
ATP1A4	-1.48466	2.75e-07	Downregulated
PRKCZ	-1.49987	0.00834866	Downregulated
CRB1	-1.51446	0.000154163	Downregulated
NOD2	-1.52214	0.000315276	Downregulated
HDC	-1.53497	0.000493994	Downregulated
BCO2	-1.55496	0.00137125	Downregulated
SLC7A7	-1.56639	0.000564393	Downregulated
SEMA6B	-1.57119	8.78e-07	Downregulated
MTRNR2L6	-1.57206	6.71e-05	Downregulated
HES6	-1.57738	1.53e-12	Downregulated
ADCY7	-1.586	0.000328555	Downregulated
NSG2	-1.59059	0.00729457	Downregulated
RP11-85M11.2	-1.59911	0.00148749	Downregulated
APOD	-1.6144	0.00276579	Downregulated
UNC13D	-1.61447	3.55e-05	Downregulated
CUX2	-1.62093	0.00682854	Downregulated
C3	-1.6309	0.00568195	Downregulated
PTPRJ	-1.63275	0.004809	Downregulated
MTRNR2L7	-1.63985	0.00704217	Downregulated
ADAP2	-1.66552	0.00410457	Downregulated
GPR123-AS1	-1.66712	0.00348788	Downregulated
RP11-161M6.2	-1.68656	6.52e-06	Downregulated
EPHB1	-1.69877	5.98e-07	Downregulated
FLRT1	-1.70329	2.61e-06	Downregulated
KCNH8	-1.73489	1.17e-07	Downregulated
CLSTN2	-1.73502	0.00081918	Downregulated
PDE2A	-1.75403	3.23e-08	Downregulated
ATP1A3	-1.77058	1.8e-22	Downregulated
PTAFR	-1.77433	0.00130134	Downregulated
RP11-328J6.1	-1.7778	0.00107975	Downregulated
CARD10	-1.78666	0.000855178	Downregulated
SATB1	-1.81436	5.63e-08	Downregulated
TNK2	-1.83663	2.74e-19	Downregulated
TBC1D9	-1.84331	0.00179121	Downregulated
MYO7B	-1.85753	0.0110872	Downregulated
FAM105A	-1.86029	0.000280807	Downregulated
CAPN3	-1.86495	0.00595379	Downregulated
ARHGAP24	-1.86935	1.2e-05	Downregulated
FRMPD1	-1.87925	2.61e-06	Downregulated
NKAIN4	-1.89372	0.000137882	Downregulated
LPIN3	-1.89553	0.00108797	Downregulated
MTRNR2L10	-1.91298	5.85e-05	Downregulated
ADAMTSL2	-1.93461	0.0049112	Downregulated
ATP8A1	-1.93519	0.000137882	Downregulated
ATP2B3	-1.9373	0.000435892	Downregulated
TAGAP	-1.94189	0.00242769	Downregulated
UNC5A	-1.9705	0.000331331	Downregulated
FERMT1	-2.0003	5.63e-08	Downregulated
SERPINF2	-2.03699	0.00568195	Downregulated
BCL11B	-2.07154	0.00340003	Downregulated
CHRM4	-2.08646	0.000133232	Downregulated
AHSG	-2.09892	0.00579954	Downregulated
COL20A1	-2.12828	2.38e-05	Downregulated
CDKN1C	-2.13066	5.03e-08	Downregulated
SHD	-2.14192	7.08e-38	Downregulated
SPNS2	-2.14211	4.47e-05	Downregulated
TTC24	-2.14989	0.000502321	Downregulated
KCNIP3	-2.16275	2.38e-05	Downregulated
SMOC1	-2.16691	3.13e-15	Downregulated
TF	-2.21335	8.78e-07	Downregulated
NEU4	-2.216	2.85e-13	Downregulated
DCX	-2.21696	1.34e-08	Downregulated
RP11-1055B8.3	-2.22125	2.61e-06	Downregulated
STMN2	-2.2299	0.000146818	Downregulated
ADAMTS7	-2.23754	3.21e-13	Downregulated
PACSIN1	-2.32167	0.00108797	Downregulated
AC114730.3	-2.32654	7.08e-15	Downregulated
FTMT	-2.40428	0.000140131	Downregulated
RP13-735L24.1	-2.43896	6.24e-07	Downregulated
FBN3	-2.45907	3.23e-08	Downregulated
RP11-231C18.1	-2.47541	3.73e-05	Downregulated
PTPRM	-2.49562	4.26e-05	Downregulated
TNR	-2.51415	2.3e-07	Downregulated
GADD45G	-2.53449	4.06e-12	Downregulated
LIMS2	-2.57012	1.71e-06	Downregulated
RASGEF1C	-2.57701	6.61e-06	Downregulated
ELAVL4	-2.69713	2.15e-09	Downregulated
ARHGDIB	-2.70801	0.000374257	Downregulated
MYT1L	-2.77219	0.00163389	Downregulated
DLL1	-2.84332	1.39e-29	Downregulated
TBX21	-2.84471	0.000968145	Downregulated
PODN	-2.89262	9.28e-05	Downregulated
KIF19	-3.03219	0.000135584	Downregulated
AC124944.5	-3.05831	0.00682854	Downregulated
CDH20	-3.08068	0.00051857	Downregulated
RP11-90E5.1	-3.08419	5.53e-07	Downregulated
GRID2	-3.10586	0.00347033	Downregulated
NAA11	-3.15807	0.000288945	Downregulated
MUC4	-3.24726	1.07e-08	Downregulated
FGD3	-3.28816	7.33e-08	Downregulated
CLVS2	-3.44416	0.000135584	Downregulated
QPCT	-3.50846	3.08e-05	Downregulated
GPR17	-3.65109	1.13e-05	Downregulated
IFITM10	-3.66267	1.96e-12	Downregulated
SNX20	-3.66345	9.1e-09	Downregulated
PCSK2	-3.93267	0.00106875	Downregulated
MFNG	-3.94908	6.06e-19	Downregulated
PON3	-4.04696	2.17e-08	Downregulated
CYP4F12	-4.16049	7.97e-05	Downregulated
VIPR2	-4.23558	6.76e-07	Downregulated
TPBGL	-4.24268	1.21e-05	Downregulated
MYH14	-4.4293	8.25e-05	Downregulated
TUSC3	-5.62748	1.93e-08	Downregulated
CX3CR1	-5.87165	4.52e-09	Downregulated
ELFN2	-6.31952	1.9e-13	Downregulated
SUSD3	-6.94708	4.69e-08	Downregulated
HCK	-7.32721	3.84e-18	Downregulated

## Sheet: Supplementary Data 3
Supplementary Data 3, 184-gene Caprola(6) signature.
Gene	RegulationInHigherGroup	Group	AlsoInControlGene	AlsoInConnectivityGene	AverageLogFoldChange
ABCA8	Up	HighVsLow|HighVsMedium	Yes	No	1.25324
ADAM28	Down	HighVsLow|HighVsMedium	No	No	-1.19384
ADAMTS10	Down	HighVsLow|HighVsMedium	No	No	-1.19842
ADAMTS3	Up	HighVsLow|HighVsMedium	No	No	1.07885
ADAMTSL1	Down	HighVsLow|HighVsMedium	No	No	-1.34602
ADM2	Down	HighVsLow|HighVsMedium	No	No	-1.87247
ADRB1	Up	HighVsLow|HighVsMedium	No	No	0.998549
AGT	Up	HighVsLow|HighVsMedium	Yes	Yes	1.6444
AKNA	Down	HighVsLow|HighVsMedium	No	No	-0.926017
AKR1C3	Up	HighVsLow|HighVsMedium	Yes	No	1.93113
ALDOC	Up	MediumVsLow|HighVsLow|HighVsMedium	No	No	1.02709
APOE	Up	MediumVsLow|HighVsLow	No	Yes	1.00333
ARHGAP25	Up	HighVsLow|HighVsMedium	No	No	1.08061
ARNTL2	Up	HighVsLow|HighVsMedium	No	No	1.05798
ASCL1	Down	MediumVsLow|HighVsLow	No	No	-1.08859
ASIC3	Up	MediumVsLow|HighVsLow	No	No	0.645083
ATP1A2	Down	HighVsLow|HighVsMedium	No	No	-1.72997
ATP1B2	Up	MediumVsLow|HighVsLow	No	Yes	0.638037
BCHE	Down	HighVsLow|HighVsMedium	No	No	-0.835692
BCL11A	Down	HighVsLow|HighVsMedium	No	No	-1.25776
BHLHE41	Up	HighVsLow|HighVsMedium	No	No	1.95762
BMF	Down	HighVsLow|HighVsMedium	No	No	-1.72198
BMP2	Up	HighVsLow|HighVsMedium	No	No	1.00183
BRSK2	Down	MediumVsLow|HighVsLow	No	No	-1.44365
BTBD17	Down	MediumVsLow|HighVsLow	No	No	-1.63866
C11orf87	Down	MediumVsLow|HighVsLow	No	No	-1.49407
CA14	Up	MediumVsLow|HighVsLow	No	No	0.608327
CA8	Up	HighVsLow|HighVsMedium	No	No	2.19297
CADPS2	Up	HighVsLow|HighVsMedium	No	No	1.17987
CAMK2B	Up	HighVsLow|HighVsMedium	No	No	1.33857
CAV2	Up	HighVsLow|HighVsMedium	No	No	1.30204
CEACAM16-AS1	Up	MediumVsLow|HighVsLow	No	No	0.678965
CHAC1	Down	HighVsLow|HighVsMedium	No	No	-1.35747
CHI3L1	Up	HighVsLow|HighVsMedium	No	Yes	1.52421
CHST15	Up	HighVsLow|HighVsMedium	No	No	1.16941
CMBL	Up	HighVsLow|HighVsMedium	No	No	1.12521
COL9A2	Up	MediumVsLow|HighVsLow	No	No	0.636402
COL9A3	Down	HighVsLow|HighVsMedium	No	No	-1.19665
CPLX2	Down	MediumVsLow|HighVsLow|HighVsMedium	No	No	-2.23162
CPXM1	Down	HighVsLow|HighVsMedium	No	No	-1.30577
CRB1	Up	HighVsLow|HighVsMedium	No	No	1.07616
CST3	Up	HighVsLow|HighVsMedium	Yes	Yes	1.56091
CTNNA3	Up	HighVsLow|HighVsMedium	No	No	1.94645
CTNND2	Down	MediumVsLow|HighVsLow	No	No	-1.34993
CYP27A1	Up	HighVsLow|HighVsMedium	No	No	1.05735
DAB1	Up	HighVsLow|HighVsMedium	No	No	2.30977
DCX	Down	MediumVsLow|HighVsLow|HighVsMedium	No	No	-2.38502
DDO	Up	MediumVsLow|HighVsLow	No	No	0.802117
DHRS3	Up	HighVsLow|HighVsMedium	No	No	0.961234
DIO2	Up	HighVsLow|HighVsMedium	No	No	1.43915
DLL1	Down	MediumVsLow|HighVsLow	No	Yes	-2.25143
DLL3	Down	MediumVsLow|HighVsLow	No	Yes	-1.66712
DOCK10	Down	HighVsLow|HighVsMedium	No	No	-1.14822
DPYD	Up	HighVsLow|HighVsMedium	No	No	1.85428
EFEMP1	Up	HighVsLow|HighVsMedium	No	No	1.07596
ENC1	Down	MediumVsLow|HighVsLow|HighVsMedium	No	No	-0.881974
EPB41	Down	MediumVsLow|HighVsLow|HighVsMedium	No	No	-1.01412
FAM107B	Down	MediumVsLow|HighVsLow	No	No	-1.0358
FGD4	Down	MediumVsLow|HighVsLow	No	No	-1.13521
FGF1	Up	HighVsLow|HighVsMedium	No	No	1.09293
FRMPD1	Up	HighVsLow|HighVsMedium	No	No	1.14365
GABARAPL1	Up	HighVsLow|HighVsMedium	No	No	1.14138
GABRB1	Up	HighVsLow|HighVsMedium	No	No	1.71687
GABRE	Down	MediumVsLow|HighVsLow|HighVsMedium	No	No	-0.941202
GADD45G	Down	MediumVsLow|HighVsLow|HighVsMedium	No	No	-1.26642
GLDC	Down	MediumVsLow|HighVsLow	No	No	-1.54873
GNAI1	Down	MediumVsLow|HighVsLow	No	No	-1.47347
GNG2	Down	MediumVsLow|HighVsLow	No	No	-1.27308
GPR151	Down	HighVsLow|HighVsMedium	No	No	-1.38949
GPX3	Down	HighVsLow|HighVsMedium	No	No	-0.921396
GRAMD2B	Up	HighVsLow|HighVsMedium	No	No	1.16309
GRIA1	Down	HighVsLow|HighVsMedium	No	No	-1.95523
GRIA2	Down	MediumVsLow|HighVsLow|HighVsMedium	No	No	-0.994397
GRIP2	Down	HighVsLow|HighVsMedium	No	No	-0.848032
GSTM2	Up	MediumVsLow|HighVsLow	No	No	0.441733
HEPACAM	Up	HighVsLow|HighVsMedium	No	No	1.1132
HJURP	Up	HighVsLow|HighVsMedium	No	No	0.978451
HMMR	Up	HighVsLow|HighVsMedium	No	No	1.02087
HOPX	Up	HighVsLow|HighVsMedium	No	Yes	1.22652
IGDCC3	Down	MediumVsLow|HighVsLow	No	No	-0.991574
IGF1R	Down	HighVsLow|HighVsMedium	No	No	-1.15389
IGFBP4	Down	HighVsLow|HighVsMedium	No	No	-1.14521
IGFBP7	Up	HighVsLow|HighVsMedium	No	No	1.36479
IGFBPL1	Down	MediumVsLow|HighVsLow	No	No	-1.05322
IGSF21	Down	MediumVsLow|HighVsLow	No	No	-1.57706
IL13RA1	Down	HighVsLow|HighVsMedium	No	No	-0.91798
JPH1	Up	MediumVsLow|HighVsLow|HighVsMedium	No	No	1.29633
KCNG1	Down	MediumVsLow|HighVsLow|HighVsMedium	No	No	-1.34134
KCNH5	Up	HighVsLow|HighVsMedium	No	No	2.50584
KCNJ6	Down	MediumVsLow|HighVsLow	No	No	-1.09703
KCNQ2	Down	MediumVsLow|HighVsLow	No	No	-1.35599
KIF16B	Up	HighVsLow|HighVsMedium	No	No	1.03659
KIRREL3	Down	MediumVsLow|HighVsLow	No	No	-0.976576
KLF9	Up	HighVsLow|HighVsMedium	No	No	0.992492
LEFTY2	Down	HighVsLow|HighVsMedium	No	No	-1.34994
LHFPL3	Down	MediumVsLow|HighVsLow|HighVsMedium	No	No	-1.71273
LINC00511	Down	HighVsLow|HighVsMedium	No	No	-1.19262
LINC01116	Up	HighVsLow|HighVsMedium	No	No	1.10015
LINC01727	Up	MediumVsLow|HighVsLow	Yes	No	0.806315
LRATD1	Down	MediumVsLow|HighVsLow	No	No	-0.869548
LRRN3	Up	HighVsLow|HighVsMedium	No	No	1.53799
LRRTM3	Up	HighVsLow|HighVsMedium	No	No	1.50645
MACIR	Down	HighVsLow|HighVsMedium	No	No	-0.965387
MAP3K5	Up	HighVsLow|HighVsMedium	No	No	0.989507
MBNL3	Down	HighVsLow|HighVsMedium	No	No	-1.09492
MFAP4	Down	MediumVsLow|HighVsLow|HighVsMedium	Yes	No	-0.962192
MFSD2A	Down	MediumVsLow|HighVsLow	No	No	-1.67664
MGP	Up	HighVsLow|HighVsMedium	No	No	1.24554
MT3	Up	HighVsLow|HighVsMedium	No	No	1.71557
MYCL	Down	MediumVsLow|HighVsLow	No	No	-2.09192
MYCN	Down	MediumVsLow|HighVsLow	No	No	-0.79648
MYO5B	Down	MediumVsLow|HighVsLow|HighVsMedium	No	No	-1.31456
MYOF	Up	HighVsLow|HighVsMedium	No	No	1.25133
NAPRT	Up	HighVsLow|HighVsMedium	No	No	1.67847
NDNF	Up	HighVsLow|HighVsMedium	No	No	1.89983
NEBL	Up	HighVsLow|HighVsMedium	No	No	1.03438
NEK2	Up	HighVsLow|HighVsMedium	No	No	1.10659
NEO1	Down	MediumVsLow|HighVsLow	No	No	-0.965734
NUPR1	Down	HighVsLow|HighVsMedium	Yes	No	-0.857087
NXPH1	Down	MediumVsLow|HighVsLow	No	No	-1.06998
OAS1	Up	MediumVsLow|HighVsLow|HighVsMedium	No	No	0.582484
OLFM2	Up	HighVsLow|HighVsMedium	No	No	0.91607
PAK3	Down	MediumVsLow|HighVsLow|HighVsMedium	No	No	-1.9791
PAPSS2	Down	HighVsLow|HighVsMedium	No	No	-1.11512
PATJ	Up	HighVsLow|HighVsMedium	No	No	1.17945
PCDHGC4	Down	HighVsLow|HighVsMedium	No	No	-1.22751
PCSK2	Down	MediumVsLow|HighVsLow|HighVsMedium	No	No	-1.95243
PFKFB3	Up	HighVsLow|HighVsMedium	No	No	1.11731
PHACTR2	Up	MediumVsLow|HighVsLow	No	No	0.572378
PHKG1	Up	HighVsLow|HighVsMedium	No	No	1.40398
PID1	Down	MediumVsLow|HighVsLow	No	No	-0.850251
PIPOX	Up	HighVsLow|HighVsMedium	No	No	1.15081
PLEKHA6	Up	HighVsLow|HighVsMedium	No	No	1.15863
PLIN5	Down	HighVsLow|HighVsMedium	No	No	-1.40546
PLPPR5	Up	HighVsLow|HighVsMedium	No	No	1.1906
PODXL	Down	HighVsLow|HighVsMedium	No	No	-0.911868
PRDM5	Up	HighVsLow|HighVsMedium	No	No	1.20077
PROM1	Down	MediumVsLow|HighVsLow	No	No	-1.91599
PTPRO	Down	MediumVsLow|HighVsLow	No	No	-1.0414
RAB3B	Down	MediumVsLow|HighVsLow	No	No	-1.09449
RGS11	Up	MediumVsLow|HighVsLow|HighVsMedium	No	No	0.971944
RGS3	Down	HighVsLow|HighVsMedium	No	No	-1.03677
RGS6	Up	HighVsLow|HighVsMedium	No	No	1.68648
RND3	Down	MediumVsLow|HighVsLow	No	No	-1.96142
SCN1A	Down	HighVsLow|HighVsMedium	No	No	-1.11117
SEMA5B	Down	HighVsLow|HighVsMedium	No	No	-1.4604
SERINC2	Down	MediumVsLow|HighVsLow	No	No	-1.6556
SERPINI1	Up	MediumVsLow|HighVsLow	No	No	0.877005
SEZ6L	Down	MediumVsLow|HighVsLow	No	No	-1.6893
SH3RF3	Down	MediumVsLow|HighVsLow	No	No	-1.13239
SLC15A2	Up	MediumVsLow|HighVsLow|HighVsMedium	Yes	No	0.695177
SLC17A8	Down	MediumVsLow|HighVsLow	No	No	-1.29631
SLC1A5	Down	HighVsLow|HighVsMedium	Yes	No	-1.84097
SLC4A10	Up	HighVsLow|HighVsMedium	No	No	1.91797
SLC6A1	Up	HighVsLow|HighVsMedium	Yes	No	2.10018
SLC6A11	Down	MediumVsLow|HighVsLow	No	No	-1.26817
SLC7A11	Down	HighVsLow|HighVsMedium	No	No	-1.13175
SLC7A5	Down	HighVsLow|HighVsMedium	No	No	-1.4048
SPP1	Up	HighVsLow|HighVsMedium	Yes	No	1.99795
ST8SIA5	Up	HighVsLow|HighVsMedium	No	No	1.03603
STC1	Down	MediumVsLow|HighVsLow|HighVsMedium	Yes	No	-0.994555
TAGLN3	Down	MediumVsLow|HighVsLow	No	No	-1.40941
TAMALIN	Down	HighVsLow|HighVsMedium	No	No	-1.1203
TENT5B	Down	HighVsLow|HighVsMedium	No	No	-1.84346
THBS1	Down	MediumVsLow|HighVsLow|HighVsMedium	No	No	-1.26838
TMEM45A	Up	MediumVsLow|HighVsLow	No	No	0.665256
TMEM47	Down	MediumVsLow|HighVsLow|HighVsMedium	No	No	-1.0696
TMSB15A	Down	MediumVsLow|HighVsLow	No	No	-1.00885
TNFAIP6	Up	HighVsLow|HighVsMedium	No	No	0.874936
TNFSF18	Down	HighVsLow|HighVsMedium	No	No	-1.34547
TNFSF4	Up	MediumVsLow|HighVsLow	No	No	1.16137
TNS2	Down	HighVsLow|HighVsMedium	No	No	-1.09539
TP53I11	Down	MediumVsLow|HighVsLow	No	No	-1.90702
TRIB3	Down	HighVsLow|HighVsMedium	No	No	-1.16319
TRNP1	Down	HighVsLow|HighVsMedium	No	No	-1.49727
TSPAN15	Up	HighVsLow|HighVsMedium	No	No	1.00993
UBE2C	Up	HighVsLow|HighVsMedium	No	No	1.04041
UBE2QL1	Down	MediumVsLow|HighVsLow|HighVsMedium	No	No	-2.13663
UHRF1	Down	MediumVsLow|HighVsLow	No	No	-1.07934
VASH2	Down	MediumVsLow|HighVsLow	No	No	-1.16291
VCAN	Down	MediumVsLow|HighVsLow	No	No	-1.22345
YJEFN3	Up	MediumVsLow|HighVsLow	No	No	0.602908
ZBTB18	Down	MediumVsLow|HighVsLow	No	No	-1.06655
ZFHX4-AS1	Up	HighVsLow|HighVsMedium	Yes	No	1.2566

## Sheet: Supplementary Data 4
Supplementary Data 4, 57-gene Caprola(on) signature.
Gene	RegulationInHigherGroup	Group	AlsoInCaProLaGene	AlsoInConnectivityGene	AverageLogFoldChange
AARS1	Down	HighVsLow|HighVsMedium	No	No	-0.536355
ABCA8	Up	HighVsLow|HighVsMedium	Yes	No	0.695718
AGT	Up	HighVsLow|HighVsMedium	Yes	Yes	0.907844
AKR1C3	Up	HighVsLow|HighVsMedium	Yes	No	0.873152
APOE	Down	HighVsLow|HighVsMedium	No	No	-0.624815
AQP4	Up	HighVsLow|HighVsMedium	No	No	0.613727
AZGP1	Down	MediumVsLow|HighVsLow	No	No	-0.693323
BRINP1	Up	HighVsLow|HighVsMedium	No	No	1.388
BUB1	Down	HighVsLow|HighVsMedium	No	No	-0.840059
CCNB2	Down	HighVsLow|HighVsMedium	No	No	-1.58651
CDH3	Down	HighVsLow|HighVsMedium	No	No	-1.1707
CDKN1A	Down	MediumVsLow|HighVsLow	No	No	-0.623924
CHN1	Up	HighVsLow|HighVsMedium	No	No	0.566866
CPVL	Up	HighVsLow|HighVsMedium	No	No	0.835455
CST3	Up	HighVsLow|HighVsMedium	Yes	Yes	0.74289
DCC	Up	HighVsLow|HighVsMedium	No	No	0.537991
DCLK1	Up	HighVsLow|HighVsMedium	No	No	0.896937
ELMOD1	Up	MediumVsLow|HighVsLow	No	No	0.979339
IGFBP3	Down	HighVsLow|HighVsMedium	No	No	-0.428587
KCND3	Up	HighVsLow|HighVsMedium	No	No	0.488204
KLF10	Up	HighVsLow|HighVsMedium	No	No	0.596518
LAMP5	Up	HighVsLow|HighVsMedium	No	No	0.857957
LINC01727	Up	MediumVsLow|HighVsLow	Yes	No	1.30831
LRRC17	Up	HighVsLow|HighVsMedium	No	No	0.736098
LRRC3B	Up	MediumVsLow|HighVsLow	No	No	1.34938
MFAP4	Down	HighVsLow|HighVsMedium	Yes	No	-0.791231
NCALD	Up	HighVsLow|HighVsMedium	No	No	0.493836
NCAN	Up	HighVsLow|HighVsMedium	No	No	1.35697
NUPR1	Down	HighVsLow|HighVsMedium	Yes	No	-0.90674
PDGFRA	Up	HighVsLow|HighVsMedium	No	No	0.822573
PHGDH	Down	HighVsLow|HighVsMedium	No	No	-0.807191
PIK3R3	Up	HighVsLow|HighVsMedium	No	No	0.719115
RGS16	Down	HighVsLow|HighVsMedium	No	No	-0.651774
RPH3A	Up	MediumVsLow|HighVsLow|HighVsMedium	No	No	1.02928
S100B	Up	HighVsLow|HighVsMedium	No	No	0.752719
SCG3	Up	HighVsLow|HighVsMedium	No	No	0.790562
SCN1A	Up	HighVsLow|HighVsMedium	No	No	0.825023
SHMT2	Down	HighVsLow|HighVsMedium	No	No	-0.550214
SLC15A2	Up	HighVsLow|HighVsMedium	Yes	No	0.599742
SLC1A4	Down	HighVsLow|HighVsMedium	No	No	-0.948759
SLC1A5	Down	HighVsLow|HighVsMedium	Yes	No	-1.06243
SLC2A3	Down	HighVsLow|HighVsMedium	No	No	-0.486384
SLC43A2	Up	MediumVsLow|HighVsLow|HighVsMedium	No	No	1.0487
SLC6A1	Up	HighVsLow|HighVsMedium	Yes	No	1.06489
SNTG1	Up	HighVsLow|HighVsMedium	No	No	0.826151
SPOCK2	Down	MediumVsLow|HighVsLow	No	No	-0.826585
SPP1	Up	MediumVsLow|HighVsLow	Yes	No	1.14455
STC1	Down	HighVsLow|HighVsMedium	Yes	No	-0.413256
SYBU	Up	HighVsLow|HighVsMedium	No	No	1.59058
TMEM158	Down	HighVsLow|HighVsMedium	No	No	-0.611598
TPX2	Down	HighVsLow|HighVsMedium	No	No	-0.869005
TSPYL2	Up	HighVsLow|HighVsMedium	No	No	0.596585
TXNIP	Up	HighVsLow|HighVsMedium	No	No	0.391687
UBE2C	Down	HighVsLow|HighVsMedium	No	No	-1.30257
VAT1L	Up	MediumVsLow|HighVsLow|HighVsMedium	No	No	0.755389
VSTM4	Up	HighVsLow|HighVsMedium	No	No	1.11034
ZFHX4-AS1	Up	HighVsLow|HighVsMedium	Yes	No	0.71917

## Sheet: Supplementary Data 5
Supplementary Data 5, 171-gene calcium signature.
Gene
ADAM28
ADAMTS10
ADAMTS3
ADAMTSL1
ADM2
ADRB1
AKNA
ALDOC
APOE
ARHGAP25
ARNTL2
ASCL1
ASIC3
ATP1A2
ATP1B2
BCHE
BCL11A
BHLHE41
BMF
BMP2
BRSK2
BTBD17
C11orf87
CA14
CA8
CADPS2
CAMK2B
CAV2
CEACAM16-AS1
CHAC1
CHI3L1
CHST15
CMBL
COL9A2
COL9A3
CPLX2
CPXM1
CRB1
CTNNA3
CTNND2
CYP27A1
DAB1
DCX
DDO
DHRS3
DIO2
DLL1
DLL3
DOCK10
DPYD
EFEMP1
ENC1
EPB41
FAM107B
FGD4
FGF1
FRMPD1
GABARAPL1
GABRB1
GABRE
GADD45G
GLDC
GNAI1
GNG2
GPR151
GPX3
GRAMD2B
GRIA1
GRIA2
GRIP2
GSTM2
HEPACAM
HJURP
HMMR
HOPX
IGDCC3
IGF1R
IGFBP4
IGFBP7
IGFBPL1
IGSF21
IL13RA1
JPH1
KCNG1
KCNH5
KCNJ6
KCNQ2
KIF16B
KIRREL3
KLF9
LEFTY2
LHFPL3
LINC00511
LINC01116
LRATD1
LRRN3
LRRTM3
MACIR
MAP3K5
MBNL3
MFSD2A
MGP
MT3
MYCL
MYCN
MYO5B
MYOF
NAPRT
NDNF
NEBL
NEK2
NEO1
NXPH1
OAS1
OLFM2
PAK3
PAPSS2
PATJ
PCDHGC4
PCSK2
PFKFB3
PHACTR2
PHKG1
PID1
PIPOX
PLEKHA6
PLIN5
PLPPR5
PODXL
PRDM5
PROM1
PTPRO
RAB3B
RGS11
RGS3
RGS6
RND3
SCN1A
SEMA5B
SERINC2
SERPINI1
SEZ6L
SH3RF3
SLC17A8
SLC4A10
SLC6A11
SLC7A11
SLC7A5
ST8SIA5
TAGLN3
TAMALIN
TENT5B
THBS1
TMEM45A
TMEM47
TMSB15A
TNFAIP6
TNFSF18
TNFSF4
TNS2
TP53I11
TRIB3
TRNP1
TSPAN15
UBE2C
UBE2QL1
UHRF1
VASH2
VCAN
YJEFN3
ZBTB18

## Sheet: Supplementary Data 6
Supplementary Data 6, Cell type signatures obtained from our patient sample snRNA-Seq data.
Gene	logFoldChange	RatioOfExpressedCellsInThisCellType	RatioOfExpressedCellsInTheOtherCellTypes	AdjustedPValue	CellType
GPR98	2.08209	0.915	0.231	0	Astrocyte
NRG3	1.69763	0.935	0.291	0	Astrocyte
RNF219-AS1	1.56448	0.633	0.114	0	Astrocyte
GPC5	1.56408	0.863	0.252	0	Astrocyte
TPD52L1	1.54503	0.588	0.051	0	Astrocyte
SPARCL1	1.47506	0.865	0.382	0	Astrocyte
HPSE2	1.43462	0.336	0.041	0	Astrocyte
MGST1	1.42016	0.661	0.137	0	Astrocyte
ADCY2	1.37154	0.816	0.225	0	Astrocyte
MGAT4C	1.35934	0.639	0.103	0	Astrocyte
NEBL	1.34963	0.757	0.21	0	Astrocyte
PLEKHA5	1.33027	0.833	0.26	0	Astrocyte
RP11-627D16.1	1.31841	0.568	0.115	0	Astrocyte
FAM155A	1.26916	0.712	0.176	0	Astrocyte
SLC14A1	1.26564	0.56	0.106	0	Astrocyte
KCNN3	1.26232	0.681	0.157	0	Astrocyte
PAMR1	1.24527	0.597	0.125	0	Astrocyte
MAPK4	1.21068	0.682	0.202	0	Astrocyte
ABLIM1	1.20248	0.676	0.198	0	Astrocyte
MAOB	1.18564	0.554	0.133	0	Astrocyte
COL5A3	1.15342	0.568	0.157	0	Astrocyte
PITPNC1	1.12517	0.876	0.421	0	Astrocyte
CP	1.12495	0.464	0.06	0	Astrocyte
SORBS1	1.10927	0.903	0.429	0	Astrocyte
LINC01088	1.10595	0.59	0.165	0	Astrocyte
CTNND2	1.09728	0.969	0.635	0	Astrocyte
GABRB1	1.09052	0.542	0.124	0	Astrocyte
RANBP3L	1.0555	0.406	0.066	0	Astrocyte
DCLK1	1.05123	0.794	0.37	0	Astrocyte
AQP1	1.03705	0.539	0.154	0	Astrocyte
NTRK2	1.03653	0.827	0.344	0	Astrocyte
CNTN1	1.03045	0.662	0.201	0	Astrocyte
CD38	1.02714	0.429	0.07	0	Astrocyte
PRODH	1.02614	0.396	0.052	0	Astrocyte
SLC1A2	0.987117	0.608	0.282	5.42e-198	Astrocyte
COLEC12	0.986383	0.447	0.087	0	Astrocyte
FUT9	0.979118	0.534	0.117	0	Astrocyte
AQP4-AS1	0.97112	0.542	0.184	1.94e-303	Astrocyte
ARHGEF4	0.968947	0.709	0.251	0	Astrocyte
DTNA	0.955285	0.959	0.612	0	Astrocyte
EFEMP1	0.954505	0.531	0.161	0	Astrocyte
DNER	0.954406	0.562	0.176	0	Astrocyte
APOE	0.942196	0.847	0.534	1.83e-181	Astrocyte
CDH20	0.934967	0.72	0.312	1.13e-302	Astrocyte
GINS3	0.92635	0.438	0.107	0	Astrocyte
PARD3	0.924931	0.742	0.314	0	Astrocyte
CCDC85A	0.918722	0.299	0.035	0	Astrocyte
FLT1	2.65919	0.791	0.027	0	Endothelial
EGFL7	2.63806	0.799	0.01	0	Endothelial
ABCB1	2.56556	0.791	0.017	0	Endothelial
INSR	2.56371	0.84	0.205	0	Endothelial
VWF	2.51764	0.761	0.029	0	Endothelial
ANO2	2.3219	0.679	0.021	0	Endothelial
GALNT18	2.26056	0.765	0.08	0	Endothelial
HSPG2	2.25248	0.73	0.044	0	Endothelial
CLDN5	2.24312	0.639	0.026	0	Endothelial
ANGPT2	2.2363	0.659	0.083	0	Endothelial
PTPRB	2.07385	0.722	0.021	0	Endothelial
ATP10A	2.04845	0.495	0.035	0	Endothelial
DOCK9	2.03206	0.794	0.099	0	Endothelial
MECOM	2.03007	0.794	0.113	0	Endothelial
NOX4	2.00347	0.588	0.024	0	Endothelial
GPR116	1.92629	0.682	0.011	0	Endothelial
ERG	1.86333	0.675	0.015	0	Endothelial
PTPRM	1.82387	0.805	0.153	0	Endothelial
ELTD1	1.7998	0.626	0.008	0	Endothelial
RASGRP3	1.78749	0.671	0.048	0	Endothelial
PREX2	1.76935	0.79	0.196	0	Endothelial
SORBS2	1.74748	0.625	0.11	0	Endothelial
MYRIP	1.70413	0.622	0.145	0	Endothelial
EPAS1	1.69349	0.664	0.087	0	Endothelial
LPHN2	1.68169	0.64	0.087	0	Endothelial
CTGF	1.66659	0.507	0.047	0	Endothelial
SLC39A10	1.66179	0.485	0.107	0	Endothelial
PLXNA2	1.63589	0.633	0.114	0	Endothelial
HECW2	1.63165	0.562	0.058	0	Endothelial
PLEKHG1	1.62246	0.812	0.22	0	Endothelial
PTPRG	1.61842	0.927	0.448	0	Endothelial
GRAPL	1.61271	0.561	0.011	0	Endothelial
AC010084.1	1.61064	0.421	0.004	0	Endothelial
MYO10	1.60779	0.73	0.167	0	Endothelial
FLI1	1.59285	0.665	0.05	0	Endothelial
LDB2	1.56194	0.65	0.151	0	Endothelial
NOSTRIN	1.54781	0.555	0.019	0	Endothelial
NOTCH4	1.53259	0.531	0.005	0	Endothelial
ARL15	1.52565	0.767	0.283	0	Endothelial
NR5A2	1.51932	0.492	0.009	0	Endothelial
CALCRL	1.50606	0.566	0.079	0	Endothelial
SLC7A5	1.48883	0.464	0.058	0	Endothelial
PLXDC2	2.60978	0.944	0.317	0	Macrophage
TBXAS1	2.15433	0.638	0.062	0	Macrophage
APBB1IP	2.15372	0.626	0.061	0	Macrophage
FRMD4A	2.14543	0.849	0.263	0	Macrophage
SLC11A1	2.13973	0.571	0.056	0	Macrophage
SFMBT2	2.13056	0.7	0.157	0	Macrophage
DOCK8	2.09949	0.635	0.074	0	Macrophage
ARHGAP24	2.07544	0.696	0.161	0	Macrophage
FYB	2.04639	0.609	0.067	0	Macrophage
CD74	1.98547	0.65	0.171	0	Macrophage
CSF2RA	1.92995	0.49	0.027	0	Macrophage
SLCO2B1	1.90173	0.528	0.048	0	Macrophage
ST6GAL1	1.86067	0.61	0.132	0	Macrophage
MSR1	1.83927	0.466	0.044	0	Macrophage
C10orf11	1.83564	0.694	0.188	0	Macrophage
KCNQ3	1.80359	0.533	0.098	0	Macrophage
SRGN	1.75796	0.371	0.045	0	Macrophage
DOCK4	1.73442	0.891	0.507	0	Macrophage
CPM	1.73337	0.414	0.091	0	Macrophage
CD163	1.73224	0.369	0.028	0	Macrophage
SAT1	1.72304	0.778	0.332	0	Macrophage
MEF2C	1.72132	0.661	0.209	0	Macrophage
MYO1F	1.72073	0.483	0.058	0	Macrophage
MEF2A	1.68133	0.762	0.334	0	Macrophage
ADAM28	1.67595	0.428	0.032	0	Macrophage
FMN1	1.67416	0.436	0.058	0	Macrophage
PIK3R5	1.6531	0.417	0.028	0	Macrophage
RP11-556E13.1	1.64777	0.395	0.041	0	Macrophage
C3	1.64304	0.578	0.147	0	Macrophage
FCGBP	1.64304	0.324	0.093	0	Macrophage
ATP8B4	1.62794	0.418	0.034	0	Macrophage
CCL3	1.62185	0.185	0.027	0	Macrophage
C1QB	1.62078	0.378	0.061	0	Macrophage
SRGAP2	1.61135	0.677	0.288	0	Macrophage
PALD1	1.60563	0.424	0.054	0	Macrophage
MS4A6A	1.59537	0.383	0.027	0	Macrophage
HLA-DRB1	1.58488	0.385	0.064	0	Macrophage
SAMSN1	1.58056	0.39	0.045	0	Macrophage
STAB1	1.56893	0.315	0.036	0	Macrophage
SYK	1.56563	0.392	0.026	0	Macrophage
RP11-624C23.1	1.55845	0.313	0.035	0	Macrophage
HLA-DRA	1.55821	0.419	0.102	0	Macrophage
RCSD1	1.55239	0.364	0.028	0	Macrophage
RGS1	1.55082	0.343	0.029	0	Macrophage
DENND3	1.55009	0.379	0.04	0	Macrophage
INPP5D	1.53944	0.44	0.073	0	Macrophage
MERTK	1.53907	0.417	0.084	0	Macrophage
OLR1	1.53383	0.3	0.026	0	Macrophage
EGFR	1.81995	0.566	0.219	0	Malignant
LHFPL3	1.48134	0.476	0.151	0	Malignant
SNTG1	1.46641	0.41	0.091	0	Malignant
PTPRZ1	1.28847	0.846	0.396	0	Malignant
RGS6	1.27997	0.406	0.099	0	Malignant
NRCAM	1.23071	0.746	0.279	0	Malignant
DPP6	1.13822	0.673	0.252	0	Malignant
ROBO2	1.12933	0.524	0.167	0	Malignant
CTNNA2	1.12137	0.665	0.327	0	Malignant
NRXN1	1.12058	0.527	0.174	0	Malignant
GRIK2	1.08722	0.455	0.145	0	Malignant
TNC	1.08309	0.523	0.205	0	Malignant
NOVA1	1.07698	0.62	0.241	0	Malignant
GLIS3	1.07121	0.595	0.228	0	Malignant
DGKG	1.06856	0.417	0.121	0	Malignant
SEC61G	1.05379	0.405	0.184	0	Malignant
GPM6A	1.04575	0.66	0.238	0	Malignant
RP11-40F8.2	1.03946	0.436	0.108	0	Malignant
LRP1B	1.03863	0.744	0.395	0	Malignant
MAP2	1.01846	0.53	0.162	0	Malignant
MEG3	1.01668	0.36	0.118	0	Malignant
KCND2	0.994952	0.297	0.081	0	Malignant
DCLK2	0.985722	0.536	0.182	0	Malignant
LPHN3	0.97972	0.588	0.246	0	Malignant
CHI3L1	0.978377	0.483	0.259	0	Malignant
VEGFA	0.977283	0.331	0.128	0	Malignant
NAV2	0.975122	0.654	0.265	0	Malignant
SLC4A4	0.965728	0.438	0.145	0	Malignant
SOX6	0.956578	0.508	0.181	0	Malignant
RORA	0.954878	0.622	0.252	0	Malignant
LSAMP	0.954502	0.871	0.575	0	Malignant
NLGN1	0.95069	0.818	0.397	0	Malignant
LINC00511	0.948859	0.389	0.113	0	Malignant
CSMD1	0.943354	0.461	0.203	0	Malignant
CDK14	0.941386	0.535	0.178	0	Malignant
NKAIN3	0.929492	0.383	0.109	0	Malignant
DLGAP1	0.926895	0.342	0.101	0	Malignant
TMEM178B	0.920108	0.414	0.106	0	Malignant
DGKB	0.917353	0.364	0.114	0	Malignant
SLC35F1	0.916964	0.398	0.107	0	Malignant
FMN2	0.906857	0.479	0.137	0	Malignant
PTN	0.904623	0.535	0.253	0	Malignant
RFX4	0.896079	0.393	0.109	0	Malignant
CADPS	0.891384	0.35	0.136	0	Malignant
TRIO	0.889832	0.718	0.41	0	Malignant
DENND2A	0.882359	0.426	0.122	0	Malignant
NLGN4X	0.880865	0.35	0.094	0	Malignant
ITGB8	0.875876	0.501	0.184	0	Malignant
TRIM9	0.874782	0.528	0.185	0	Malignant
NKAIN2	2.73156	0.81	0.112	0	Oligodendrocyte
ST18	2.72705	0.821	0.083	0	Oligodendrocyte
MBP	2.70256	0.904	0.164	0	Oligodendrocyte
PLP1	2.66484	0.8	0.135	0	Oligodendrocyte
CTNNA3	2.63769	0.863	0.209	0	Oligodendrocyte
MIR219-2	2.58219	0.627	0.049	0	Oligodendrocyte
IL1RAPL1	2.52253	0.944	0.302	0	Oligodendrocyte
TMEM144	2.43131	0.681	0.069	0	Oligodendrocyte
RNF220	2.4081	0.816	0.175	0	Oligodendrocyte
SPOCK3	2.38937	0.649	0.043	0	Oligodendrocyte
EDIL3	2.38175	0.676	0.065	0	Oligodendrocyte
SLC24A2	2.35805	0.811	0.155	0	Oligodendrocyte
UNC5C	2.34599	0.667	0.091	0	Oligodendrocyte
CLDN11	2.32136	0.754	0.127	0	Oligodendrocyte
PEX5L	2.26817	0.636	0.064	0	Oligodendrocyte
CERCAM	2.2677	0.589	0.075	0	Oligodendrocyte
CNTNAP4	2.19756	0.53	0.03	0	Oligodendrocyte
PIP4K2A	2.0951	0.712	0.151	0	Oligodendrocyte
CNDP1	2.06812	0.443	0.022	0	Oligodendrocyte
SLC44A1	2.03731	0.841	0.304	0	Oligodendrocyte
MAP7	2.03436	0.637	0.12	0	Oligodendrocyte
DOCK5	2.01714	0.59	0.095	0	Oligodendrocyte
PLCL1	1.99611	0.586	0.103	0	Oligodendrocyte
TF	1.98541	0.572	0.091	0	Oligodendrocyte
KIRREL3	1.93658	0.605	0.092	0	Oligodendrocyte
AK5	1.93307	0.488	0.044	0	Oligodendrocyte
PCSK6	1.92208	0.439	0.036	0	Oligodendrocyte
MAN2A1	1.91484	0.741	0.246	0	Oligodendrocyte
C10orf90	1.90791	0.53	0.08	0	Oligodendrocyte
SLC5A11	1.89801	0.418	0.033	0	Oligodendrocyte
ANK3	1.88576	0.59	0.136	0	Oligodendrocyte
MOBP	1.87408	0.382	0.013	0	Oligodendrocyte
ENPP2	1.85344	0.442	0.026	0	Oligodendrocyte
CARNS1	1.82288	0.392	0.015	0	Oligodendrocyte
PLEKHH1	1.81675	0.464	0.057	0	Oligodendrocyte
ABCA2	1.79269	0.492	0.083	0	Oligodendrocyte
KCNMB4	1.78983	0.551	0.129	0	Oligodendrocyte
TTLL7	1.77926	0.682	0.26	0	Oligodendrocyte
KLHL32	1.77603	0.453	0.077	0	Oligodendrocyte
ZNF536	1.73817	0.505	0.082	0	Oligodendrocyte
KIAA1598	1.73393	0.557	0.123	0	Oligodendrocyte
CDK18	1.73123	0.486	0.087	0	Oligodendrocyte
MYRF	1.71552	0.402	0.026	0	Oligodendrocyte
TMEFF2	1.6849	0.421	0.048	0	Oligodendrocyte
DNM3	1.67184	0.741	0.301	0	Oligodendrocyte
MOG	1.63465	0.369	0.02	0	Oligodendrocyte
GRM3	1.63319	0.342	0.02	0	Oligodendrocyte
MIR4435-1HG	2.53394	0.745	0.289	0	Pericyte
CCDC102B	2.38329	0.662	0.152	0	Pericyte
EBF1	2.37105	0.665	0.054	0	Pericyte
FN1	2.21214	0.705	0.198	0	Pericyte
UACA	2.18015	0.653	0.114	0	Pericyte
SLC38A11	2.05845	0.489	0.013	0	Pericyte
CTD-3179P9.1	1.96756	0.438	0.017	0	Pericyte
CALD1	1.92735	0.834	0.432	0	Pericyte
GRM8	1.91039	0.509	0.044	0	Pericyte
CACNA1C	1.90471	0.687	0.198	0	Pericyte
PRR16	1.87974	0.504	0.024	0	Pericyte
PLXDC1	1.82882	0.555	0.022	0	Pericyte
PDGFRB	1.77174	0.548	0.04	0	Pericyte
TRPC6	1.68121	0.406	0.012	0	Pericyte
COL1A1	1.62405	0.361	0.013	0	Pericyte
COL18A1	1.61571	0.562	0.061	0	Pericyte
CDH6	1.59733	0.496	0.084	0	Pericyte
COL3A1	1.57939	0.351	0.007	0	Pericyte
RNF152	1.46806	0.402	0.017	0	Pericyte
EDNRA	1.45495	0.477	0.047	0	Pericyte
LAMC3	1.44885	0.42	0.01	0	Pericyte
MIR143HG	1.42472	0.393	0.003	0	Pericyte
RBPMS	1.41034	0.565	0.102	0	Pericyte
LINC00152	1.40194	0.476	0.105	0	Pericyte
LAMA4	1.40144	0.594	0.112	0	Pericyte
GUCY1A2	1.38031	0.478	0.118	0	Pericyte
CCDC3	1.37547	0.362	0.032	0	Pericyte
ZEB1	1.35318	0.767	0.386	0	Pericyte
ENPEP	1.34847	0.4	0.015	0	Pericyte
LAMB1	1.34112	0.541	0.119	0	Pericyte
SLIT3	1.33306	0.243	0.021	0	Pericyte
EPS8	1.32497	0.602	0.177	0	Pericyte
TPM1	1.30551	0.529	0.121	0	Pericyte
DCN	1.29384	0.336	0.027	0	Pericyte
IGFBP7	1.27658	0.674	0.306	2.94e-291	Pericyte
PTEN	1.27435	0.587	0.192	0	Pericyte
GJC1	1.26354	0.433	0.047	0	Pericyte
SVIL	1.25434	0.463	0.076	0	Pericyte
COBLL1	1.2394	0.509	0.098	0	Pericyte
ACTA2	1.2167	0.301	0.028	0	Pericyte
RP11-649A16.1	1.21643	0.406	0.066	0	Pericyte
NR2F2-AS1	1.20072	0.487	0.093	0	Pericyte
INPP4B	1.19194	0.424	0.153	3.07e-203	Pericyte
SKAP1	2.40739	0.574	0.015	0	T-cell
CD96	2.22422	0.507	0.015	0	T-cell
THEMIS	2.15898	0.422	0.007	0	T-cell
SLFN12L	1.91468	0.375	0.006	0	T-cell
PTPRC	1.86548	0.521	0.068	0	T-cell
CD247	1.77197	0.333	0.013	0	T-cell
CD2	1.73586	0.319	0.002	0	T-cell
STAT4	1.72156	0.328	0.008	0	T-cell
AC105402.4	1.72056	0.241	0.057	1.6e-232	T-cell
TC2N	1.71864	0.348	0.028	0	T-cell
CCL4	1.65778	0.115	0.022	4.47e-142	T-cell
PARP8	1.64211	0.449	0.138	0	T-cell
SAMD3	1.61816	0.296	0.014	0	T-cell
CARD11	1.60982	0.346	0.04	0	T-cell
BCL11B	1.59499	0.314	0.018	0	T-cell
BCL2	1.57652	0.509	0.233	2.9e-253	T-cell
AC104820.2	1.54539	0.266	0.012	0	T-cell
IKZF1	1.48661	0.303	0.031	0	T-cell
CCL5	1.45896	0.182	0.004	0	T-cell
PYHIN1	1.4455	0.233	0.004	0	T-cell
GRAP2	1.4239	0.241	0.008	0	T-cell
CCND3	1.41993	0.43	0.138	0	T-cell
ITGAL	1.40629	0.258	0.033	0	T-cell
HFM1	1.3841	0.534	0.361	1.92e-95	T-cell
SYTL3	1.37496	0.283	0.059	0	T-cell
RHOH	1.36786	0.25	0.018	0	T-cell
KIAA1551	1.36678	0.292	0.071	1.74e-296	T-cell
STK17B	1.35999	0.299	0.079	2.84e-267	T-cell
FAM65B	1.3475	0.302	0.095	1.09e-213	T-cell
MBNL1	1.34363	0.652	0.38	2e-283	T-cell
CD97	1.31315	0.28	0.053	0	T-cell
IL7R	1.29975	0.157	0.002	0	T-cell
PDE3B	1.29782	0.261	0.096	5.26e-131	T-cell
EMB	1.28759	0.227	0.014	0	T-cell
RNF213	1.28612	0.516	0.297	1.82e-169	T-cell
CDC42SE2	1.27558	0.441	0.211	3.86e-181	T-cell
GZMA	1.26669	0.17	0.001	0	T-cell
ITK	1.26373	0.203	0.005	0	T-cell
ACAP1	1.26291	0.222	0.013	0	T-cell
PRKCB	1.26184	0.283	0.049	0	T-cell
TNFAIP8	1.25905	0.248	0.035	0	T-cell
PRKCQ	1.25091	0.238	0.036	0	T-cell
CAMK4	1.24956	0.238	0.047	0	T-cell
LCP2	1.23551	0.305	0.059	0	T-cell
LCK	1.23313	0.198	0.004	0	T-cell
RUNX3	1.23176	0.188	0.005	0	T-cell

## Sheet: Supplementary Data 7
Supplementary Data 7, RNA-Seq of CHI3L1 overexpression PDGCLs. Gene count matrix.
ID	Gene	S24_ctrl_R1	S24_ctrl_R2	S24_ctrl_R3	S24_ctrl_R4	S24_CHI3L1oe_R1	S24_CHI3L1oe_R2	S24_CHI3L1oe_R3	S24_CHI3L1oe_R4	P3_ctrl_R1	P3_ctrl_R2	P3_ctrl_R3	P3_ctrl_R4	P3_CHI3L1oe_R1	P3_CHI3L1oe_R2	P3_CHI3L1oe_R3	P3_CHI3L1oe_R4	T269_CHI3L1oe_R1	T269_CHI3L1oe_R2	T269_CHI3L1oe_R3	T269_CHI3L1oe_R4	T269_ctrl_R1	T269_ctrl_R2	T269_ctrl_R3	T269_ctrl_R4
ENSG00000223972.4	DDX11L1	0	0	0	0	1	0	1	0	5	0	0	0	2	1	1	0	1	0	0	0	0	0	0	0
ENSG00000227232.4	WASH7P	3163	2623	2750	2841	1171	1689	1508	2087	7479	5188	3970	2341	6160	5885	3944	1739	2105	2318	2862	3097	1515	1112	1260	1110
ENSG00000243485.2	MIR1302-11	0	0	0	2	0	0	1	0	0	0	0	0	0	0	0	0	1	0	1	0	0	0	0	0
ENSG00000237613.2	FAM138A	0	0	0	0	0	0	0	0	0	0	0	0	0	0	0	0	0	0	0	0	0	0	0	0
ENSG00000268020.2	OR4G4P	0	0	0	0	0	0	0	0	0	0	0	0	0	0	0	0	0	0	0	0	0	0	0	0
ENSG00000240361.1	OR4G11P	0	0	0	0	0	0	0	0	0	0	0	0	0	0	0	0	0	0	0	0	0	0	0	0
ENSG00000186092.4	OR4F5	0	0	0	0	0	0	0	0	0	0	0	0	0	0	0	0	0	0	0	0	0	0	0	0
ENSG00000238009.2	RP11-34P13.7	0	0	0	0	2	2	2	2	2	21	17	10	8	4	24	23	1	3	1	4	9	1	1	0
ENSG00000239945.1	RP11-34P13.8	0	0	0	0	0	0	0	0	0	0	0	0	0	0	0	0	0	0	0	0	0	0	0	0
ENSG00000233750.3	CICP27	1	3	2	4	2	2	2	2	2	3	2	5	2	6	3	0	2	2	1	5	1	0	2	0
ENSG00000237683.5	AL627309.1	8	12	12	10	8	7	2	2	54	61	34	30	57	64	37	24	5	9	15	13	11	11	14	5
ENSG00000268903.1	RP11-34P13.15	0	0	0	0	0	0	0	0	0	0	0	0	0	0	0	0	0	0	0	0	0	0	0	0
ENSG00000269981.1	RP11-34P13.16	0	0	0	0	0	0	0	0	0	0	0	0	0	0	0	0	0	0	0	0	0	0	0	0
ENSG00000239906.1	RP11-34P13.14	57	39	5	60	43	1	15	0	0	0	0	0	1	0	0	0	1	4	24	12	0	0	0	0
ENSG00000241860.2	RP11-34P13.13	67	32	20	19	10	11	15	10	59	79	39	24	82	43	38	30	21	20	35	29	19	5	8	11
ENSG00000222623.1	RNU6-1100P	0	0	0	0	0	0	0	0	0	0	0	0	0	0	0	0	0	0	0	0	0	0	0	0
ENSG00000241599.1	RP11-34P13.9	0	0	0	0	0	0	0	0	0	0	0	0	0	0	0	0	0	0	0	0	0	0	0	0
ENSG00000228463.4	AP006222.2	0	0	1	0	0	0	0	1	900	606	471	290	780	721	518	283	0	0	0	2	153	111	130	147
ENSG00000241670.2	AP006222.1	0	0	0	0	0	0	0	0	0	0	0	0	0	0	0	0	0	0	0	0	0	0	0	0
ENSG00000237094.7	RP4-669L17.10	13	5	7	1	3	6	0	1	18	12	31	11	19	10	26	9	2	4	6	8	13	11	13	14
ENSG00000250575.1	RP4-669L17.8	0	0	0	0	0	0	0	0	0	0	0	0	0	0	0	0	0	0	1	0	0	0	0	0
ENSG00000233653.3	CICP7	0	0	0	0	0	0	0	0	0	0	0	0	0	0	0	0	0	0	0	0	0	0	0	0
ENSG00000224813.2	RP4-669L17.4	0	0	0	0	0	0	0	0	0	0	0	0	0	0	0	0	0	0	0	0	0	0	0	0
ENSG00000235249.1	OR4F29	0	0	0	0	0	0	0	0	0	0	0	0	0	0	0	0	0	0	0	0	0	0	0	0
ENSG00000269732.1	WBP1LP7	0	0	0	0	0	0	0	0	0	0	0	0	0	0	0	0	0	0	0	0	0	0	0	0
ENSG00000256186.1	AL732372.1	0	0	0	0	0	0	0	0	0	0	0	0	0	0	0	0	0	0	0	0	0	0	0	0
ENSG00000236601.1	RP4-669L17.2	0	0	0	0	0	0	0	0	0	0	0	0	0	0	0	0	0	0	0	0	0	0	0	0
ENSG00000236743.1	RP5-857K21.15	0	0	0	0	0	0	0	0	0	0	0	0	0	1	0	0	0	0	0	0	0	0	0	0
ENSG00000236679.2	RP4-669L17.1	0	0	0	0	0	0	0	0	0	0	0	0	0	0	0	0	0	0	0	0	0	0	0	0
ENSG00000231709.1	RP5-857K21.1	0	0	0	2	0	1	1	2	16	17	25	8	24	14	10	8	4	1	1	3	0	5	3	2
ENSG00000235146.2	RP5-857K21.2	0	0	0	0	0	0	0	0	0	0	0	0	0	0	0	0	0	0	0	0	0	0	0	0
ENSG00000239664.2	RP5-857K21.3	0	0	0	0	0	0	0	0	0	2	1	0	4	0	0	0	0	0	0	0	0	0	0	0
ENSG00000230021.3	RP5-857K21.4	0	3	0	2	1	0	0	0	15	8	6	16	2	10	2	3	0	2	1	0	12	1	5	5
ENSG00000223659.1	RP5-857K21.5	0	0	0	0	0	0	0	0	0	0	0	0	0	0	0	0	0	0	0	0	0	0	0	0
ENSG00000225972.1	MTND1P23	70	38	49	41	39	56	47	63	204	144	87	31	162	145	104	36	23	18	19	14	81	81	80	75
ENSG00000225630.1	MTND2P28	10884	9234	9659	9918	11487	12723	12975	21859	63418	47722	30736	18589	52241	41211	36286	19541	4452	4255	5862	5611	23041	19781	22433	19913
ENSG00000237973.1	hsa-mir-6723	4849	3403	3045	3111	4163	3561	2853	4031	4479	2985	2883	2909	3380	3909	2877	1346	2291	2936	3681	3296	5558	4672	5163	4814
ENSG00000229344.1	RP5-857K21.7	95	84	111	111	130	133	119	97	211	160	180	184	320	210	219	107	73	90	66	113	383	219	256	259
ENSG00000240409.1	MTATP8P1	1	0	0	1	2	1	0	1	7	2	3	4	5	3	3	0	0	2	0	0	1	5	2	2
ENSG00000248527.1	MTATP6P1	78881	70573	69915	73419	90070	103921	98430	135617	286905	187203	129485	65557	244878	210547	158254	77081	34111	34107	42246	41979	146506	118672	125467	120821
ENSG00000198744.5	RP5-857K21.11	162	151	156	154	178	184	167	216	611	342	273	206	323	219	220	175	108	88	73	127	436	258	248	261
ENSG00000268663.1	WBP1LP6	0	0	0	0	0	0	0	0	0	0	0	0	0	0	0	0	0	0	0	0	0	0	0	0
ENSG00000185097.2	OR4F16	0	0	0	0	0	0	0	0	0	0	0	0	0	0	0	0	0	0	0	0	0	0	0	0
ENSG00000229376.3	CICP3	6	1	0	6	6	5	5	3	88	83	68	53	94	63	39	25	7	13	10	8	8	1	4	1
ENSG00000224956.5	RP11-206L10.1	194	160	140	170	48	70	130	119	1069	754	525	298	819	700	424	186	84	73	128	106	66	68	96	78
ENSG00000235373.1	RP11-206L10.3	60	35	33	47	19	16	37	6	69	25	54	61	48	50	82	41	26	27	67	96	34	22	54	27
ENSG00000223181.1	RNU6-1199P	1	0	0	0	0	0	0	0	0	0	0	1	0	0	0	0	0	0	0	0	0	0	0	0
ENSG00000240618.1	RP11-206L10.5	35	34	11	0	38	0	10	2	4	3	43	4	2	2	24	29	4	43	5	50	2	0	5	7
ENSG00000229905.1	RP11-206L10.4	0	0	0	0	0	0	0	0	0	0	0	0	0	0	0	0	0	0	1	0	0	0	0	0
ENSG00000228327.2	RP11-206L10.2	116	84	80	107	67	80	32	22	115	121	235	265	144	162	186	159	127	122	164	173	74	87	92	91
ENSG00000237491.4	RP11-206L10.9	58	57	56	42	58	60	50	107	282	215	175	131	281	242	245	138	55	58	95	86	83	83	110	94
ENSG00000230092.3	RP11-206L10.8	2	6	8	3	0	9	9	8	16	15	14	12	17	13	22	9	4	3	17	7	10	2	6	10
ENSG00000269831.1	AL669831.1	0	4	3	4	0	2	0	0	4	4	4	1	1	9	6	5	1	2	3	4	0	4	1	1
ENSG00000240453.1	RP11-206L10.10	0	0	0	0	0	0	0	0	0	0	0	0	0	0	0	0	0	0	0	0	0	0	0	0
ENSG00000177757.1	FAM87B	8	6	5	7	15	12	9	8	9	12	17	14	22	16	28	17	18	16	15	40	53	34	50	50
ENSG00000225880.4	LINC00115	129	104	109	124	99	92	105	119	721	539	574	533	840	861	720	502	74	82	105	101	304	244	285	256
ENSG00000228794.4	RP11-206L10.11	476	360	339	321	672	711	514	601	3916	3216	2994	2944	2976	2848	2528	1847	683	738	871	958	2434	1954	2180	2052
ENSG00000230368.2	FAM41C	3	0	0	1	0	1	0	1	18	11	6	7	3	3	10	4	0	2	5	5	0	4	1	0
ENSG00000234711.1	TUBB8P11	3	0	1	0	2	0	1	1	4	4	2	3	2	1	4	0	0	0	0	5	0	0	0	2
ENSG00000269308.1	AL645608.2	0	0	0	0	0	1	0	0	8	8	9	9	1	4	3	0	1	0	0	0	0	0	0	0
ENSG00000272438.1	RP11-54O7.16	43	26	23	34	36	40	47	44	71	55	51	55	35	38	28	12	60	68	83	75	26	21	24	24
ENSG00000230699.2	RP11-54O7.1	87	64	61	76	93	78	88	114	180	119	97	113	43	53	57	59	164	149	188	214	35	40	29	42
ENSG00000241180.1	RP11-54O7.2	0	0	2	2	1	2	2	0	3	1	2	0	1	1	2	0	2	0	0	1	0	0	0	0
ENSG00000223764.2	RP11-54O7.3	132	124	128	137	117	163	156	254	731	513	508	375	352	347	237	164	301	301	342	343	67	57	58	66
ENSG00000187634.6	SAMD11	13	10	10	14	12	12	13	10	339	312	308	365	223	198	169	65	57	55	70	82	51	37	41	32
ENSG00000268179.1	AL645608.1	1	1	0	0	0	0	1	0	3	7	12	10	5	7	2	4	3	3	0	2	0	1	0	1
ENSG00000188976.6	NOC2L	5708	4466	4460	4304	3986	4867	4332	4758	11942	11069	12066	13910	9050	10591	10742	9420	5663	5808	6926	7236	8667	7153	7757	7538
ENSG00000187961.9	KLHL17	2681	2127	2444	2432	1322	1884	1925	2745	10582	8194	7153	5983	8871	8327	6825	3985	2632	2824	3420	3527	1639	1210	1298	1327
ENSG00000187583.6	PLEKHN1	33	41	33	51	18	21	16	20	12	8	9	10	7	11	11	15	44	35	77	48	2	0	0	2
ENSG00000187642.5	C1orf170	48	27	22	45	15	34	24	27	12	1	16	7	4	9	5	5	47	47	68	67	0	0	0	0
ENSG00000272512.1	RP11-54O7.17	197	168	176	148	150	145	131	134	308	286	257	280	253	201	227	157	142	179	198	202	6	6	7	11
ENSG00000188290.6	HES4	813	555	563	526	385	495	465	529	615	662	711	750	527	590	610	513	537	508	623	685	125	83	82	92
ENSG00000231702.2	RP11-54O7.10	19	14	18	13	9	6	5	14	50	24	16	14	23	29	27	12	40	37	51	24	1	2	4	3
ENSG00000224969.1	RP11-54O7.11	28	27	24	29	10	16	14	33	113	67	46	16	95	81	57	64	39	40	62	42	5	3	1	4
ENSG00000187608.5	ISG15	671	528	679	643	920	996	850	793	1627	1325	1331	1197	1376	1439	1378	1077	15948	17177	20426	20510	828	649	810	717
ENSG00000188157.9	AGRN	26838	20831	22127	22072	21812	24655	20467	17802	87135	69939	63722	56884	80138	77357	60979	39632	86608	94421	119999	120627	28008	21748	24399	23439
ENSG00000242590.1	RP11-54O7.14	0	0	0	0	0	0	0	0	0	0	0	0	0	0	0	0	0	0	0	0	0	0	0	0
ENSG00000217801.5	RP11-465B22.3	492	499	450	439	77	97	76	139	228	175	154	133	283	176	168	88	195	216	297	252	3	23	13	17
ENSG00000273443.1	RP11-54O7.18	66	52	57	50	5	14	11	7	20	33	19	18	51	21	9	14	21	31	34	58	7	3	0	4
ENSG00000237330.2	RNF223	10	5	2	7	0	6	3	1	48	28	17	13	48	39	28	6	6	7	10	13	6	8	5	3
ENSG00000131591.13	C1orf159	3516	2748	2868	2924	1326	1669	1885	2348	3707	2798	2367	1918	2956	3061	2421	1691	1241	1444	1798	1864	1775	1448	1622	1562
ENSG00000223823.1	RP11-465B22.5	20	13	13	13	12	11	2	4	14	15	8	10	23	22	11	9	22	19	16	33	3	1	1	0
ENSG00000207730.1	MIR200B	0	0	0	3	0	0	0	0	0	0	0	1	3	2	1	1	2	0	0	1	0	0	0	0
ENSG00000207607.1	MIR200A	0	0	1	0	0	0	0	0	0	0	0	0	0	1	0	1	0	0	1	0	0	0	0	0
ENSG00000198976.1	MIR429	0	0	0	2	0	0	0	0	0	0	3	1	0	3	0	0	0	0	1	0	0	0	0	0
ENSG00000272141.1	RP11-465B22.8	3	1	4	0	0	0	0	0	9	12	0	7	5	4	9	1	2	0	0	4	0	0	0	0
ENSG00000205231.1	TTLL10-AS1	0	0	0	0	0	0	0	0	0	0	0	0	1	0	0	0	0	0	0	0	0	0	0	0
ENSG00000162571.9	TTLL10	0	0	0	0	0	1	0	0	1	0	0	0	0	0	1	0	0	0	0	3	0	0	0	0
ENSG00000186891.9	TNFRSF18	17	11	20	14	5	4	6	5	39	44	31	19	26	37	29	14	10	6	10	10	0	0	0	0
ENSG00000186827.6	TNFRSF4	17	9	11	5	1	2	3	2	110	85	52	21	55	53	53	21	3	1	3	3	5	1	4	0
ENSG00000078808.12	SDF4	13065	10519	10460	10262	7683	9173	8478	9358	20037	22073	29556	35767	17868	24929	28957	29282	10991	11803	13898	14513	14871	12008	13322	12574
ENSG00000176022.3	B3GALT6	2705	2020	1886	1793	1940	2100	2062	2181	2923	3595	5021	6431	1996	2985	3950	4243	1550	1634	2013	2027	3245	2497	3021	2788
ENSG00000184163.3	FAM132A	159	120	125	142	22	58	58	74	62	38	17	14	73	60	64	31	76	71	103	81	28	11	9	28
ENSG00000260179.1	RP5-902P8.12	24	14	20	8	7	4	11	10	50	25	51	26	47	49	34	21	6	13	20	9	14	16	13	12
ENSG00000160087.16	UBE2J2	3714	2930	2948	2852	2132	2454	2264	2792	11869	10045	9844	9271	9737	9741	8928	6753	2390	2485	3064	3089	5576	4352	4814	4664
ENSG00000230415.1	RP5-902P8.10	187	170	198	164	88	107	83	66	284	276	338	446	199	297	363	401	259	296	303	369	129	96	121	91
ENSG00000162572.15	SCNN1D	2203	1991	2127	2152	689	994	1136	1664	13496	9604	6850	3695	9923	8893	6390	3229	1915	2058	2618	2484	1187	993	1024	1074
ENSG00000131584.14	ACAP3	15445	12743	13807	14311	5205	7085	7691	10818	172529	128411	99979	67661	101832	91150	67638	35824	10569	10940	13865	14081	41792	32771	36725	35489
ENSG00000169972.7	PUSL1	1149	895	883	893	534	623	679	761	953	983	1106	1214	722	834	790	696	760	792	943	1083	5701	4223	4813	4783
ENSG00000127054.14	CPSF3L	11226	9221	9599	9888	4960	6223	5975	7466	37120	28508	25042	21922	30125	30276	24832	17555	8152	8735	10628	10707	8094	6480	7054	6838
ENSG00000240731.1	RP5-890O3.9	330	272	267	268	160	164	149	209	800	673	667	757	684	695	728	610	229	235	294	299	387	344	370	325
ENSG00000224051.2	GLTPD1	2034	1523	1456	1455	1392	1622	1553	1523	2055	2064	3089	3735	1523	2181	2424	2556	2052	2093	2547	2785	2631	2035	2156	2269
ENSG00000169962.4	TAS1R3	69	44	57	58	30	30	17	25	978	1013	1097	1257	807	944	910	707	54	78	100	104	92	76	69	87
ENSG00000107404.13	DVL1	6086	4892	5212	5371	3776	4753	4677	6138	14294	12466	12132	11634	11128	11696	10459	8030	7296	7755	9369	9862	9275	7262	8044	7718
ENSG00000162576.12	MXRA8	423	345	342	340	475	592	533	696	626	448	484	372	392	401	351	258	545	558	668	678	86	70	67	82
ENSG00000175756.9	AURKAIP1	5533	4324	4501	4474	2948	4233	4254	5404	9934	9062	10549	10557	7997	9523	9388	8416	2880	2912	3615	3586	8337	6467	7251	6866
ENSG00000223663.2	RP5-890O3.3	4	2	3	0	3	5	5	5	76	84	48	17	86	56	48	12	1	2	2	1	8	3	0	1
ENSG00000221978.7	CCNL2	25746	22728	24282	25538	10739	14554	16340	26882	215485	157675	118893	77141	192039	165253	127492	65871	15913	16469	20096	20278	11309	9122	10614	10007
ENSG00000224870.3	RP4-758J18.2	1676	1352	1328	1388	1226	1438	1321	1502	3199	2838	3120	3574	2600	3007	3192	2843	1658	1655	2025	2121	2042	1657	1798	1717
ENSG00000242485.1	MRPL20	3280	2872	2744	2676	2071	2460	2316	3189	16837	12800	10889	8994	14993	13620	10702	5774	1751	1744	2020	2167	4582	3577	3951	3815
ENSG00000264293.1	RN7SL657P	0	0	0	0	0	0	0	0	0	0	0	0	0	0	0	0	0	0	0	0	0	0	0	0
ENSG00000272455.1	RP4-758J18.13	309	221	219	240	239	326	249	366	1464	1036	1054	939	1635	1510	1155	650	311	294	359	362	397	347	393	365
ENSG00000235098.4	ANKRD65	42	35	41	50	33	62	62	132	785	530	436	190	579	472	318	166	68	58	77	72	3	22	13	11
ENSG00000225905.1	RP4-758J18.7	7	3	8	8	3	2	10	11	96	63	36	19	66	79	49	16	8	8	12	13	0	1	0	0
ENSG00000205116.3	TMEM88B	6	5	3	11	11	27	12	13	27	15	14	11	17	16	18	16	13	14	15	24	8	1	2	1
ENSG00000225285.1	RP4-758J18.10	14	10	7	1	19	25	24	14	193	163	242	270	92	177	219	224	29	38	51	30	9	9	5	3
ENSG00000179403.10	VWA1	707	563	549	562	1549	1805	1734	1586	10392	12873	20126	26022	6059	9418	11210	12079	2022	2189	2539	2619	48	32	40	24
ENSG00000215915.5	ATAD3C	17	14	9	5	6	6	15	7	8787	5919	3507	1088	5692	4557	2960	1006	16	26	28	28	12	9	7	7
ENSG00000160072.15	ATAD3B	3858	3349	3474	3744	1170	1649	1787	2573	14144	10478	8661	6488	10887	10417	8351	4954	2722	2864	3582	3664	2108	1604	1801	1759
ENSG00000197785.9	ATAD3A	4005	3218	3128	2946	2545	3130	2913	3294	4758	4348	4477	4540	4269	4716	4449	3520	2857	3106	3910	3861	4798	3852	4041	3966
ENSG00000205090.4	TMEM240	43	42	50	54	205	260	292	304	211	137	168	81	119	125	106	68	370	384	452	501	441	349	402	368
ENSG00000160075.10	SSU72	4261	3580	3443	3431	2882	3349	3183	4169	9130	8317	8740	8496	8162	9172	9813	9186	4207	4117	5131	5035	7882	6333	6968	6625
ENSG00000215791.2	AL645728.2	0	0	0	0	0	0	0	0	0	0	0	0	0	0	0	0	0	0	0	0	0	0	0	0
ENSG00000215014.3	AL645728.1	13	4	10	5	3	9	7	15	174	153	154	111	161	122	115	97	4	7	10	8	24	13	17	14
ENSG00000236684.1	AL645728.3	0	0	0	0	0	0	0	0	0	0	0	0	0	1	0	0	0	0	0	0	0	0	0	0
ENSG00000228594.1	C1orf233	2043	1422	1339	1339	1717	1944	1702	1587	343	469	764	901	270	497	514	551	1058	1139	1395	1397	1	0	1	2
ENSG00000272106.1	RP11-345P4.9	480	375	399	383	447	446	450	478	3128	2906	3492	3929	3186	3424	3393	2848	353	403	503	478	1991	1601	1741	1666
ENSG00000197530.8	MIB2	4948	3955	4353	4744	1856	2509	2471	2970	10954	9186	8688	8165	10341	11349	10179	8416	5703	5914	7668	7912	3189	2410	2768	2668
ENSG00000189409.8	MMP23B	8	6	13	16	2	3	2	3	50	40	22	35	56	47	28	15	2	5	4	14	1	0	0	0
ENSG00000248333.3	CDK11B	1994	1731	1751	1668	1327	1485	1440	1654	8143	6294	5812	5114	8019	7531	6671	4743	2109	2187	2581	2567	2161	1822	2023	1958
ENSG00000272004.1	RP11-345P4.10	1	1	0	0	1	2	0	3	19	25	40	24	37	41	14	5	4	1	4	3	7	6	5	2
ENSG00000189339.7	SLC35E2B	4282	3466	3443	3437	3459	3777	3296	4105	11515	9664	9472	10140	12239	11559	9753	6137	3617	3930	4799	4931	3247	2720	3058	2831
ENSG00000269737.1	RP11-345P4.7	118	75	67	95	90	63	53	42	119	94	83	93	128	90	84	51	101	79	96	102	51	33	41	40
ENSG00000269227.1	RP11-345P4.6	34	26	27	14	27	24	9	15	25	20	28	23	24	22	9	19	18	20	40	38	14	2	17	6
ENSG00000215914.3	MMP23A	3	3	5	1	0	2	2	0	10	12	13	8	23	20	11	2	3	0	10	6	1	0	0	1
ENSG00000008128.18	CDK11A	324	297	290	323	140	177	222	305	2123	1516	1283	941	1908	1742	1307	709	262	269	338	364	146	95	100	109
ENSG00000268575.1	RP1-283E3.8	225	140	165	146	229	210	172	82	292	239	292	404	301	348	339	233	229	285	364	336	158	138	142	130
ENSG00000227775.3	RP1-283E3.4	1069	962	824	850	1014	1003	852	784	370	530	621	884	467	534	613	481	1055	1149	1398	1457	906	653	668	766
ENSG00000215790.2	SLC35E2	248	148	206	176	206	227	171	146	342	350	525	834	380	468	481	397	290	297	474	429	319	257	260	294
ENSG00000008130.11	NADK	6183	5142	5203	4883	5799	6475	5585	6468	17820	14586	13753	12716	18421	17679	14839	9657	6712	7115	8677	8641	7408	5958	6448	6258
ENSG00000078369.13	GNB1	47076	37579	36550	34958	36114	37435	31657	35133	32663	32930	41310	50370	27846	34123	40720	38833	33511	35159	43540	42912	49945	41138	45021	42855
ENSG00000231050.1	RP1-140A9.1	18	10	9	6	13	26	23	17	27	30	20	30	16	18	16	21	25	16	32	15	15	12	5	5
ENSG00000169885.5	CALML6	33	29	26	28	33	47	58	43	36	28	22	14	34	20	24	10	40	36	47	47	2	6	2	0
ENSG00000178821.8	TMEM52	8	3	6	1	2	1	1	0	2	1	7	4	0	4	6	3	2	1	7	1	0	0	0	0
ENSG00000142609.13	C1orf222	1	3	0	1	8	2	7	8	1	0	1	1	0	2	2	0	11	18	21	22	0	0	1	0
ENSG00000233542.1	RP11-547D24.1	0	0	0	0	1	2	0	0	1	0	0	0	0	0	0	0	0	1	1	0	0	0	0	0
ENSG00000187730.6	GABRD	1	0	0	0	16	9	7	22	6	1	3	3	0	6	2	4	3	4	3	2	16	8	9	7
ENSG00000226969.1	RP11-547D24.3	0	0	0	0	0	0	0	0	0	0	0	0	0	0	0	0	0	0	0	0	0	0	0	0
ENSG00000067606.11	PRKCZ	10	7	7	2	276	373	335	337	69	42	69	96	52	78	94	78	360	365	458	473	303	251	271	270
ENSG00000271806.1	RP5-892K4.1	0	0	0	0	1	1	0	1	2	0	0	0	0	1	2	0	0	2	2	3	0	0	0	0
ENSG00000182873.4	RP11-181G12.2	128	103	105	96	74	78	91	93	761	568	374	201	837	668	474	187	153	155	190	177	188	146	206	156
ENSG00000162585.12	C1orf86	4348	3210	3398	3329	2487	3247	3328	3870	5435	4659	4599	4550	4992	5043	4596	3514	2487	2624	3317	3463	6676	5072	5950	5746
ENSG00000269554.1	AL590822.2	0	0	0	0	0	0	0	0	0	0	0	0	0	0	0	0	0	0	0	0	0	0	0	0
ENSG00000203301.2	AL590822.1	19	17	11	14	5	7	9	10	9	20	17	33	15	19	27	13	7	12	9	23	26	14	22	12
ENSG00000243558.1	RP11-181G12.5	0	0	0	0	0	0	0	0	0	0	0	0	0	0	0	0	0	0	0	0	0	0	0	0
ENSG00000234396.3	RP11-181G12.4	0	0	1	0	1	0	0	3	0	3	3	3	1	2	4	3	1	1	0	1	0	0	0	1
ENSG00000157933.9	SKI	6411	4782	4695	4752	6576	7140	6071	6395	9840	11533	16301	20521	8344	12566	15631	16593	10716	11076	14036	14104	11661	8986	10182	9619
ENSG00000116151.9	MORN1	767	567	639	624	251	282	188	165	105	103	123	163	64	133	157	204	387	384	535	499	121	102	118	119
ENSG00000272161.1	RP4-713A8.1	9	11	6	5	1	4	1	2	1	0	1	1	1	0	0	3	5	9	2	12	1	0	1	0
ENSG00000269753.1	AL589739.1	5	14	9	10	4	4	1	5	2	1	2	0	5	0	1	0	3	2	14	5	0	0	0	0
ENSG00000269896.1	RP4-740C4.6	294	225	228	231	148	187	192	190	75	80	93	99	62	63	96	62	159	138	170	228	47	43	44	40
ENSG00000238240.2	RP4-740C4.5	0	0	0	0	0	0	0	0	0	0	0	0	0	0	0	0	0	0	0	0	0	0	0	0
ENSG00000272420.1	RP4-740C4.7	22	23	28	30	21	18	22	52	40	38	18	6	18	26	17	11	8	10	8	10	8	5	12	8
ENSG00000271921.1	RP4-740C4.9	1	4	1	0	2	1	4	5	20	15	16	6	9	10	11	6	1	3	1	3	0	1	0	2
ENSG00000271847.1	RP4-740C4.8	1	2	1	3	5	4	5	6	20	14	11	5	12	17	6	8	1	1	5	6	0	2	2	4
ENSG00000178642.5	AL513477.1	0	0	0	0	0	0	0	0	0	0	0	0	0	0	0	0	0	0	0	0	0	0	0	0
ENSG00000157916.14	RER1	7791	6246	6076	5863	4699	5278	4736	6177	54776	40067	29343	18851	45457	39157	31275	16038	5140	5455	6656	6750	7082	5637	6376	6115
ENSG00000157911.5	PEX10	1652	1363	1278	1375	1269	1578	1409	1555	1144	1377	1999	2451	877	1375	1761	1890	1806	1866	2330	2290	3167	2553	2814	2574
ENSG00000149527.13	PLCH2	12	13	12	20	4	4	4	4	583	710	1142	1449	637	659	540	485	12	11	19	18	16	6	10	9
ENSG00000224387.1	RP3-395M20.2	2	1	1	0	0	0	0	0	10	18	18	33	18	17	5	5	0	0	0	0	0	2	1	1
ENSG00000229393.1	RP3-395M20.3	0	0	2	2	0	0	0	0	12	8	17	27	7	5	8	6	0	0	0	0	1	1	0	0
ENSG00000157881.9	PANK4	2948	2335	2255	2221	1845	2112	1915	2114	5680	4873	5333	5343	5794	5875	5386	3893	2804	3058	3734	3784	4349	3480	3784	3727
ENSG00000197921.5	HES5	92	75	80	99	96	128	103	129	0	0	2	0	4	1	1	0	135	114	166	158	15	5	10	12
ENSG00000272449.1	RP3-395M20.12	77	47	47	67	26	21	29	30	3	7	3	2	1	1	2	0	16	11	25	17	20	15	15	26
ENSG00000238164.2	RP3-395M20.8	7	3	4	15	14	25	18	26	2	0	3	5	0	1	3	7	53	38	67	74	1	2	2	0
ENSG00000157873.13	TNFRSF14	505	412	445	455	1304	1843	1777	2407	7	8	5	8	15	9	11	11	2184	2493	3078	2988	46	32	18	30
ENSG00000225931.3	RP3-395M20.7	2	0	1	6	1	3	0	4	8	2	4	5	5	2	5	1	10	11	13	14	0	0	0	0
ENSG00000228037.1	RP3-395M20.9	10	1	4	1	8	6	4	8	5	2	5	2	2	6	3	2	23	15	29	19	2	6	3	2
ENSG00000157870.10	FAM213B	2367	1928	1852	1837	2853	3271	2798	3189	3486	3601	4560	5603	4109	4515	4293	3713	3480	3665	4366	4516	2839	2299	2392	2422
ENSG00000142606.11	MMEL1	22	19	25	30	85	100	138	189	80	79	73	125	116	130	127	75	286	287	371	362	4	7	6	10
ENSG00000237058.1	RP13-436F16.1	0	0	0	0	0	0	0	0	0	0	0	0	0	0	0	0	0	0	0	2	0	0	0	0
ENSG00000215912.7	TTC34	35	30	28	38	70	99	80	101	29	28	16	10	4	22	19	7	61	58	80	77	108	86	89	67
ENSG00000233234.1	RP11-740P5.2	0	0	0	0	0	0	0	0	0	0	0	0	0	0	0	0	0	0	0	0	0	0	0	0
ENSG00000231630.1	RP11-740P5.3	0	1	3	0	0	2	0	4	0	0	0	0	0	0	0	0	26	32	42	37	0	1	1	0
ENSG00000169717.5	ACTRT2	0	0	0	0	0	0	0	0	0	0	0	0	0	0	0	0	0	0	0	0	0	0	0	0
ENSG00000177133.6	LINC00982	0	0	0	0	0	0	0	0	0	0	2	1	3	1	0	1	0	0	0	0	0	0	0	0
ENSG00000256761.1	AL008733.1	0	0	0	0	0	0	0	0	0	0	0	0	0	0	0	0	0	0	0	0	0	0	0	0
ENSG00000142611.12	PRDM16	0	0	0	2	1	0	0	1	3	0	1	0	6	7	2	8	5	2	0	2	2	3	1	1
ENSG00000226286.1	RP1-163G9.2	0	0	0	0	0	0	0	0	1	0	0	0	0	0	0	0	0	0	0	0	0	0	0	0
ENSG00000272235.1	RP11-22L13.1	0	0	0	0	0	0	1	0	0	0	0	0	0	0	0	0	0	0	0	0	0	0	0	0
ENSG00000130762.10	ARHGEF16	2	1	0	2	0	4	3	0	18	30	48	81	22	22	13	5	2	1	3	2	0	1	0	0
ENSG00000272088.1	RP11-168F9.2	0	0	0	0	0	0	0	0	0	0	1	0	0	0	0	0	0	0	0	0	0	0	0	0
ENSG00000162591.11	MEGF6	6	3	3	1	1	0	0	10	4	7	14	7	14	14	12	11	7	8	12	10	0	0	0	0
ENSG00000207776.1	MIR551A	0	0	0	0	0	0	0	0	0	0	0	0	0	0	0	0	0	0	0	0	0	0	0	0
ENSG00000238260.1	RP11-46F15.2	41	49	39	52	33	21	44	53	234	119	106	64	183	173	146	50	26	31	44	31	45	38	20	24
ENSG00000158109.10	TPRG1L	1146	930	940	957	718	788	654	793	2059	2053	2361	2694	2238	2705	2800	2469	1034	1115	1322	1357	738	554	627	666
ENSG00000116213.11	WRAP73	3283	2687	2675	2667	2039	2295	1996	2324	3457	3059	2924	3045	3553	3483	3345	2414	2181	2299	2788	2805	2631	2214	2323	2328
ENSG00000078900.10	TP73	2079	1695	1557	1466	2040	2217	1827	1805	1234	1029	1088	1247	1094	1250	980	691	1285	1411	1753	1696	2809	2314	2503	2483
ENSG00000227589.1	RP5-1092A11.5	1	2	3	2	0	2	1	1	7	3	5	5	2	3	3	0	0	1	5	1	0	0	0	1
ENSG00000235131.1	RP5-1092A11.2	1	1	0	1	1	0	1	0	12	8	8	6	6	5	7	2	1	5	2	0	0	0	0	0
ENSG00000227372.6	TP73-AS1	4333	3613	3469	3571	2945	3330	2823	2936	1476	1195	1072	1088	1350	1346	1402	990	3704	3975	4884	4990	5	1	2	3
ENSG00000162592.4	CCDC27	6	7	6	1	1	0	1	0	0	1	1	2	0	0	0	0	6	11	12	15	8	3	9	5
ENSG00000235169.3	SMIM1	2	2	5	1	3	3	3	4	0	0	0	0	0	0	0	0	4	6	3	5	0	0	3	0
ENSG00000130764.5	LRRC47	3546	2761	2742	2825	2443	2763	2436	3069	5817	5110	5421	5449	5937	6110	6088	4614	3321	3440	4379	4532	4694	3897	4202	3866
ENSG00000266075.1	RN7SL574P	17	10	11	8	4	2	6	9	16	13	9	5	13	8	10	6	5	2	8	8	2	0	0	0
ENSG00000272153.1	RP1-286D6.5	137	135	121	98	46	72	57	86	213	169	142	114	221	150	148	77	65	56	77	82	43	31	57	38
ENSG00000116198.8	CEP104	1186	933	884	901	1295	1325	1269	1409	1723	1526	1666	1781	2164	2164	2000	1457	2029	2009	2659	2604	2398	2009	2138	2029
ENSG00000169598.11	DFFB	691	646	599	618	557	600	567	779	955	730	612	493	1163	1046	834	371	587	634	749	777	892	806	858	820
ENSG00000264428.1	AL691523.1	0	0	0	0	0	0	0	0	0	0	0	0	0	0	0	0	0	0	0	0	0	0	0	0
ENSG00000198912.6	C1orf174	2839	2248	2286	2338	1185	1323	1326	1803	1719	1361	1222	1123	1662	1646	1610	1176	1127	1219	1459	1498	1930	1659	1801	1673
ENSG00000236423.1	RP13-15E13.1	22	15	14	9	22	16	25	22	1	0	2	1	4	2	0	0	18	10	25	20	15	10	25	7
ENSG00000233304.1	RP13-614K11.1	0	0	0	0	0	0	0	0	0	0	0	0	0	0	0	0	1	3	0	0	0	0	0	0
ENSG00000226374.1	RP13-614K11.2	0	0	0	0	0	0	0	0	0	0	0	0	0	0	0	0	0	0	0	0	0	0	0	0
ENSG00000229280.1	RP11-374C13.1	0	0	0	0	0	0	0	0	0	0	0	0	0	0	0	0	0	0	0	0	0	0	0	0
ENSG00000235054.1	RP5-1166F10.1	0	0	0	0	0	0	0	0	0	0	0	0	0	0	0	0	0	0	0	0	0	0	0	0
ENSG00000227169.2	RP1-37J18.1	0	0	0	0	0	0	0	0	0	0	0	0	0	0	0	0	0	0	0	0	0	0	0	0
ENSG00000232596.1	RP1-37J18.2	0	0	0	0	0	0	0	0	0	0	0	0	0	0	0	0	0	0	0	0	0	0	0	0
ENSG00000196581.6	AJAP1	0	0	0	0	0	0	0	1	0	0	0	0	0	0	0	0	0	0	0	0	0	0	0	0
ENSG00000231510.1	RP11-542C10.1	0	0	0	0	0	0	0	0	0	0	0	0	0	0	0	0	0	0	0	0	0	0	0	0
ENSG00000260972.1	RP1-58B11.1	0	0	0	0	0	0	0	0	0	0	0	0	0	0	0	0	0	0	0	0	0	0	0	0
ENSG00000264341.1	MIR4417	0	0	0	0	0	0	0	0	0	0	0	0	0	0	0	0	0	0	0	0	0	0	0	0
ENSG00000236948.1	RP11-154H17.1	0	0	0	0	0	0	0	0	0	0	0	0	0	0	0	0	0	0	0	0	0	0	0	0
ENSG00000216045.2	AL356693.1	0	0	0	0	0	0	0	0	0	0	0	0	0	0	0	0	0	0	0	0	0	0	0	0
ENSG00000264101.1	MIR4689	3	0	0	0	1	0	0	0	2	1	3	0	0	0	3	0	0	1	1	2	0	0	0	0
ENSG00000131697.13	NPHP4	1869	1571	1383	1443	1230	1290	1123	1104	1163	974	994	1027	1660	1596	1139	732	1583	1708	2102	2059	875	720	866	805
ENSG00000266687.1	AL356261.1	3	0	0	0	0	0	0	0	0	0	0	0	0	0	0	0	0	1	0	0	0	0	0	0
ENSG00000069424.10	KCNAB2	974	793	724	663	941	1136	965	1010	1871	1572	1712	1897	2228	2414	2171	1712	1604	1678	2090	2035	605	447	524	509
ENSG00000268332.1	AL035406.1	0	0	0	0	0	0	0	0	0	0	0	0	0	0	0	0	0	0	0	0	0	0	0	0
ENSG00000116254.13	CHD5	6	7	8	12	7	3	9	12	17	10	11	7	19	14	6	6	11	15	18	15	1	3	4	3
ENSG00000116251.5	RPL22	11691	9911	9178	9291	4921	5691	5768	8568	17429	14674	13650	12568	17985	16764	16831	11959	4404	4419	5471	5418	33567	26540	29426	27073
ENSG00000226944.1	RP1-120G22.11	72	72	83	78	68	80	59	73	0	0	0	1	0	0	0	0	45	32	67	61	0	0	0	0
ENSG00000158286.8	RNF207	1523	1365	1488	1586	970	1264	1221	2033	27	24	19	19	11	16	21	19	868	886	1038	1137	74	49	68	59
ENSG00000116237.11	ICMT	7809	6118	6016	5464	6152	5947	4839	5267	1444	1609	2095	2750	1403	1818	2461	2419	3966	3973	4890	4871	7703	6660	7093	6782
ENSG00000225077.2	LINC00337	20	17	19	12	4	7	12	12	133	184	198	269	175	168	118	70	12	9	13	5	5	8	2	4
ENSG00000173673.7	HES3	0	1	0	0	0	0	0	0	15	7	21	16	33	29	13	0	0	0	3	3	0	0	0	0
ENSG00000158292.6	GPR153	4777	3612	3673	3413	3330	3513	2954	2799	8329	8979	12202	15359	8937	11126	11640	10725	4315	4937	6009	6055	1	4	2	4
ENSG00000097021.15	ACOT7	4579	3422	3210	2871	2311	2793	2454	2722	4089	4781	7051	9184	3751	6020	7493	7843	1469	1583	1869	1873	6090	4993	5470	5272
ENSG00000271746.1	RP1-202O8.3	0	0	0	0	0	0	0	0	0	0	0	0	0	0	0	0	0	0	0	0	0	0	0	0
ENSG00000069812.7	HES2	191	170	116	140	18	16	21	15	47	54	87	90	36	45	45	39	24	20	39	26	0	0	4	1
ENSG00000187017.10	ESPN	318	261	262	314	15	29	16	16	257	267	235	176	217	227	146	104	33	50	58	57	3	3	3	3
ENSG00000265392.1	MIR4252	0	0	0	0	0	0	0	0	0	0	0	0	0	0	0	0	0	0	0	0	0	0	0	0
ENSG00000231868.1	RP1-202O8.2	0	0	1	1	1	0	0	0	3	1	4	6	2	1	6	3	0	1	0	0	0	0	0	1
ENSG00000215788.5	TNFRSF25	5688	5109	5890	6432	920	1374	1631	2832	16646	12345	9398	5655	17404	14332	9988	3733	1258	1414	1662	1733	279	209	206	216
ENSG00000171680.16	PLEKHG5	10526	9388	10750	11756	2795	3646	3539	4524	12315	10585	11345	12052	10993	10701	9347	6932	4577	5051	6369	6458	1244	915	1130	1009
ENSG00000162408.10	NOL9	1561	1185	1124	1016	1289	1050	1077	1006	2870	2256	2360	2427	3099	2898	2517	1802	1502	1636	2275	1944	2079	1617	1856	1701
ENSG00000253022.1	RNU6-731P	1	0	0	0	0	0	0	0	0	0	1	1	1	1	3	0	0	0	1	0	0	0	0	0
ENSG00000229519.2	RP11-58A11.2	1	6	7	5	5	1	6	2	7	4	9	9	7	17	9	9	2	6	5	3	0	2	2	5
ENSG00000173662.15	TAS1R1	19	2	2	3	7	8	5	1	27	6	15	19	80	51	37	31	63	74	73	75	32	43	36	40
ENSG00000204859.7	ZBTB48	2088	1838	1801	1791	1077	1374	1263	1620	4982	4032	3877	3486	5001	4750	4054	3005	2302	2339	2855	2941	1401	1154	1248	1182
ENSG00000162413.12	KLHL21	2108	1572	1628	1514	1646	1794	1688	1769	4962	5022	6742	8136	5051	6618	7465	7186	3634	3821	4611	4668	2660	2238	2450	2388
ENSG00000116273.5	PHF13	3455	2961	2649	2434	2761	3069	2774	3279	3702	3270	3028	3018	4319	4201	4004	2873	3655	3818	4719	4591	4143	3395	3591	3474
ENSG00000041988.11	THAP3	1648	1365	1388	1291	915	1208	1058	1443	1810	1437	1498	1552	1814	1915	1979	1591	2155	2308	2503	2673	2272	1854	2026	1926
ENSG00000007923.11	DNAJC11	2833	2314	2282	2181	2007	2263	1964	2407	7393	5792	5030	4289	8239	7048	5863	3473	2145	2186	2555	2597	4235	3382	3627	3531
ENSG00000228750.1	RP11-242F24.1	0	0	0	0	0	0	0	0	0	0	0	0	0	0	0	0	0	0	0	0	0	0	0	0
ENSG00000239166.1	snoU13	0	0	0	0	0	0	0	0	0	0	0	0	0	0	0	0	0	0	0	0	0	0	0	0
ENSG00000237436.1	RP11-312B8.1	11	4	11	7	5	5	7	12	116	109	124	141	149	126	121	75	7	11	6	16	8	11	13	13
ENSG00000171735.14	CAMTA1	2476	2118	2010	1961	1351	1554	1538	1994	3264	2822	2857	2895	3400	3208	3132	2213	1987	2201	2551	2746	2410	2073	2357	2115
ENSG00000227950.1	RP11-312B8.2	0	0	0	0	0	0	0	1	0	3	1	0	0	0	0	1	0	1	0	0	0	0	0	0
ENSG00000237365.1	RP11-334N17.1	0	0	0	0	0	0	0	0	0	0	0	0	0	0	0	0	0	0	0	0	0	0	0	0
ENSG00000207056.1	RNU1-8P	0	0	0	0	0	0	0	0	0	0	0	0	0	0	0	0	0	0	0	0	0	0	0	0
ENSG00000237402.1	CAMTA1-IT1	3	1	3	2	3	2	6	3	0	0	0	0	1	1	4	0	3	5	11	9	1	0	4	1
ENSG00000237728.1	RP3-453P22.2	0	0	0	0	0	0	0	0	0	0	0	0	0	0	0	0	1	1	1	0	0	2	0	1
ENSG00000225126.1	RP4-549F15.1	0	0	0	0	1	0	0	1	0	0	0	0	0	1	1	0	0	0	2	1	0	0	0	1
ENSG00000270171.1	RP11-338N10.1	14	14	10	13	4	2	1	1	187	129	82	37	101	77	85	26	13	18	12	13	0	1	0	0
ENSG00000270035.1	RP11-338N10.2	20	14	17	21	5	2	4	19	90	76	58	37	52	52	42	14	14	10	3	11	1	1	3	0
ENSG00000269978.1	RP11-338N10.3	28	23	28	19	1	11	14	3	69	64	46	20	50	26	34	16	10	10	9	14	0	0	0	0
ENSG00000049245.8	VAMP3	2618	2146	2034	2113	1356	1412	1302	1710	12016	9841	10767	11061	11622	11725	11614	9059	1821	1958	2567	2401	3206	2634	2997	2786
ENSG00000269925.1	RP3-467L1.6	41	32	37	29	16	24	14	24	152	122	121	99	197	156	152	89	14	16	24	10	42	22	31	25
ENSG00000049246.10	PER3	8456	7042	6506	6390	4323	4375	3813	4531	22463	16813	12988	9603	24722	20854	17193	8397	16158	16687	20689	20298	5242	4294	4900	4703
ENSG00000236266.1	RP3-467L1.4	63	45	40	31	22	16	14	25	151	99	90	115	116	114	140	90	33	47	61	63	3	3	4	6
ENSG00000049247.9	UTS2	0	0	0	0	0	0	0	0	0	1	1	1	3	2	1	0	0	0	4	1	0	0	0	0
ENSG00000049249.4	TNFRSF9	0	0	4	0	1	0	0	0	0	1	0	1	0	0	0	0	9	6	7	6	0	4	3	0
ENSG00000270330.1	RP5-892F13.2	0	0	0	0	0	0	0	0	0	0	0	0	0	0	0	0	0	0	0	0	0	0	0	0
ENSG00000116288.8	PARK7	10602	8566	8171	7742	8111	9731	8651	11783	9886	8374	9441	9735	8598	9435	9833	8053	6533	6416	7643	7853	13768	11256	12141	11382
ENSG00000200344.1	Y_RNA	3	4	3	0	2	2	1	2	4	3	0	0	1	5	6	0	6	2	0	1	2	0	2	2
ENSG00000116285.8	ERRFI1	11711	9020	7771	7344	3041	3165	2451	3016	2028	1813	1812	1887	2681	2838	3149	2666	2449	2450	3057	3129	2472	2025	2210	2172
ENSG00000238290.1	RP11-431K24.1	30	22	29	12	16	19	22	10	19	15	14	7	18	11	13	5	11	8	18	14	2	2	2	2
ENSG00000232848.1	CTA-215D11.4	0	0	0	0	0	0	0	0	0	0	0	0	0	1	0	0	0	0	1	0	0	0	1	0
ENSG00000229305.1	RP11-431K24.2	0	0	0	0	0	0	0	0	0	0	0	0	0	0	0	0	0	0	0	0	0	0	0	0
ENSG00000200975.1	RNU1-7P	0	0	0	0	0	0	0	0	0	0	0	0	0	0	0	0	0	0	0	0	0	0	0	0
ENSG00000227634.1	RP11-431K24.3	1	4	1	3	1	1	0	0	0	0	0	0	0	0	0	1	0	1	0	0	0	0	0	0
ENSG00000233645.1	RP11-431K24.4	0	0	0	1	0	0	0	0	0	0	0	0	0	0	0	0	0	0	0	0	0	0	0	0
ENSG00000265414.1	RN7SL729P	0	0	0	0	1	0	0	0	0	0	0	0	0	0	0	0	0	0	0	0	0	0	0	0
ENSG00000251977.1	RNU6-991P	0	0	0	0	0	0	0	0	0	0	0	0	0	0	0	0	0	0	0	0	0	0	0	0
ENSG00000162426.10	SLC45A1	715	587	580	539	748	839	711	720	239	351	484	706	263	391	507	552	1274	1351	1730	1719	250	214	200	181
ENSG00000252254.1	Y_RNA	2	0	1	0	0	0	0	0	0	0	0	0	0	0	1	0	0	0	0	0	0	0	2	0
ENSG00000142599.13	RERE	15162	12649	12393	12363	14834	15911	12981	12914	13872	12074	12244	12254	15335	15075	13040	9137	24586	26237	32615	32554	14498	11026	12341	12090
ENSG00000232912.1	RP5-1115A15.1	6	3	2	7	2	3	3	6	5	5	3	3	2	6	3	0	11	5	3	11	0	2	3	0
ENSG00000221083.1	SNORA77	2	7	4	2	0	5	10	15	4	2	1	0	5	4	2	0	0	0	0	1	1	0	0	0
ENSG00000270282.1	RP5-1115A15.2	6	2	9	8	1	5	2	21	6	3	1	3	7	4	3	0	0	0	3	0	0	0	0	0
ENSG00000234619.1	RP4-633I8.1	0	0	0	0	0	0	0	0	1	1	0	0	0	0	0	0	0	0	1	0	0	0	0	0
ENSG00000224315.2	RP4-633I8.2	2	0	0	1	0	0	0	0	1	1	0	0	1	0	0	0	0	0	0	1	0	0	0	1
ENSG00000222511.1	Y_RNA	0	0	0	0	0	0	0	0	0	0	0	0	0	0	0	0	0	0	0	0	0	0	0	0
ENSG00000226545.1	RP4-633I8.3	1	0	0	0	0	0	0	0	0	0	0	0	0	0	0	0	0	0	3	0	1	0	0	0
ENSG00000228423.2	RP4-633I8.4	0	0	0	3	1	0	0	0	6	4	2	0	1	2	2	0	0	0	0	0	0	0	0	0
ENSG00000229716.2	RP11-185B14.1	0	0	1	0	0	1	0	0	0	0	0	0	0	0	0	0	1	1	0	0	0	0	0	0
ENSG00000074800.9	ENO1	169060	135542	128727	123390	115635	126775	107850	125349	33663	33283	43231	52691	24806	32064	36124	33783	62001	64830	77986	80409	83205	67887	74424	71998
ENSG00000236269.1	ENO1-IT1	22	41	29	16	9	13	15	5	1	2	1	2	4	3	5	6	14	7	8	7	6	8	8	5
ENSG00000230679.1	ENO1-AS1	9	8	11	8	2	6	10	10	4	4	6	4	0	5	3	5	4	1	12	6	5	0	3	9
ENSG00000201725.1	RNU6-304P	0	1	1	4	0	0	0	0	0	0	0	0	2	0	3	0	1	3	0	1	0	1	0	0
ENSG00000238249.1	HMGN2P17	1	2	1	1	1	0	0	3	1	0	3	0	1	0	2	0	0	0	1	0	1	1	0	1
ENSG00000232208.2	RP3-477M7.5	0	0	0	1	0	0	0	0	0	0	0	0	1	0	0	0	0	0	1	0	0	0	0	0
ENSG00000232663.2	RP3-477M7.6	0	0	0	0	0	0	0	0	0	0	0	0	0	0	0	0	0	0	0	0	0	0	0	0
ENSG00000131686.10	CA6	7	12	10	6	0	0	0	1	3	2	0	1	7	1	1	1	3	4	5	2	0	0	0	0
ENSG00000265141.1	RN7SL451P	0	0	0	0	0	0	0	0	0	0	0	0	0	0	0	0	0	0	0	0	0	0	0	0
ENSG00000197241.3	SLC2A7	1	2	0	3	0	0	0	0	0	0	0	0	0	0	0	0	1	0	8	4	0	0	0	0
ENSG00000142583.13	SLC2A5	6	1	8	1	0	0	0	0	10	9	3	0	15	6	15	2	1	4	5	6	0	0	0	1
ENSG00000252404.1	SCARNA16	0	0	0	0	0	0	0	0	0	0	0	0	0	0	0	0	0	0	0	0	0	0	0	0
ENSG00000180758.10	GPR157	560	433	422	394	318	304	226	233	25	15	11	25	26	41	46	52	387	456	495	542	95	69	89	72
ENSG00000207865.1	MIR34A	60	44	57	48	30	32	28	45	0	0	0	0	1	0	0	0	26	37	37	41	47	47	40	36
ENSG00000228526.2	RP3-510D11.1	10	16	12	10	12	16	7	5	0	0	0	0	0	0	0	1	15	15	24	31	17	7	7	11
ENSG00000234546.2	RP3-510D11.2	104	102	81	82	75	69	66	106	0	0	0	0	1	0	3	0	71	89	125	104	71	55	73	77
ENSG00000049239.8	H6PD	7333	5919	5642	5439	5923	6282	4700	3926	2455	2349	2937	3455	2655	3160	3421	3061	8355	8739	11033	10931	9551	7597	8161	8190
ENSG00000252841.1	Z98044.1	0	0	0	0	0	0	0	0	0	0	0	0	0	0	0	0	0	0	0	2	0	0	0	0
ENSG00000171621.9	SPSB1	742	650	583	574	395	414	318	361	25	15	14	22	20	39	42	54	751	785	1006	1056	554	421	455	479
ENSG00000252956.1	RNA5SP40	0	0	0	0	0	0	0	0	0	0	0	0	0	0	0	0	0	0	0	0	0	0	0	0
ENSG00000235263.1	RP13-392I16.1	0	2	0	0	0	0	0	2	0	0	0	0	0	0	0	0	0	0	0	0	0	0	0	0
ENSG00000171612.6	SLC25A33	922	747	701	743	782	745	736	989	507	507	519	615	538	543	592	533	743	829	1014	995	1	0	0	0
ENSG00000231181.1	RP13-15M17.1	28	19	9	14	14	12	10	5	2	5	1	5	1	9	7	2	6	5	9	16	0	0	0	0
ENSG00000188807.8	TMEM201	5598	4299	4255	4067	4064	4441	3979	4018	1932	1957	2387	3185	1915	2201	2175	2044	4162	4444	5699	5634	6789	5520	6060	5643
ENSG00000171608.11	PIK3CD	362	289	309	336	97	147	132	125	8	21	13	25	24	38	15	36	253	279	295	331	10	7	6	17
ENSG00000179840.5	C1orf200	0	0	0	0	0	0	0	0	0	0	0	0	0	0	0	0	0	0	0	0	0	0	0	0
ENSG00000233268.3	RP11-558F24.2	0	0	0	0	0	0	0	0	0	0	0	0	0	0	0	0	0	0	0	0	0	0	0	0
ENSG00000231789.2	RP11-558F24.4	343	258	310	299	59	92	68	79	0	0	3	2	2	2	7	4	167	174	179	178	3	3	0	3
ENSG00000171603.12	CLSTN1	22151	17801	16872	15748	17433	18460	14952	14788	13860	16538	24049	32008	13020	17773	20866	20416	32723	34288	41867	42545	24427	19687	21733	20780
ENSG00000271264.1	RP11-558F24.6	0	0	1	0	0	0	0	0	0	0	0	0	0	0	0	0	0	0	0	0	0	0	0	0
ENSG00000178585.10	CTNNBIP1	3120	2427	2412	2280	2743	3113	2664	3081	1320	1299	1612	1984	1257	1405	1356	1288	2389	2746	3298	3164	3544	2685	3085	2811
ENSG00000223989.1	RP11-84A14.5	0	0	0	0	0	0	0	0	0	0	0	0	0	0	0	0	0	0	0	0	0	0	0	0
ENSG00000162441.7	LZIC	2712	2121	2055	1979	2157	2149	1690	1756	2088	2135	2552	3005	2402	2405	2840	2453	2594	2750	3205	3163	2848	2276	2695	2378
ENSG00000228150.1	RP11-84A14.4	24	20	19	16	14	18	13	19	22	19	39	30	28	36	10	14	12	9	16	18	25	20	20	36
ENSG00000173614.9	NMNAT1	884	783	725	641	756	695	577	639	463	503	789	977	500	607	706	682	866	787	1039	1080	398	324	325	352
ENSG00000202415.1	RN7SKP269	9	4	4	3	0	4	5	6	1	0	0	4	1	4	0	0	4	7	7	3	1	1	3	4
ENSG00000265521.1	MIR5697	1	2	0	0	2	0	0	0	0	0	0	0	0	0	0	0	0	0	0	0	0	0	0	2
ENSG00000241326.1	RP11-807G9.2	0	0	0	0	0	0	0	0	0	0	0	0	0	0	0	0	0	0	0	0	0	0	0	0
ENSG00000162444.11	RBP7	0	2	6	3	1	1	0	5	18	13	19	9	9	14	8	0	7	3	0	8	0	0	0	0
ENSG00000225786.2	AL590639.1	0	0	0	0	0	0	0	0	0	1	0	0	0	0	0	0	0	0	0	0	0	0	0	0
ENSG00000130939.14	UBE4B	3091	2425	2365	2174	2311	2338	2041	2688	2629	2473	2858	3133	2712	2802	2701	2134	2823	2955	3585	3563	3472	2747	3012	2850
ENSG00000224340.1	RP11-496H15.2	0	0	0	0	0	0	0	0	0	0	1	3	0	1	0	2	0	0	0	1	2	0	0	0
ENSG00000233623.2	PGAM1P11	0	1	0	0	1	0	0	0	0	0	1	1	11	3	1	0	0	0	2	0	4	1	1	2
ENSG00000201746.1	RNU6-828P	1	3	0	2	2	4	1	0	0	1	2	0	0	0	1	0	1	3	3	4	2	1	1	0
ENSG00000054523.12	KIF1B	11516	8756	7949	7343	10880	9950	8170	8570	7985	9488	13578	18363	9216	11760	14375	13410	18402	19108	23185	22648	16944	13764	15314	13828
ENSG00000264881.1	MIR1273D	0	0	0	0	0	0	0	0	0	0	0	0	0	0	0	0	0	0	0	0	0	0	0	0
ENSG00000199562.1	RNU6-37P	4	0	0	0	0	1	1	0	9	5	3	0	6	3	1	2	0	1	0	0	0	0	0	0
ENSG00000264501.1	RN7SL731P	0	0	0	0	0	0	0	0	0	0	0	0	0	0	0	0	0	0	0	0	0	0	0	0
ENSG00000265945.1	RN7SL721P	12	16	13	10	5	9	6	24	24	18	20	28	43	25	32	9	16	11	17	12	7	8	11	9
ENSG00000142657.16	PGD	15045	12561	11719	11031	8939	10066	8932	11238	4138	4217	5609	7276	4296	5642	6700	6440	6008	6073	7030	7395	18783	15394	16583	15934
ENSG00000271989.1	RP4-736L20.3	2	2	3	1	1	0	0	1	4	0	0	0	0	0	1	1	0	0	2	0	0	0	9	2
ENSG00000175279.17	APITD1	293	199	218	183	172	191	168	195	44	44	69	53	42	67	49	52	162	182	253	221	160	110	133	121
ENSG00000251503.3	APITD1-CORT	0	0	0	0	0	0	0	0	0	0	0	0	0	0	0	0	0	0	0	0	0	0	0	0
ENSG00000241563.2	CORT	37	27	28	32	15	30	12	34	89	65	58	28	110	88	81	26	14	14	19	23	12	13	6	8
ENSG00000160049.7	DFFA	3568	2971	2730	2442	3453	3291	2561	2835	1293	1410	2040	2573	1158	1733	2158	2123	4549	4461	5679	5726	4539	3860	4180	3818
ENSG00000203469.2	RP5-1113E3.3	0	0	0	0	0	0	0	0	0	0	0	0	0	0	0	0	0	0	0	0	0	0	0	0
ENSG00000142655.8	PEX14	2574	1992	2083	2028	1780	2121	1906	2033	1225	1191	1363	1471	1403	1466	1378	1250	3067	3171	3975	4256	2117	1666	1800	1709
ENSG00000243267.2	RN7SL614P	3	0	1	3	4	3	3	3	0	0	1	1	0	2	0	0	4	10	2	10	0	0	0	0
ENSG00000130940.10	CASZ1	3417	2629	2658	2629	1279	1513	1361	1516	374	316	404	482	410	423	426	323	2044	2135	2785	2654	266	220	240	241
ENSG00000272078.1	RP4-734G22.3	133	128	157	182	47	58	52	57	24	22	18	9	17	13	13	16	95	88	107	95	37	37	48	25
ENSG00000225158.2	RP11-340B24.3	2	0	0	0	0	0	0	0	0	0	0	0	0	0	0	0	0	0	0	0	0	0	0	0
ENSG00000175262.10	C1orf127	21	23	16	11	11	6	4	8	0	2	0	2	1	0	2	0	24	28	25	37	0	1	0	0
ENSG00000215785.2	CFL1P6	9	5	12	7	1	2	4	3	1	0	0	0	1	2	0	0	3	0	1	0	1	0	0	0
ENSG00000264181.1	AL713997.1	0	0	0	0	0	0	0	0	0	0	0	0	0	0	0	0	0	0	0	0	0	0	0	0
ENSG00000207213.1	Y_RNA	0	0	1	0	0	0	0	0	0	0	0	0	0	0	0	0	0	0	0	0	0	0	0	0
ENSG00000120948.11	TARDBP	31020	25023	23268	21908	16559	18206	15439	19077	8799	7825	8987	9639	8745	8959	9587	7256	15940	16277	19628	20302	15422	13026	13710	13023
ENSG00000009724.12	MASP2	559	451	395	421	260	213	200	242	402	354	410	551	519	449	400	308	358	383	524	406	239	186	252	198
ENSG00000271895.1	RP4-635E18.8	565	510	515	499	302	332	338	648	753	549	430	337	744	556	426	137	321	375	527	426	207	221	240	220
ENSG00000116649.5	SRM	13641	10658	10167	9833	10528	11824	10927	12185	2743	2579	3037	3621	2282	2839	3038	2903	4616	4816	6226	6157	13387	10722	11938	11411
ENSG00000171824.9	EXOSC10	10412	8330	8095	7480	6015	6622	6280	8061	6428	5180	5160	5432	6847	6584	6432	4332	9720	9955	11908	12686	4946	3932	4285	4074
ENSG00000226849.1	RP4-635E18.7	77	81	74	52	27	27	34	73	53	35	23	16	51	58	44	13	33	41	43	50	6	10	6	5
ENSG00000230337.1	RP4-635E18.6	43	28	34	48	15	24	24	23	2	9	6	9	10	13	5	0	16	30	29	24	5	1	7	3
ENSG00000198793.8	MTOR	16480	12936	12475	11678	13781	14329	11562	13754	6959	6793	8398	10431	7514	8585	9660	8417	22312	23050	28204	28705	8529	6939	7546	7198
ENSG00000225602.1	MTOR-AS1	4	1	3	1	12	6	10	9	21	19	19	12	29	32	13	7	3	4	11	5	1	0	0	0
ENSG00000253086.1	RNU6-537P	0	0	0	0	0	0	0	0	0	0	1	0	0	0	0	0	0	0	0	0	2	0	0	0
ENSG00000271794.1	snoU13	0	0	0	0	0	0	0	0	0	0	0	0	0	0	0	0	0	0	0	0	0	0	0	0
ENSG00000171819.4	ANGPTL7	7	2	3	6	41	48	42	64	12	7	20	17	17	9	11	11	83	79	91	114	2	0	1	0
ENSG00000207451.1	RNU6-291P	0	0	0	0	0	0	0	0	0	0	0	0	0	0	0	0	0	0	1	0	0	0	0	0
ENSG00000238173.1	RPL39P6	0	0	0	0	0	0	0	0	0	0	0	0	0	0	0	0	0	0	0	0	1	0	0	0
ENSG00000120942.9	UBIAD1	3845	3008	2977	2689	2729	2917	2502	2740	1335	1388	1772	2179	1302	1506	1714	1594	3990	4244	5191	5106	3616	2965	3238	3075
ENSG00000238199.1	UBE2V2P3	3	0	1	2	3	2	0	0	1	7	5	9	8	15	5	9	4	4	4	3	2	2	6	3
ENSG00000224338.2	RP11-149P14.1	0	0	0	0	0	0	0	0	0	0	0	0	0	0	0	0	0	0	1	0	0	0	0	0
ENSG00000204624.6	PTCHD2	69	53	67	71	2093	2539	2389	3044	7403	6885	8214	10183	6349	6631	5711	4161	3010	3341	4205	4170	5378	4252	4775	4484
ENSG00000235643.1	RP1-69M21.2	1	0	4	3	2	2	1	3	1	0	0	0	0	0	0	0	48	49	44	49	1	1	1	0
ENSG00000116661.9	FBXO2	519	373	414	407	442	532	438	549	2	2	0	0	0	2	0	1	1123	1269	1532	1623	0	2	1	3
ENSG00000132879.9	FBXO44	11784	10416	10841	11401	7219	9234	9358	12957	1681	1438	1552	1595	1699	1817	1696	1240	8970	9741	11975	11960	3581	2899	3142	3048
ENSG00000116663.6	FBXO6	620	487	505	570	567	686	576	779	445	376	367	443	371	429	411	344	1557	1598	2109	1971	1187	938	1053	1041
ENSG00000116670.10	MAD2L2	21073	16651	16544	15611	8683	10928	10170	13023	3383	2837	3094	3414	3185	3646	3381	2712	10257	10406	13021	13029	7161	5768	6162	6130
ENSG00000162490.6	DRAXIN	64859	50364	45354	40254	46569	42512	33110	30976	1227	1792	2989	4309	1675	2506	3327	3472	40026	41366	54300	51146	804	714	739	738
ENSG00000177674.11	AGTRAP	3624	3119	3164	3303	2321	2711	2472	2974	981	980	1199	1514	766	949	882	738	3416	3670	4580	4334	1313	1099	1124	1055
ENSG00000215910.3	C1orf167	9	4	5	10	3	1	1	0	1	1	0	0	2	1	4	0	18	17	20	17	3	0	0	0
ENSG00000177553.6	RP11-56N19.5	0	0	0	0	0	0	0	0	0	0	0	0	0	0	0	0	2	0	0	1	0	0	0	0
ENSG00000177000.6	MTHFR	4747	3860	3888	3857	3858	3806	3209	3480	2213	1824	1789	1825	2231	2165	2084	1437	6420	6663	8991	8478	3040	2360	2746	2668
ENSG00000011021.17	CLCN6	8818	7200	7312	7478	6802	7329	6096	8020	6059	4939	4623	4581	5462	5227	4387	3087	9531	10097	12231	12606	3494	2742	3016	2988
ENSG00000242349.1	NPPA-AS1	33	25	19	27	15	16	6	32	592	469	312	235	631	559	383	110	8	18	18	15	33	24	35	33
ENSG00000175206.6	NPPA	5	5	7	5	5	7	8	2	1279	1056	1242	1392	985	901	628	284	5	1	2	6	641	516	617	581
ENSG00000120937.8	NPPB	8	1	5	3	0	1	0	0	3	4	6	2	5	4	0	1	1	0	0	1	0	0	0	0
ENSG00000224904.1	RP5-934G17.6	0	0	2	3	0	1	3	0	4	2	0	0	1	5	0	0	1	0	1	0	0	5	0	0
ENSG00000199347.1	RNU5E-1	1	2	1	0	7	3	7	9	1	0	1	4	1	1	0	0	4	4	2	0	2	1	5	1
ENSG00000201801.1	RNU5E-4P	1	0	1	0	0	0	0	0	4	0	0	2	0	0	4	0	2	0	0	0	0	3	0	0
ENSG00000116685.11	KIAA2013	12303	9665	9483	8732	8272	9428	8195	8730	1784	1958	3307	4311	1424	2464	3027	3290	9955	10651	13434	13543	5003	3791	4177	4146
ENSG00000083444.12	PLOD1	38408	30623	28955	25897	41749	47183	39447	41286	4484	4117	4757	5183	2972	4056	4581	4428	34876	37202	45074	46131	7470	5848	6505	6426
ENSG00000116688.12	MFN2	33652	27362	26118	24439	21395	23113	19992	22702	10256	8456	8566	8455	11544	11060	10165	6913	25107	26259	31783	33004	15029	11999	13246	12484
ENSG00000270914.1	RP5-1077B9.5	0	0	0	2	0	0	0	0	1	0	1	0	0	0	0	0	2	0	0	0	0	1	0	0
ENSG00000116691.6	MIIP	7082	5896	6139	6489	3508	4513	4626	5975	4213	3346	3221	2785	4082	4261	3669	2545	5210	5615	7011	6959	3495	2739	3148	2879
ENSG00000202461.1	Y_RNA	30	22	31	26	24	16	14	6	2	5	1	1	6	5	6	13	10	16	16	13	2	0	4	3
ENSG00000243539.2	RN7SL649P	0	0	0	0	0	0	0	0	0	0	0	0	0	0	0	0	0	0	1	0	0	0	0	0
ENSG00000120949.10	TNFRSF8	8	3	8	8	2	1	4	10	1	2	5	14	5	0	7	14	7	7	9	7	2	0	0	0
ENSG00000201135.1	RNU6-777P	0	0	0	0	0	0	0	0	0	0	0	0	0	0	0	0	0	0	0	0	0	0	0	0
ENSG00000227875.2	RP11-426M1.2	0	0	0	0	0	0	0	0	0	0	0	0	0	0	0	0	0	0	0	0	0	0	0	0
ENSG00000028137.12	TNFRSF1B	29255	22404	21436	19630	10472	11844	9761	10619	2137	3247	5413	7690	2875	3874	4412	4340	6004	6317	7607	7851	0	2	2	3
ENSG00000263676.1	MIR4632	3	2	2	3	0	0	0	0	1	0	2	0	0	0	0	0	1	1	0	0	0	0	0	0
ENSG00000225196.2	RP5-1118D24.2	1	0	0	2	2	0	0	0	0	0	0	1	0	0	0	0	0	4	3	0	0	0	0	0
ENSG00000252969.1	SNORA70	0	2	0	0	0	0	0	0	0	0	0	0	0	0	0	0	0	0	1	1	0	0	0	0
ENSG00000048707.9	VPS13D	12403	9947	9397	9047	10566	10563	8470	9134	3507	3564	4399	5366	4418	4848	5166	4314	21392	21780	27232	26781	6593	5233	5930	5430
ENSG00000239149.1	SNORA59A	77	79	106	75	49	78	57	68	8	17	7	14	15	14	7	10	42	43	58	44	14	12	11	9
ENSG00000229484.1	RP5-888M10.2	2	1	3	3	1	1	4	0	0	0	0	0	0	0	0	0	2	0	0	0	0	1	0	0
ENSG00000162496.4	DHRS3	104	92	103	106	426	382	374	395	2	0	3	4	9	1	9	11	361	358	405	469	422	375	382	408
ENSG00000221340.1	RNU6ATAC18P	0	0	0	0	0	0	0	0	0	0	0	0	0	0	0	0	0	0	0	0	0	0	0	0
ENSG00000272482.1	RP11-474O21.5	6	1	3	9	6	9	8	5	0	0	0	0	0	0	0	0	35	35	30	33	19	12	12	12
ENSG00000204518.2	AADACL4	0	0	0	0	0	0	0	0	0	0	0	0	0	0	0	0	0	1	0	0	0	0	0	0
ENSG00000226166.2	RP11-474O21.2	0	0	0	0	0	0	0	0	0	0	0	0	0	0	0	0	0	0	0	0	0	0	0	0
ENSG00000188984.7	AADACL3	1	0	0	0	0	0	0	0	0	0	0	0	0	0	0	0	0	1	1	1	0	0	0	0
ENSG00000238771.1	snoU13	0	0	0	0	0	0	0	0	0	0	0	0	0	0	0	0	0	0	0	0	0	0	0	0
ENSG00000157330.5	C1orf158	6	6	6	4	3	1	8	0	2	1	1	3	0	0	3	0	29	35	29	24	1	0	0	1
ENSG00000116726.4	PRAMEF12	1	0	1	0	0	0	0	1	0	0	0	0	0	0	0	0	1	0	1	4	0	0	0	0
ENSG00000116721.9	PRAMEF1	0	0	0	0	0	0	0	0	0	0	0	0	0	0	0	0	0	0	0	0	0	0	0	0
ENSG00000228338.1	RP5-845O24.8	0	0	0	0	0	0	0	0	0	0	0	0	0	0	0	0	0	0	0	0	0	0	0	0
ENSG00000204513.5	PRAMEF11	0	0	0	0	0	0	0	0	0	0	0	0	1	0	0	0	0	0	0	0	0	0	0	0
ENSG00000231103.2	RP5-845O24.3	0	0	0	0	0	0	0	0	0	0	0	0	0	0	0	0	0	0	0	0	0	0	0	0
ENSG00000179172.7	HNRNPCL1	1	0	1	3	0	0	0	1	5	1	0	2	3	0	6	3	1	1	1	0	1	2	0	0
ENSG00000120952.4	PRAMEF2	1	0	0	0	0	0	0	0	0	0	0	0	0	0	0	0	0	0	0	0	0	0	0	0
ENSG00000243073.3	PRAMEF4	0	0	0	0	0	0	0	0	0	0	0	0	0	0	0	0	0	0	2	0	0	0	0	0
ENSG00000187545.5	PRAMEF10	0	0	0	0	0	0	0	0	0	0	0	1	0	0	0	0	0	0	0	0	0	0	0	0
ENSG00000204510.1	PRAMEF7	0	0	0	0	0	0	0	0	0	0	0	0	0	0	0	0	0	0	0	0	0	0	0	0
ENSG00000207434.1	RNU6-1072P	0	0	0	0	0	0	0	0	0	0	0	0	0	0	0	0	0	0	0	0	0	0	0	0
ENSG00000234064.1	RP11-450I1.2	0	0	0	0	0	0	0	0	0	0	0	0	0	0	0	0	0	0	0	0	0	0	0	0
ENSG00000232423.3	PRAMEF6	0	0	0	0	0	0	0	0	0	0	0	0	0	0	0	0	0	0	0	0	0	0	0	0
ENSG00000250894.1	RP11-450I1.4	0	0	0	0	0	0	0	0	0	0	0	0	0	0	0	0	0	0	0	0	0	0	0	0
ENSG00000204508.3	PRAMEF22	0	0	0	0	0	0	0	0	0	0	0	0	0	0	0	0	0	0	0	0	0	0	0	0
ENSG00000239810.2	WI2-3308P17.2	0	0	0	0	0	0	0	0	0	0	0	0	0	0	0	0	0	0	0	0	0	0	0	0
ENSG00000270601.1	PRAMEF23	0	0	0	0	0	0	0	0	0	0	0	0	0	0	0	0	0	0	0	0	0	0	0	0
ENSG00000250113.1	RP13-221M14.6	0	0	0	0	0	0	0	0	0	0	0	0	0	0	0	0	0	0	0	0	0	0	0	0
ENSG00000204505.3	PRAMEF25	0	0	0	0	0	0	0	0	0	0	0	0	0	0	0	0	0	0	0	0	0	0	0	0
ENSG00000233336.1	RP13-221M14.2	0	0	0	0	0	0	0	0	0	0	0	0	0	0	0	0	0	0	0	0	0	0	0	0
ENSG00000229978.1	RP13-221M14.3	0	0	0	0	0	0	0	0	0	0	0	0	0	0	0	0	0	0	0	0	0	0	0	0
ENSG00000236179.1	RP13-221M14.4	0	0	0	0	0	0	0	0	0	0	0	0	0	0	0	0	0	0	0	0	0	0	0	0
ENSG00000179412.8	HNRNPCP5	0	0	0	0	0	0	1	0	0	0	0	0	0	0	0	0	0	1	0	0	0	0	0	0
ENSG00000224199.1	WI2-2994D6.1	0	0	1	0	0	0	0	0	0	0	0	0	0	0	0	0	0	0	0	0	0	0	0	0
ENSG00000229571.2	PRAMEF26	0	0	0	0	0	0	0	0	0	0	0	0	0	0	0	0	0	0	0	0	0	0	0	0
ENSG00000204503.5	PRAMEF3	0	0	0	0	0	0	0	0	0	0	0	0	0	0	0	0	0	0	0	0	0	0	0	0
ENSG00000233394.1	RP11-248D7.2	0	0	0	0	0	0	0	0	0	0	0	0	0	0	0	0	0	0	0	0	0	1	0	0
ENSG00000204502.2	PRAMEF5	0	0	0	0	0	0	0	0	0	0	0	0	0	0	0	0	0	0	0	0	0	0	0	0
ENSG00000231219.1	RP11-219C24.8	0	0	0	0	0	0	0	0	0	0	0	0	0	0	0	0	0	0	0	0	0	0	0	0
ENSG00000207511.1	RNU6-771P	0	0	0	0	0	0	0	0	0	0	0	0	0	0	0	0	0	0	0	0	0	0	0	0
ENSG00000182330.6	PRAMEF8	0	0	0	0	0	0	0	0	0	0	0	0	0	0	0	0	0	0	0	0	0	0	0	0
ENSG00000237700.1	RP11-219C24.6	0	0	0	0	0	0	0	0	0	0	0	0	0	0	0	0	0	0	0	0	0	0	0	0
ENSG00000204501.2	PRAMEF9	0	0	0	0	0	0	0	0	0	0	0	0	0	0	0	0	0	0	0	0	0	0	0	0
ENSG00000228229.2	RP11-219C24.10	0	0	0	0	0	0	0	0	0	0	0	0	0	0	0	0	0	0	0	0	0	0	0	0
ENSG00000204495.3	PRAMEF13	0	0	0	0	0	0	0	0	0	2	0	0	0	0	0	0	0	0	0	0	0	0	0	0
ENSG00000204491.2	PRAMEF18	0	0	0	0	0	0	0	0	0	0	0	0	0	0	0	0	0	0	0	0	0	0	0	0
ENSG00000204488.3	PRAMEF16	0	0	0	0	0	0	0	0	0	0	0	0	0	0	0	0	0	0	0	0	0	0	0	0
ENSG00000204486.3	PRAMEF21	0	0	0	0	0	0	0	0	0	0	0	0	0	0	0	0	0	0	0	0	0	0	0	0
ENSG00000204485.2	XX-FW84067D5.1	0	0	0	0	0	0	0	0	0	0	0	0	0	0	0	0	0	0	0	0	0	0	0	0
ENSG00000224581.1	XX-FW84067D5.2	0	0	0	0	0	0	0	0	0	0	0	0	0	0	0	0	0	0	0	0	0	0	0	0
ENSG00000157358.7	PRAMEF15	0	0	0	0	0	0	0	0	0	0	0	0	0	0	0	0	0	0	0	0	0	0	0	0
ENSG00000204481.6	PRAMEF14	0	0	0	0	0	0	0	0	0	0	0	0	0	0	0	0	0	0	0	0	0	0	0	0
ENSG00000204480.6	PRAMEF19	0	0	0	0	0	0	0	0	0	0	0	0	0	0	0	0	0	0	0	0	0	0	0	0
ENSG00000204479.4	PRAMEF17	0	0	0	0	0	0	0	0	0	0	0	0	0	0	0	0	0	0	0	0	0	0	0	0
ENSG00000204478.5	PRAMEF20	0	0	0	0	0	0	0	0	0	0	0	0	0	0	0	0	0	0	0	1	0	0	0	0
ENSG00000162494.5	LRRC38	0	0	1	0	1	0	0	0	0	0	0	0	0	4	0	0	5	0	6	2	0	0	0	0
ENSG00000259961.1	RP4-597A16.2	0	0	0	0	0	0	0	0	0	0	0	0	0	0	0	0	0	0	0	0	0	0	0	0
ENSG00000215909.3	RP4-597A16.3	0	0	0	0	0	0	0	0	0	0	0	0	0	0	0	0	0	0	0	0	0	0	0	0
ENSG00000162493.12	PDPN	69545	57669	56748	57174	26307	27030	22200	24746	4484	4928	6601	8779	5331	6665	7873	7507	15822	16882	20390	20828	3113	2549	2697	2682
ENSG00000222952.1	RNA5SP41	6	6	2	6	1	4	2	0	0	0	0	1	3	1	0	0	3	1	3	1	1	0	1	1
ENSG00000266358.1	AL359771.1	3	2	3	1	0	0	0	0	0	0	0	0	0	0	1	3	2	4	1	7	2	0	1	0
ENSG00000237445.2	CTA-520D8.2	113	72	104	96	16	17	16	39	11	5	4	3	2	6	9	4	7	3	10	5	2	1	3	2
ENSG00000253085.1	SCARNA11	0	0	0	0	0	0	0	0	0	0	0	0	0	0	0	0	0	0	0	0	0	0	0	0
ENSG00000116731.18	PRDM2	10069	8339	7584	7480	6733	6839	5614	6493	2737	2405	2753	2923	2739	2613	2728	2186	8965	9571	11389	11744	3151	2564	2807	2631
ENSG00000252151.1	RNU6-1265P	0	0	0	0	0	0	0	0	0	0	0	0	0	0	0	0	0	0	0	0	0	0	0	0
ENSG00000231606.1	RP11-344F13.1	0	0	0	0	1	0	1	4	0	0	0	0	0	0	0	0	8	15	17	12	0	0	0	0
ENSG00000234593.1	RP4-704D23.1	0	0	0	0	0	0	0	0	0	0	0	0	0	0	0	0	5	6	4	2	0	0	0	1
ENSG00000189337.11	KAZN	13283	10719	10602	10518	11065	12308	10889	12271	2895	2084	1635	1175	1484	1554	1427	1027	11571	11963	14527	14926	216	175	163	176
ENSG00000235829.1	TBCAP2	0	1	0	0	1	1	0	1	0	0	0	0	0	0	0	0	0	1	1	1	0	0	0	0
ENSG00000175147.7	TMEM51-AS1	347	300	232	225	49	68	63	51	370	348	388	407	126	175	188	199	143	136	185	207	115	88	123	97
ENSG00000171729.9	TMEM51	10458	8769	8277	7972	3684	4225	4026	5052	6825	6110	6014	6022	3000	3335	3771	3095	4770	4902	5707	5784	5021	4030	4511	4267
ENSG00000204464.3	C1orf195	3	3	6	2	1	1	1	10	21	18	12	16	7	3	8	4	1	1	11	0	1	0	1	0
ENSG00000215720.4	RP1-21O18.3	0	1	4	2	2	1	1	4	1	7	5	2	2	6	3	6	2	0	3	5	2	0	1	0
ENSG00000142621.15	FHAD1	611	477	407	415	83	112	106	126	46	52	84	76	62	58	58	80	337	367	436	439	37	28	25	30
ENSG00000233485.1	RP3-467K16.2	1	8	4	8	8	12	10	23	0	0	0	0	0	0	0	0	20	28	34	26	0	0	0	0
ENSG00000236045.1	RP3-467K16.7	23	15	18	22	1	4	11	13	4	6	0	1	3	1	0	1	10	8	21	13	0	0	1	3
ENSG00000228140.1	RP3-467K16.4	73	54	46	48	17	19	16	39	7	6	7	6	12	14	1	6	22	24	43	46	0	0	2	1
ENSG00000142634.8	EFHD2	22858	18230	17980	17832	9252	11517	10380	12322	3219	3446	4179	4682	4219	4729	4561	4136	15488	16234	19797	20117	1788	1375	1500	1467
ENSG00000162438.7	CTRC	367	336	351	378	89	96	159	247	68	40	32	18	80	54	32	21	156	140	204	156	2	1	2	5
ENSG00000142615.7	CELA2A	36	31	15	26	1	12	9	11	14	7	4	4	8	6	7	8	32	24	39	41	0	1	4	3
ENSG00000215704.5	CELA2B	66	54	67	52	37	41	36	45	12	15	17	26	25	14	9	10	76	58	92	94	3	0	1	1
ENSG00000132906.13	CASP9	2760	2414	2358	2314	1396	1630	1483	1844	3427	2902	3072	3285	4138	3610	2978	1799	2230	2279	2743	2711	345	254	284	296
ENSG00000116138.8	DNAJC16	3603	2944	2675	2724	2358	2392	1984	2717	9143	6983	6381	5640	12423	10724	8850	4745	3171	3429	4213	4313	1189	926	1156	1018
ENSG00000251866.1	SCARNA21	1	0	1	0	0	0	0	1	2	0	0	0	0	0	0	0	0	0	2	1	0	0	0	0
ENSG00000272510.1	RP4-680D5.8	11	4	1	2	1	1	2	7	10	8	7	7	9	4	2	2	1	1	6	1	0	0	0	0
ENSG00000116771.5	AGMAT	230	200	170	179	46	58	33	50	30	30	31	20	41	45	46	21	67	86	100	77	2	7	5	3
ENSG00000237301.1	RP4-680D5.2	71	43	52	50	25	23	34	34	15	13	14	16	16	13	14	9	21	30	48	27	8	5	8	11
ENSG00000235084.2	CHCHD2P6	32	21	24	14	17	18	24	32	29	19	36	21	13	17	20	23	27	32	37	25	21	9	19	29
ENSG00000252417.1	RNU7-179P	0	0	0	0	0	0	0	0	0	0	0	0	0	0	0	0	0	0	0	0	0	0	0	0
ENSG00000236500.1	RP4-680D5.4	0	0	0	0	0	0	0	0	0	0	0	0	0	0	1	0	0	0	0	0	0	0	0	0
ENSG00000197312.7	DDI2	4288	3379	3110	2768	3354	3108	2689	3156	3916	3506	3821	4062	4023	3875	4327	3463	4952	5056	6602	6297	2854	2414	2431	2452
ENSG00000215695.1	RSC1A1	0	0	0	0	0	0	0	0	0	0	0	0	0	0	0	0	0	0	0	0	0	0	0	0
ENSG00000271742.1	RP4-680D5.9	5	3	0	1	3	1	2	7	6	8	1	1	6	6	1	1	4	0	2	1	0	1	1	0
ENSG00000116786.7	PLEKHM2	16897	13561	13402	13503	11650	13155	11654	12659	7952	7876	9719	11806	8525	10220	10492	9061	19282	20928	25702	26217	12179	10002	10895	10239
ENSG00000264048.1	AL121992.1	0	0	0	0	0	0	0	0	0	0	0	0	0	0	0	0	0	0	0	0	0	0	0	0
ENSG00000237938.1	RP11-288I21.1	50	36	38	35	24	20	20	13	17	19	25	21	12	24	19	12	33	42	59	30	11	5	7	8
ENSG00000162461.7	SLC25A34	791	663	687	708	247	316	414	617	4139	2551	2034	1064	4827	4027	2465	704	321	375	425	413	47	47	41	51
ENSG00000224459.1	RP11-169K16.4	1	0	0	1	0	1	0	1	0	0	0	1	0	0	0	0	1	1	1	1	0	0	0	0
ENSG00000162460.6	TMEM82	12	6	5	2	4	6	3	5	0	0	0	1	1	0	0	1	3	1	3	0	0	0	0	0
ENSG00000162458.8	FBLIM1	16216	13547	13178	12849	8062	9249	8212	9542	1397	1132	1195	1177	2666	3001	2828	2332	7458	8002	9621	9971	9477	7764	8618	8367
ENSG00000224321.1	RP11-169K16.6	2	2	5	5	1	4	2	0	5	3	8	1	6	6	3	5	2	7	12	15	3	1	2	2
ENSG00000233954.4	RP11-169K16.7	3934	3639	3461	3456	1439	1741	1925	2859	1500	1183	1023	804	1332	1238	1173	815	950	937	1093	1125	119	156	138	115
ENSG00000178715.7	RP11-169K16.8	12	13	16	14	18	13	7	11	25	32	23	33	24	23	21	22	29	36	54	39	4	4	2	0
ENSG00000179743.2	RP11-169K16.9	1264	987	971	904	634	807	754	1023	1228	1023	1086	1134	1085	980	916	634	652	674	808	749	576	540	516	512
ENSG00000065526.6	SPEN	20956	17368	16500	15711	17088	16880	13203	12269	83491	62755	52751	42031	73515	65718	54503	31560	35908	37890	45415	46028	19463	15648	17645	16732
ENSG00000238818.1	snoU13	0	0	0	0	1	0	0	0	0	0	0	0	0	0	0	2	0	0	0	0	0	0	0	0
ENSG00000270620.1	RP1-134O19.3	1	0	0	0	1	0	0	0	0	0	0	0	0	0	0	0	1	3	5	1	0	0	0	0
ENSG00000116809.7	ZBTB17	7504	5876	6013	5908	3690	4635	4659	5748	7653	6916	7338	7508	7622	7762	6369	4668	8185	8651	10750	11039	4301	3611	3777	3713
ENSG00000234607.2	RP11-5P18.1	3	3	2	0	2	2	2	0	3	0	0	0	0	0	2	0	0	2	2	3	0	0	0	0
ENSG00000231353.1	RP11-5P18.3	0	0	0	0	0	0	0	0	0	0	0	0	0	0	0	0	0	0	0	0	0	0	0	0
ENSG00000224966.4	TBC1D3P6	0	0	0	0	0	0	0	2	0	0	0	0	0	0	0	0	0	0	0	0	4	0	0	0
ENSG00000183888.4	C1orf64	0	0	0	0	2	1	0	0	0	0	0	0	0	0	0	0	0	0	2	1	0	0	0	1
ENSG00000233078.1	RP11-5P18.5	0	0	0	0	0	0	0	0	0	0	0	0	0	0	0	0	0	0	0	0	0	0	0	0
ENSG00000173641.13	HSPB7	3017	2506	2482	2576	507	570	418	477	0	2	0	4	6	15	16	12	2664	2847	3382	3328	7	11	14	8
ENSG00000186510.7	CLCNKA	1341	1214	1261	1455	86	115	129	226	1	0	0	3	2	0	6	12	1459	1556	1921	1940	1	0	0	2
ENSG00000232456.1	RP11-5P18.10	151	89	94	102	48	51	49	68	0	0	0	3	0	0	1	0	87	104	125	131	0	0	0	0
ENSG00000184908.13	CLCNKB	49	50	35	77	5	8	13	14	1	0	0	4	2	5	2	2	153	177	202	201	0	0	3	1
ENSG00000185519.8	FAM131C	1222	1052	980	926	421	511	438	455	12	14	25	26	3	14	23	14	846	836	1126	1139	7	3	1	0
ENSG00000142627.9	EPHA2	80025	63250	60757	57922	62126	69286	59762	65401	6297	5907	7399	8221	3892	5957	7150	7261	50780	54271	66814	67407	3701	3040	3330	3270
ENSG00000227959.1	RP11-276H7.2	75	70	65	61	36	42	21	28	9	19	18	17	9	13	22	20	55	53	81	56	1	1	0	2
ENSG00000224621.1	RP11-276H7.3	15	5	6	3	4	5	3	7	4	4	2	3	2	5	1	1	4	4	2	5	0	0	0	0
ENSG00000234166.1	ARHGEF19-AS1	0	0	0	0	0	0	0	0	0	0	0	0	0	0	0	0	0	0	0	0	0	0	0	0
ENSG00000142632.12	ARHGEF19	1925	1546	1520	1449	248	302	281	371	481	329	277	223	387	440	340	265	790	729	1025	1012	43	51	48	38
ENSG00000237276.4	ANO7P1	76	71	75	76	47	36	21	21	50	42	17	22	26	35	21	25	115	116	138	168	4	0	2	8
ENSG00000204377.3	C1orf134	325	267	253	231	247	234	207	242	126	93	58	64	84	104	109	99	478	549	670	604	54	36	39	37
ENSG00000132881.7	RSG1	881	649	690	612	592	686	600	564	185	173	202	176	145	204	233	203	1310	1492	1746	1669	115	91	89	120
ENSG00000233929.1	MT1XP1	22	21	19	13	16	21	16	31	64	70	67	53	69	58	70	66	28	42	60	54	56	47	52	54
ENSG00000037637.6	FBXO42	8567	7097	6994	6772	4559	5131	4814	6573	4277	4019	4585	5279	3197	4017	4916	4557	7305	7497	9643	9457	3784	2967	3352	3222
ENSG00000055070.12	SZRD1	19378	15298	14655	14044	12415	13920	11994	13548	11286	11591	14811	18158	10450	12362	13079	12196	11694	12166	14706	15251	14642	11502	13018	11884
ENSG00000226457.1	RP11-430L17.1	1	1	2	0	0	1	0	3	1	0	1	0	0	2	1	0	3	2	6	3	0	2	1	0
ENSG00000187144.7	SPATA21	27	21	34	21	5	9	9	15	6	9	5	14	7	8	8	11	53	29	60	61	5	3	10	6
ENSG00000157191.15	NECAP2	7055	6070	6024	5765	3835	4562	4224	5701	7705	6693	7083	7531	8230	8339	7639	6152	5658	5619	6921	7132	3004	2533	2721	2618
ENSG00000226029.1	RP4-798A10.2	337	313	277	274	157	239	190	299	109	80	111	184	131	126	138	121	332	318	399	391	84	37	71	63
ENSG00000080947.10	CROCCP3	1829	1547	1573	1625	889	1127	1204	1613	827	657	551	449	776	717	574	347	1308	1359	1863	1759	337	255	301	317
ENSG00000206652.1	RNU1-1	12	13	14	7	7	11	4	6	91	45	52	62	43	34	25	13	4	16	17	9	3	1	1	2
ENSG00000261135.1	RP4-798A10.7	37	46	45	22	20	18	33	69	133	107	84	100	120	113	83	52	22	34	76	41	14	7	6	4
ENSG00000224174.2	RP4-798A10.4	1	4	1	2	0	1	0	0	0	3	3	5	1	0	1	1	1	3	2	3	0	0	0	1
ENSG00000233421.3	U1	0	0	0	0	0	0	0	0	0	0	0	0	0	0	0	0	1	4	2	1	0	0	0	0
ENSG00000268674.1	AL355149.2	0	0	0	0	0	0	0	0	0	0	0	0	0	0	0	0	0	0	0	0	0	0	0	0
ENSG00000225710.1	RP5-875O13.6	0	0	0	0	0	0	0	0	0	0	1	0	0	0	0	0	1	0	1	1	0	0	0	0
ENSG00000266584.1	AL355149.1	0	0	0	0	0	0	0	0	0	0	0	0	0	0	0	0	0	0	0	0	0	0	0	0
ENSG00000219481.6	NBPF1	16430	13298	12727	12071	9576	9907	8678	11340	11788	10644	11045	11836	14480	13830	13408	9272	17650	18362	23150	22257	4589	3790	4308	3928
ENSG00000271732.1	RP5-1182A14.5	6	8	3	6	1	5	6	8	18	10	4	5	17	15	12	7	4	6	10	8	0	0	0	2
ENSG00000215908.5	CROCCP2	6289	5047	5258	5357	2295	2854	2925	3973	8526	6405	5907	4836	7307	7077	5549	3575	6756	7085	8545	8732	1557	1306	1435	1327
ENSG00000186301.7	MST1P2	536	445	495	520	402	510	534	789	1601	1327	1308	1262	947	1151	1211	1194	1147	1226	1545	1549	22	12	16	19
ENSG00000207513.1	RNU1-3	2	0	0	0	0	0	0	0	0	0	0	0	0	1	0	0	0	1	0	0	0	0	0	0
ENSG00000237847.2	AL137798.1	0	0	0	0	0	0	0	0	0	0	0	0	0	0	0	0	0	0	0	0	0	0	0	0
ENSG00000264742.1	AL021920.1	0	0	0	0	0	0	0	0	0	0	0	0	0	1	1	0	0	0	0	0	0	0	0	0
ENSG00000236698.1	EIF1AXP1	16	9	15	7	12	16	11	17	16	10	8	6	7	7	12	5	17	14	21	9	8	5	11	8
ENSG00000268869.1	ESPNP	69	52	69	89	10	24	17	22	457	310	283	188	218	186	172	113	123	144	188	144	1	1	0	0
ENSG00000268991.1	AL021920.2	0	0	0	0	0	0	0	0	0	0	0	0	0	0	0	0	0	0	0	0	0	0	0	0
ENSG00000058453.12	CROCC	6229	5171	5731	6503	2289	3088	3088	4012	8368	7128	6767	5751	8690	8296	6455	4258	5972	6158	7395	7717	720	522	680	617
ENSG00000207389.1	RNU1-4	0	0	0	0	2	0	0	0	2	4	1	0	1	0	1	0	1	0	1	0	0	0	0	0
ENSG00000227684.1	CROCCP4	30	29	19	25	13	16	18	6	0	4	2	1	0	0	2	0	10	22	25	9	0	0	0	0
ENSG00000186715.6	MST1L	405	441	421	442	234	384	461	687	1011	806	603	431	627	571	589	434	693	806	908	931	27	18	25	21
ENSG00000223643.2	RP11-108M9.1	3	2	0	1	0	0	0	1	6	9	3	0	0	3	3	3	0	3	2	6	0	0	0	0
ENSG00000230239.1	RP11-108M9.2	0	0	0	0	0	0	0	0	0	0	1	0	0	0	1	0	0	1	1	2	0	0	0	0
ENSG00000263811.1	MIR3675	0	0	0	0	0	0	0	0	0	0	0	0	0	0	0	0	0	0	0	0	0	0	0	0
ENSG00000228549.2	U1	1	0	3	0	3	5	15	9	1	1	2	5	3	3	3	8	43	66	74	74	0	0	1	1
ENSG00000238142.1	RP11-108M9.4	1	0	0	0	12	10	7	14	6	0	1	3	0	0	1	4	12	15	33	34	44	37	63	47
ENSG00000235241.1	RP11-108M9.5	0	0	0	0	1	7	7	7	3	0	2	2	4	1	0	2	7	12	16	19	15	13	19	30
ENSG00000207005.1	RNU1-2	10	2	3	2	1	0	0	2	25	24	20	17	3	6	13	2	0	2	3	2	1	1	1	0
ENSG00000272426.1	RP11-108M9.6	43	39	49	53	20	25	33	47	76	46	52	35	42	56	43	27	17	14	22	35	22	28	31	30
ENSG00000117122.9	MFAP2	5	0	7	1	0	5	2	10	23	27	57	90	110	177	223	237	7	2	5	7	0	2	1	0
ENSG00000226526.1	RP1-37C10.3	1	1	0	1	0	0	1	0	4	1	0	1	0	0	1	4	5	4	2	11	0	0	0	0
ENSG00000159363.13	ATP13A2	8498	6651	6739	6394	11694	12787	10706	10602	4165	4105	5863	7425	3717	5007	5592	5552	9060	9567	12282	12198	3695	2765	3300	3153
ENSG00000117118.5	SDHB	21046	16878	16420	16330	9177	10424	9866	12651	8981	7779	7505	7676	7969	8662	8820	7521	7668	7993	9504	9727	7742	6390	6675	6408
ENSG00000117115.8	PADI2	4	1	3	7	10	10	7	10	449	462	648	772	630	815	949	889	18	14	38	29	0	0	1	0
ENSG00000252180.1	Y_RNA	0	0	0	0	0	0	0	0	0	0	0	0	0	0	0	0	0	0	0	0	0	0	0	0
ENSG00000204362.5	RP11-380J14.1	137	102	131	172	133	176	155	150	219	156	160	164	147	130	127	85	13	23	25	28	5	0	10	3
ENSG00000142623.8	PADI1	42	38	48	58	15	6	4	6	194	132	131	75	210	227	180	142	8	15	9	16	1	0	0	1
ENSG00000142619.4	PADI3	25	34	27	28	4	6	6	11	50	48	33	31	57	59	66	32	15	19	27	27	0	0	0	1
ENSG00000266634.1	MIR3972	1	2	0	0	0	0	0	0	0	0	0	0	0	0	0	4	0	0	1	0	0	0	0	0
ENSG00000159339.9	PADI4	4	2	1	1	1	0	3	1	0	0	0	0	3	1	2	4	5	3	9	3	0	0	0	0
ENSG00000269468.1	AC004824.2	0	0	0	0	0	0	0	0	0	0	0	0	0	0	0	0	0	0	0	0	0	0	0	1
ENSG00000256049.2	PADI6	0	0	0	0	0	0	0	0	0	0	0	0	0	0	1	0	0	0	0	2	0	0	0	0
ENSG00000227751.1	RP1-20B21.4	0	0	0	0	0	0	0	0	0	0	0	0	0	0	0	0	0	0	0	0	0	0	0	0
ENSG00000179051.9	RCC2	30078	24233	22363	21308	14174	15891	13937	15972	37738	29134	26711	23924	34504	32219	27789	17907	18350	19073	22424	23043	10357	8223	9272	8926
ENSG00000266727.1	AC004824.1	0	0	0	0	0	0	0	0	0	0	0	0	0	0	0	0	0	0	0	0	0	0	0	0
ENSG00000239020.1	snoU13	0	0	0	0	0	0	0	0	0	0	0	0	0	0	0	0	0	0	0	0	0	0	0	0
ENSG00000074964.12	ARHGEF10L	9519	7623	7920	7962	3012	3485	3279	3491	10486	11057	14719	18569	11319	12446	12276	10217	5716	5982	7565	7517	3968	3029	3479	3295
ENSG00000236648.1	RP11-473A10.2	0	0	0	0	0	0	0	0	0	0	0	0	0	0	0	0	1	0	0	0	0	0	0	0
ENSG00000117148.6	ACTL8	1	0	1	0	0	1	0	2	2	0	1	1	1	1	0	1	1	5	2	1	0	0	0	0
ENSG00000261781.1	RP11-174G17.2	0	0	0	0	0	0	0	0	0	0	0	0	0	0	0	0	0	0	0	0	0	0	0	0
ENSG00000117154.7	IGSF21	0	0	0	1	152	188	131	63	3425	4471	7032	9583	1639	2354	2681	2820	33	44	58	63	0	0	0	0
ENSG00000230035.2	RP11-174G17	0	0	0	0	0	0	0	0	15	10	1	8	2	0	0	0	0	0	0	0	0	0	0	0
ENSG00000225387.1	RP11-422P22.1	0	0	0	0	0	0	0	1	1	0	0	0	0	0	2	0	0	0	0	0	0	0	0	0
ENSG00000179023.7	KLHDC7A	26	38	35	30	43	43	47	46	0	0	1	0	0	0	0	1	111	117	114	134	0	1	0	0
ENSG00000235282.2	RP1-8B22.1	0	0	0	0	0	0	0	0	0	0	0	0	0	0	0	0	0	0	0	0	0	0	0	0
ENSG00000225478.2	RP1-8B22.2	0	0	0	0	0	0	0	0	0	0	0	0	0	0	0	0	0	0	0	0	0	0	0	0
ENSG00000009709.7	PAX7	0	0	0	0	1	0	0	2	0	0	0	0	0	0	0	0	0	2	1	0	0	0	0	0
ENSG00000179002.5	TAS1R2	0	0	0	0	0	0	0	0	0	0	0	0	0	0	0	0	0	0	0	0	0	0	0	1
ENSG00000255275.3	RP13-279N23.2	0	0	0	0	0	0	0	0	0	0	0	2	0	0	1	0	0	0	1	2	0	0	0	0
ENSG00000159423.12	ALDH4A1	640	486	481	569	716	824	756	923	607	640	862	1186	894	990	895	705	838	904	1130	1039	315	260	301	217
ENSG00000265606.1	MIR4695	0	0	0	0	0	0	0	0	0	0	0	0	0	0	0	0	0	0	0	0	0	0	0	0
ENSG00000221662.1	MIR1290	0	0	0	0	0	0	1	0	0	1	0	1	0	0	0	0	0	0	0	0	0	0	0	0
ENSG00000169991.6	IFFO2	5655	4545	4372	4130	3374	3452	3000	3517	2203	2257	2785	3555	1583	1902	2366	2119	4959	4937	6329	6405	1202	969	1075	1037
ENSG00000272084.1	RP5-1126H10.2	88	76	97	83	30	42	38	73	108	51	62	52	93	66	51	19	31	33	49	38	10	2	6	4
ENSG00000127481.10	UBR4	29639	24987	24207	24086	18656	20451	17793	21553	22626	23218	30123	38824	24335	29681	33184	29350	55965	57263	70275	71043	15198	12706	13913	13249
ENSG00000266098.1	AL137127.1	30	18	28	22	13	2	10	28	67	40	34	20	66	64	54	19	13	25	27	22	0	0	2	0
ENSG00000230424.1	RP1-43E13.2	190	171	154	147	86	107	101	126	122	103	124	127	113	120	120	80	100	125	158	145	100	67	91	92
ENSG00000127463.9	EMC1	13708	10722	9619	9010	7968	8224	6876	7418	9223	10702	15025	20183	9406	12751	15939	15190	11396	11706	14519	14506	6031	5138	5608	5135
ENSG00000053372.4	MRTO4	7685	6570	5974	5547	4973	5947	5244	6274	4722	4347	5157	6003	3826	4324	4902	4184	3909	3993	4775	4836	4422	3670	3966	3676
ENSG00000211454.9	AKR7L	384	345	315	339	161	256	264	478	925	561	400	129	623	534	403	96	119	173	161	203	78	52	72	73
ENSG00000162482.4	AKR7A3	446	385	393	372	163	224	222	420	637	476	322	176	477	394	292	94	186	154	250	250	77	62	81	53
ENSG00000270728.1	RP4-657E11.10	274	175	187	140	280	219	184	157	35	71	99	168	52	89	146	146	350	434	583	534	108	79	115	68
ENSG00000053371.8	AKR7A2	7741	6112	5974	5720	6070	6955	6170	7652	2631	3137	4803	6494	1991	3004	3611	3795	5418	5689	6840	7146	2686	2066	2268	2181
ENSG00000200403.1	RNU6-1099P	9	7	2	10	2	2	6	4	4	2	1	2	0	0	4	4	4	2	10	8	0	0	2	1
ENSG00000040487.8	PQLC2	3211	2562	2566	2482	2003	2325	2204	2416	1238	1155	1513	1785	1165	1419	1486	1196	2225	2171	2816	2865	2187	1688	1953	1898
ENSG00000265192.1	RN7SL85P	0	0	0	0	0	0	0	0	0	0	0	0	0	0	0	0	0	0	0	0	0	0	0	0
ENSG00000077549.13	CAPZB	30219	24283	22802	21497	21061	23691	20890	26871	12508	11630	12809	13844	9965	11532	12385	10631	20951	21379	24549	25963	16175	12664	14232	13674
ENSG00000240490.2	RN7SL277P	1	0	0	0	0	0	0	0	3	7	3	2	1	5	3	0	0	0	1	2	0	0	0	0
ENSG00000201609.1	RNU4-28P	0	0	0	0	0	0	0	0	0	0	0	0	0	0	0	0	0	0	0	0	0	0	0	0
ENSG00000239027.1	snoU13	0	0	0	0	0	0	0	0	0	0	0	0	0	0	0	0	0	0	0	0	0	0	0	0
ENSG00000235185.1	RP5-1056L3.1	6	1	2	0	1	9	5	3	0	0	0	0	0	0	0	0	0	3	1	1	0	4	0	2
ENSG00000270136.1	MINOS1-NBL1	0	0	1	0	2	0	2	0	0	0	0	0	0	0	0	0	1	4	1	0	0	0	1	0
ENSG00000173436.9	MINOS1	2611	2174	1917	1999	1226	1255	1394	2043	777	609	723	760	673	633	666	478	731	837	1111	1000	726	649	744	662
ENSG00000226396.1	RPS14P3	50	45	51	44	28	24	35	62	70	47	39	18	71	67	36	21	14	11	22	18	35	25	25	33
ENSG00000158747.9	NBL1	450	375	347	334	551	549	568	627	7	10	15	35	17	22	21	27	354	377	503	462	20	23	19	29
ENSG00000158748.3	HTR6	2	1	3	7	77	63	78	49	2	1	1	5	8	9	8	1	6	7	9	8	0	0	0	0
ENSG00000162542.9	TMCO4	2279	1924	1990	1977	1365	1623	1448	1741	97	76	121	139	340	422	402	365	1649	1600	2032	2022	8	4	6	5
ENSG00000178828.5	RNF186	0	0	0	0	0	0	0	0	0	0	0	0	0	0	0	0	0	0	0	0	0	0	0	0
ENSG00000235434.1	RP11-91K11.2	0	0	0	0	0	0	0	0	0	0	0	0	0	0	0	0	0	0	0	0	0	0	0	0
ENSG00000169914.5	OTUD3	3971	3214	3015	2826	1896	1917	1809	2520	2476	1846	1518	1291	2577	2380	1912	1132	1706	1688	2297	2232	4453	3824	4079	3793
ENSG00000188784.4	PLA2G2E	0	0	0	0	0	0	0	2	2	0	0	0	3	1	0	0	0	0	0	0	0	0	0	0
ENSG00000242688.2	RN7SL304P	0	0	0	0	0	0	0	0	0	0	0	0	0	0	0	0	0	0	0	0	0	0	0	0
ENSG00000188257.6	PLA2G2A	3	1	6	6	2	2	3	1	0	0	1	1	0	4	4	6	6	1	9	4	0	1	0	1
ENSG00000127472.6	PLA2G5	43	57	33	49	97	106	77	115	9	3	6	12	16	29	30	13	16	3	12	17	418	329	381	360
ENSG00000117215.10	PLA2G2D	0	0	1	1	0	1	0	0	2	0	1	2	4	0	0	0	0	0	4	2	0	1	0	1
ENSG00000158786.4	PLA2G2F	12	5	12	10	3	0	1	1	0	2	1	1	2	1	6	3	2	2	3	5	0	0	0	3
ENSG00000227066.1	RP3-340N1.2	0	1	0	0	0	0	0	0	1	0	2	0	1	1	0	0	0	0	2	4	0	0	1	5
ENSG00000187980.6	PLA2G2C	0	0	0	0	0	0	0	0	0	0	0	0	0	0	0	0	0	2	0	0	0	2	0	0
ENSG00000225986.1	RP3-340N1.5	0	0	0	0	0	0	0	0	0	0	0	0	0	0	0	0	2	0	0	0	0	0	0	0
ENSG00000162543.5	UBXN10	0	0	0	0	0	0	0	0	0	0	0	0	1	0	0	0	2	0	0	2	0	0	0	0
ENSG00000228105.1	RP3-340N1.6	0	0	0	0	0	0	0	0	0	0	0	0	0	0	0	0	0	0	0	0	0	0	0	0
ENSG00000158816.11	VWA5B1	31	21	15	13	7	8	3	4	10	16	19	22	15	11	10	10	5	17	16	16	0	0	0	0
ENSG00000226664.1	RP4-745E8.2	0	0	0	0	0	2	0	0	0	0	0	0	0	0	0	0	0	0	0	0	0	0	0	0
ENSG00000236963.1	RP4-749H3.1	6	3	3	1	5	13	5	1	0	0	0	0	2	0	0	0	0	1	1	3	0	2	0	0
ENSG00000226487.1	RP4-749H3.2	0	0	0	0	0	0	0	0	0	0	0	0	0	0	0	0	0	0	0	0	0	0	0	0
ENSG00000162545.5	CAMK2N1	10491	8573	8535	8581	3693	3760	3126	3461	2769	2325	2546	2506	3472	3367	3403	2796	2163	2410	2782	2792	13523	11055	12713	11970
ENSG00000090432.5	MUL1	8058	6601	6295	6298	5157	6038	5172	6023	1720	1891	2708	3534	1360	1954	2396	2233	6531	6846	8118	7997	4716	3679	4042	3994
ENSG00000215520.3	RPS4XP4	0	0	0	0	0	0	0	0	0	0	0	0	0	0	0	0	0	0	1	0	0	0	0	0
ENSG00000183114.6	FAM43B	652	482	545	516	278	280	209	169	10	35	27	37	10	36	55	37	310	354	466	386	0	0	0	0
ENSG00000158825.5	CDA	16	4	5	4	0	1	0	0	0	0	0	0	2	0	0	0	2	3	4	5	0	0	1	1
ENSG00000158828.5	PINK1	2942	2399	2423	2432	2837	3366	3055	3033	407	552	866	1153	399	614	860	891	4545	4434	5380	5766	1347	1078	1237	1130
ENSG00000117242.7	PINK1-AS	361	295	289	263	388	332	249	245	247	293	449	708	214	264	388	367	245	295	333	339	129	96	122	141
ENSG00000257033.1	AL391357.1	0	0	0	0	0	0	0	0	0	0	0	0	0	0	0	0	0	0	0	0	0	0	0	0
ENSG00000244038.5	DDOST	34799	27868	27531	27047	19482	21642	18376	21078	9324	9594	12598	15504	7563	11102	13825	13800	19331	20715	24527	25383	18207	14991	16434	15911
ENSG00000117245.8	KIF17	522	426	395	424	230	300	234	277	15	16	14	33	15	12	20	20	340	368	521	491	33	33	23	10
ENSG00000235432.1	RP5-930J4.5	1	1	0	1	0	3	0	0	0	0	0	0	0	0	0	0	1	0	1	1	0	0	0	0
ENSG00000189410.7	SH2D5	238	185	176	183	189	164	186	220	19	11	5	13	19	10	12	18	141	92	181	161	71	52	38	37
ENSG00000233069.1	RP5-930J4.2	0	0	0	1	0	0	0	0	0	1	0	0	0	0	0	0	0	0	1	0	1	0	2	0
ENSG00000127483.13	HP1BP3	51798	41927	39756	37626	29052	30617	26940	33336	20026	16077	14919	14088	23445	19916	17639	10462	28701	29232	36104	35918	19183	15642	17743	16588
ENSG00000203394.2	RP5-930J4.4	0	0	0	0	0	0	0	0	0	0	0	0	0	0	0	0	0	0	0	0	0	0	0	0
ENSG00000075151.15	EIF4G3	23315	19001	17966	17302	16581	17214	14759	17915	4882	4054	4209	4209	3926	4168	4455	3820	25809	26496	31668	32495	9640	7888	8894	8314
ENSG00000251914.1	RNU7-200P	0	0	0	0	0	0	0	0	0	0	0	0	0	0	0	0	0	0	0	0	0	0	0	0
ENSG00000221808.1	MIR1256	0	0	0	0	0	0	0	0	0	0	0	0	0	0	0	0	0	3	0	0	0	0	0	0
ENSG00000233072.1	RPS15AP6	5	3	11	9	2	10	11	29	11	7	1	0	19	6	0	0	1	0	1	0	0	3	0	0
ENSG00000236073.2	RP11-487E1.2	0	0	0	3	0	0	0	1	0	3	0	0	1	0	1	0	0	0	1	0	0	0	0	0
ENSG00000235112.1	RP11-628K18.1	5	2	2	2	1	0	1	3	5	3	0	1	1	0	0	0	0	2	2	1	0	0	0	0
ENSG00000266867.1	AL031005.1	3	0	2	2	1	3	0	1	1	0	0	1	0	0	0	0	0	0	1	0	0	1	1	2
ENSG00000117298.10	ECE1	23084	18951	18136	18076	18828	20376	16790	16222	1916	2482	3647	4966	2884	4180	5199	5485	22209	23541	28450	28481	11349	9087	9792	9214
ENSG00000236936.1	RP3-329E20.2	2	3	3	2	0	1	1	1	2	0	4	1	1	0	0	0	8	7	6	5	1	1	4	1
ENSG00000231105.1	RP5-1071N3.1	61	46	29	52	17	31	20	30	1	1	1	0	2	1	2	2	56	65	90	99	2	4	7	8
ENSG00000236216.4	PPP1R11P1	0	0	0	0	0	0	0	0	0	0	0	0	0	0	0	0	0	0	0	1	0	0	0	0
ENSG00000228823.1	RP11-293F5.8	0	0	0	0	0	0	0	0	0	0	0	0	0	0	0	0	0	0	0	0	0	0	0	0
ENSG00000236009.1	RP11-293F5.1	0	0	0	0	0	0	0	0	0	0	0	0	0	0	0	0	0	0	0	0	0	0	0	0
ENSG00000227001.2	NBPF2P	68	44	45	40	127	101	89	115	1	4	7	6	19	16	17	10	229	212	270	299	89	91	79	84
ENSG00000187952.8	HS6ST1P1	9	10	7	9	8	11	7	4	2	0	0	4	0	1	3	1	13	20	20	34	7	2	4	0
ENSG00000186543.7	CROCCP5	0	0	0	0	2	0	0	2	1	0	1	1	0	0	0	0	8	7	3	0	0	0	0	2
ENSG00000142794.14	NBPF3	636	497	476	445	1031	1055	910	975	10	2	21	30	47	68	79	88	1839	2036	2311	2386	717	591	630	544
ENSG00000176378.8	PFN1P10	0	0	0	0	0	0	0	0	0	0	0	0	0	0	0	0	0	0	0	0	0	0	0	0
ENSG00000162551.9	ALPL	4	3	8	8	50	66	47	42	14	7	32	7	3	17	14	8	441	480	565	608	57	41	73	54
ENSG00000233431.1	RP11-63N8.3	0	0	0	0	0	0	0	1	34	35	27	47	10	18	16	14	0	0	0	0	0	0	0	0
ENSG00000221781.1	AL359815.1	0	0	0	0	0	0	0	0	0	1	0	3	1	2	0	0	0	0	0	0	0	0	0	0
ENSG00000076864.15	RAP1GAP	890	701	684	697	1573	1876	1539	1569	3679	3265	3820	4249	2476	3221	3622	3814	3939	4157	4940	5038	6126	4935	5391	5265
ENSG00000090686.11	USP48	12554	9524	9011	8577	6960	7075	6462	8745	17731	13261	12548	11181	18317	17272	15712	9909	8871	9318	11073	11480	5429	4487	4927	4795
ENSG00000231978.2	RP11-132G19.3	0	0	0	0	1	0	0	0	0	1	0	1	3	0	0	0	0	0	0	0	0	0	1	0
ENSG00000187942.7	LDLRAD2	9	3	8	4	3	8	13	9	1	3	0	1	3	2	1	2	7	7	12	15	0	0	0	0
ENSG00000142798.12	HSPG2	3419	2687	2727	2470	2638	2959	2326	2219	1289	1110	1043	1182	2231	2245	1695	970	5571	5961	7411	7684	1713	1446	1543	1462
ENSG00000232037.2	RP11-26H16.1	0	1	1	0	0	0	0	0	0	0	0	0	0	0	0	0	0	0	0	1	0	0	0	0
ENSG00000219073.3	CELA3B	0	1	0	0	0	0	0	0	0	0	0	0	0	0	0	0	0	0	0	1	0	0	0	0
ENSG00000264385.1	RN7SL421P	0	0	0	0	0	0	0	0	0	0	0	0	0	0	0	0	0	0	0	0	0	0	0	0
ENSG00000263991.1	RN7SL386P	0	0	0	0	0	0	0	0	0	0	0	0	0	0	0	0	0	0	0	0	0	0	0	0
ENSG00000201919.1	RNU6-1022P	0	0	0	0	0	0	0	0	0	0	0	0	0	0	0	0	0	0	0	0	0	0	0	0
ENSG00000142789.15	CELA3A	0	1	0	0	0	3	0	0	0	0	0	0	0	0	0	0	0	0	0	1	0	0	0	0
ENSG00000263582.1	RN7SL768P	0	0	0	0	0	0	0	0	0	0	0	0	0	0	0	0	0	0	1	0	0	0	0	0
ENSG00000263929.1	RN7SL186P	0	0	0	0	0	0	0	0	0	0	0	0	0	0	0	0	0	0	0	0	0	0	0	0
ENSG00000201273.1	RNU6-776P	0	0	0	0	0	0	0	0	0	0	0	0	0	0	0	0	0	0	0	0	0	0	0	0
ENSG00000228397.1	RP1-224A6.3	1	3	2	0	1	1	1	1	0	0	2	0	0	0	0	0	3	1	5	2	0	1	0	0
ENSG00000218510.3	LINC00339	1180	967	956	905	858	951	873	1082	1026	745	657	470	1013	833	728	331	903	966	1172	1143	497	398	486	432
ENSG00000070831.11	CDC42	31956	25151	24670	24648	22804	22621	21399	30087	8313	6980	7473	7463	8487	7843	8108	6376	21625	23310	27808	27444	9837	8135	9113	8547
ENSG00000230068.2	CDC42-IT1	6	6	2	2	2	3	0	3	3	0	0	0	3	2	1	4	5	5	7	9	2	1	0	1
ENSG00000271428.1	RP1-224A6.8	1	2	0	2	0	0	0	0	2	2	0	0	2	0	0	0	2	0	3	1	0	0	0	0
ENSG00000271840.1	RP1-224A6.9	14	15	5	7	11	6	8	4	1	1	3	0	7	2	3	1	1	4	6	1	2	3	3	4
ENSG00000162552.10	WNT4	15	9	13	10	7	10	2	9	12	20	23	22	14	15	12	8	35	30	30	38	11	11	15	13
ENSG00000266564.1	MIR4418	0	0	0	0	0	0	0	0	0	0	0	0	0	0	0	0	0	0	0	0	0	0	0	0
ENSG00000234397.3	RP11-415K20.1	4	0	0	0	0	0	0	0	0	0	0	0	0	0	1	0	0	0	1	1	0	0	0	0
ENSG00000184677.12	ZBTB40	13348	11561	11365	11576	7821	8751	8403	11072	14336	10796	8901	7175	15125	12986	10195	4957	13190	13645	16471	16640	5219	4343	4823	4530
ENSG00000237200.1	ZBTB40-IT1	33	39	38	22	13	18	29	33	39	46	38	25	71	64	60	49	42	25	41	35	6	11	7	9
ENSG00000070886.6	EPHA8	10	11	10	13	8	10	5	7	5	1	3	2	4	1	1	2	21	29	26	36	1	1	2	2
ENSG00000173372.12	C1QA	0	0	1	0	1	0	0	0	0	0	0	0	0	0	0	0	0	0	2	0	0	0	0	0
ENSG00000159189.7	C1QC	0	0	0	0	0	0	0	0	0	0	2	0	0	0	0	0	0	0	0	0	0	0	0	0
ENSG00000173369.11	C1QB	0	0	0	0	0	0	0	0	0	0	0	0	0	0	0	0	0	0	0	0	0	0	0	0
ENSG00000133216.12	EPHB2	5183	4247	3985	3758	1438	1574	1340	1450	11	37	84	116	24	32	26	27	1511	1580	1874	2009	6	2	4	5
ENSG00000265422.1	MIR4684	0	0	0	0	0	0	0	0	0	0	0	0	0	0	0	0	0	0	0	0	0	0	0	0
ENSG00000216157.2	AL611946.1	0	0	0	0	0	0	0	0	0	0	0	0	0	0	0	0	0	0	0	0	0	0	0	0
ENSG00000225952.1	RP11-69E9.1	0	0	0	0	0	0	0	0	0	0	0	0	0	0	0	0	0	0	0	0	0	0	0	0
ENSG00000264014.1	MIR4253	1	0	0	1	0	0	0	0	0	0	0	0	0	0	0	0	0	0	0	0	0	0	0	0
ENSG00000272796.1	RP1-74M1.3	914	671	603	551	186	182	150	136	2	0	0	2	1	1	2	1	154	165	184	205	0	0	2	0
ENSG00000215906.4	LACTBL1	0	0	0	0	0	1	0	0	0	0	0	0	0	1	0	0	0	0	0	0	0	0	0	0
ENSG00000227868.2	C1orf234	2	3	6	1	2	6	3	4	9	11	5	6	13	6	10	1	6	7	5	14	6	2	5	3
ENSG00000004487.11	KDM1A	21951	17070	15308	14088	14647	15588	13499	17265	10078	9219	10749	11951	8819	9963	10993	9298	19833	20334	24250	25141	10426	8284	9355	8828
ENSG00000240553.1	RP1-184J9.2	3	6	6	2	0	0	3	1	3	3	1	0	2	0	1	0	2	1	3	2	0	0	0	0
ENSG00000263793.1	MIR3115	1	0	0	0	0	0	0	0	0	0	0	0	0	0	1	1	1	0	0	1	0	0	0	0
ENSG00000266802.1	MIR4419A	6	0	0	0	0	0	0	0	5	5	0	0	0	1	1	0	2	0	0	0	0	0	1	0
ENSG00000169641.9	LUZP1	8842	7040	6584	6292	7359	7412	6590	8037	10050	8107	7688	7695	7762	7229	6387	4379	8052	8198	10151	9871	5203	4185	4587	4396
ENSG00000229010.1	RP5-979D14.1	13	16	5	7	3	5	7	4	3	4	4	5	2	2	0	2	0	3	5	8	0	0	0	1
ENSG00000206935.1	RNU6-514P	0	0	0	0	0	0	0	0	0	0	0	0	1	0	0	0	0	0	4	0	0	0	0	0
ENSG00000252578.1	RNU6-135P	0	0	0	0	0	0	0	0	1	0	2	0	1	0	1	0	1	0	3	0	0	0	0	0
ENSG00000179546.3	HTR1D	12	5	7	7	3	4	2	2	6	3	4	7	6	5	5	8	45	43	54	35	0	0	0	0
ENSG00000215381.3	RP5-1057J7.1	0	0	0	0	2	0	0	0	0	0	0	0	0	0	0	0	0	1	0	0	0	0	0	1
ENSG00000261326.2	RP5-1057J7.6	947	767	739	746	378	472	716	1452	1182	884	709	313	1345	1121	949	408	369	395	528	529	51	28	51	45
ENSG00000125944.14	HNRNPR	33759	27108	24440	22681	18202	19421	16099	19209	12856	11809	12925	13771	11132	11782	13501	11770	19498	19845	23360	24464	16386	13638	15151	14205
ENSG00000125945.10	ZNF436	2789	2293	2221	2232	2890	3094	2622	3160	3194	3518	4910	5961	4654	4912	5808	4957	4519	5005	5905	5905	2788	2139	2527	2386
ENSG00000249087.3	C1orf213	1167	895	813	806	1042	1131	1138	1434	1273	1177	1214	1391	1244	1377	1366	1119	1105	1147	1409	1374	478	382	451	380
ENSG00000201405.1	Y_RNA	0	0	0	0	0	0	0	0	0	0	0	0	0	0	0	0	0	0	0	0	0	0	0	0
ENSG00000271420.1	RP5-1057J7.7	2	7	6	11	3	8	1	11	3	3	0	0	4	1	0	1	5	7	4	3	1	0	0	0
ENSG00000204219.5	TCEA3	438	404	370	387	128	145	151	233	16	11	13	24	64	42	56	32	278	272	330	315	38	20	25	27
ENSG00000232482.2	RP4-654C18.1	3	2	0	1	0	0	0	0	0	0	0	0	0	0	0	0	1	2	4	0	0	0	0	0
ENSG00000088280.14	ASAP3	14807	12313	12666	12910	6640	7962	7536	10207	767	754	1000	1185	2362	2685	2494	2155	15057	15580	18856	19243	2035	1817	1896	1779
ENSG00000007968.6	E2F2	6277	4841	4130	3440	3264	3720	2981	3170	147	216	396	543	159	202	239	241	1130	1127	1516	1468	6106	4837	5386	5186
ENSG00000235052.1	RP1-150O5.3	7	10	2	7	1	2	3	0	2	0	1	1	12	14	16	8	8	12	14	14	0	0	0	0
ENSG00000117318.8	ID3	214	218	185	204	89	91	95	94	245	395	564	798	11714	11042	8122	4692	1487	1501	1976	2060	282	234	262	236
ENSG00000197880.4	MDS2	0	1	0	0	1	0	0	0	0	0	0	0	21	24	12	7	4	1	0	1	2	0	1	0
ENSG00000229239.2	RP11-223J15.2	0	1	0	0	0	0	0	0	0	0	0	0	2	0	0	0	0	0	1	0	0	0	0	0
ENSG00000142676.8	RPL11	92209	78939	73622	73382	37809	48700	47319	70388	85446	67483	61345	53405	68894	69321	65791	52015	33060	31608	37579	39395	83958	68434	73060	69536
ENSG00000203589.2	RP5-886K2.1	8	7	10	5	2	9	3	14	39	30	19	19	32	33	31	19	10	6	17	12	1	2	3	3
ENSG00000244609.2	RN7SL532P	15	11	17	7	1	4	0	0	9	6	10	15	18	18	12	19	5	5	27	10	20	13	13	7
ENSG00000011007.8	TCEB3	9005	7581	7199	6878	5411	6324	5723	7533	11489	9624	9248	8573	11664	10159	9192	5522	8175	8092	9641	10020	4877	4062	4538	4194
ENSG00000236810.1	RP5-886K2.3	140	109	103	83	82	99	97	83	135	126	126	152	137	159	159	121	134	139	182	155	61	60	54	59
ENSG00000057757.5	PITHD1	9872	8010	7541	7069	3671	4115	3879	5112	6358	5515	5150	4944	5416	5466	5641	4535	5120	5289	6136	6116	5008	3928	4409	4205
ENSG00000011009.6	LYPLA2	7962	6484	6491	6444	5585	6760	6180	7358	9108	7238	6355	5438	9707	8978	6666	3768	4263	4406	5603	5534	4300	3466	3740	3579
ENSG00000117308.10	GALE	2718	2273	2238	2156	1684	1982	2081	2441	1170	1037	1120	997	903	1051	989	782	1546	1708	2106	2178	1572	1271	1382	1385
ENSG00000117305.10	HMGCL	5381	4465	4484	4312	3359	3954	3478	4516	3855	3262	2926	2850	3714	3616	3253	2401	5113	5247	6238	6358	1279	1104	1157	1158
ENSG00000179163.11	FUCA1	1351	1047	987	1016	1340	1417	1288	1612	394	399	512	591	469	563	630	658	3004	3040	3830	3719	383	358	348	352
ENSG00000188822.6	CNR2	0	2	5	3	2	0	1	2	7	6	5	11	3	2	11	3	1	0	1	3	5	2	0	1
ENSG00000264347.1	RN7SL24P	0	0	0	0	0	0	0	0	0	0	0	0	0	0	0	0	0	0	0	0	0	0	0	0
ENSG00000238538.1	snoU13	0	0	0	0	0	0	0	0	0	0	0	0	0	0	0	0	0	0	0	0	0	0	0	0
ENSG00000229106.1	RP11-4M23.2	0	0	0	0	1	0	0	0	0	0	0	0	1	0	0	1	0	0	1	0	0	0	0	0
ENSG00000232557.3	RP11-4M23.3	0	0	0	0	0	0	0	0	0	0	0	0	0	0	0	0	0	0	0	0	0	0	0	0
ENSG00000264926.1	MIR378F	0	0	0	0	0	0	0	0	0	0	0	0	0	0	0	0	0	0	0	0	0	0	0	0
ENSG00000230228.2	RP11-4M23.4	0	0	0	2	0	1	0	0	0	0	0	0	0	0	0	0	1	2	0	0	1	0	0	0
ENSG00000189266.7	PNRC2	4175	3547	3363	3213	2119	2407	2068	2817	1642	1338	1480	1631	1505	1510	1415	1084	3631	3660	4140	1966	1908	1662	1780	1761
ENSG00000188529.10	SRSF10	10000	8020	7245	6605	3990	4134	3636	4868	3637	2117	2101	2673	2581	3351	3041	1962	4980	4657	5072	6253	3517	2253	3057	2964
ENSG00000215905.4	RP11-4M23.7	0	0	0	0	0	0	0	0	0	0	0	0	0	0	0	0	0	0	0	0	0	0	0	0
ENSG00000225315.2	RP11-293P20.2	1	0	0	0	0	0	0	0	2	2	0	1	0	0	0	0	0	0	0	0	0	0	0	0
ENSG00000142661.14	MYOM3	2	3	4	2	4	8	13	7	0	1	0	0	0	1	2	0	82	132	130	144	0	0	1	1
ENSG00000230703.1	RP11-293P20.4	0	0	0	0	0	0	0	0	0	0	0	0	0	0	0	0	0	0	0	0	0	0	0	0
ENSG00000142677.3	IL22RA1	155	143	131	130	376	418	381	304	0	5	2	2	4	7	6	8	748	869	1013	1053	18	9	5	6
ENSG00000185436.7	IFNLR1	24	23	17	13	40	47	30	20	0	2	0	0	0	1	1	0	60	68	69	96	1	0	0	0
ENSG00000230023.2	RP11-10N16.2	1	1	0	0	0	4	0	1	0	0	0	0	1	0	2	0	5	3	5	10	0	0	1	0
ENSG00000221032.3	AL590683.1	0	0	0	0	0	0	0	0	0	0	0	0	0	0	0	0	0	0	0	0	0	0	0	0
ENSG00000266511.1	AL590683.2	0	0	0	0	0	0	0	0	0	0	0	0	0	0	0	0	0	1	0	0	0	0	0	0
ENSG00000232298.2	RP11-10N16.3	0	0	0	0	0	0	0	0	0	0	0	0	0	0	0	1	0	0	0	0	0	0	0	0
ENSG00000158055.11	GRHL3	4	1	0	4	21	9	5	15	0	2	1	4	10	5	1	1	27	29	26	27	4	6	3	5
ENSG00000001460.13	STPG1	788	671	652	644	452	497	395	523	892	823	1040	1315	1030	1263	1314	1132	668	648	813	830	697	598	677	670
ENSG00000001461.12	NIPAL3	4669	3532	3181	2890	3682	3503	2628	2643	7068	10443	17745	25666	9292	14221	19458	20434	6802	6995	8720	8510	4395	3600	3958	3793
ENSG00000117602.7	RCAN3	2006	1502	1443	1303	1466	1268	868	788	1929	2447	3110	4152	2434	2648	3046	2682	1626	1667	2415	2039	1438	1064	1255	1134
ENSG00000266551.1	RN7SL857P	1	0	2	1	0	0	0	10	6	4	0	2	6	5	5	0	0	0	0	0	0	0	0	0
ENSG00000264443.1	RP4-594I10.3	0	0	1	0	1	3	0	3	2	1	3	0	1	5	6	0	1	0	0	0	0	0	1	0
ENSG00000184454.6	NCMAP	1	0	0	0	0	0	0	1	16	23	23	33	23	28	25	9	1	2	1	0	4	5	6	2
ENSG00000227312.2	RP11-496D1.2	0	0	2	0	1	0	0	1	1	0	0	1	0	0	0	0	0	1	0	0	0	0	0	0
ENSG00000239106.1	Y_RNA	0	0	0	0	0	0	1	0	1	0	0	0	0	0	1	0	0	0	0	0	0	0	0	0
ENSG00000133226.12	SRRM1	25033	21510	21386	21149	14135	15935	15337	19530	85574	58729	40044	20655	85429	70321	52612	22172	20675	21265	25714	25955	9929	7960	8787	8390
ENSG00000238986.1	snoU13	5	2	3	1	1	0	1	3	4	3	0	2	4	6	2	1	0	0	1	0	0	0	0	0
ENSG00000169504.10	CLIC4	36938	28242	25717	24754	16382	15475	13439	16198	7341	7414	8977	10463	8169	10246	14307	14376	31274	34952	45148	40789	15166	13344	15149	13714
ENSG00000238482.1	RNU6-1208P	0	0	0	0	1	0	0	0	0	0	0	0	0	0	0	0	0	0	0	0	0	0	0	0
ENSG00000020633.14	RUNX3	42	31	30	42	23	14	21	29	1	1	2	2	1	0	0	1	99	90	127	147	2	0	0	0
ENSG00000229162.1	RP11-84D1.1	0	0	0	0	0	0	0	0	0	0	0	0	0	0	0	0	1	0	0	1	0	0	0	0
ENSG00000261025.1	RP11-84D1.2	1	1	4	1	1	2	0	3	2	3	7	1	5	4	8	2	1	0	4	2	0	0	0	0
ENSG00000264371.1	MIR4425	1	1	1	0	1	0	0	0	0	1	0	0	0	1	1	0	0	0	0	0	0	0	0	0
ENSG00000233755.1	RP4-799D16.1	6	3	3	1	0	1	2	2	0	0	0	0	3	1	1	2	2	5	0	9	0	0	0	0
ENSG00000233419.2	RP4-781L3.1	0	0	0	0	0	0	0	0	0	0	0	0	0	0	0	0	0	0	0	0	0	0	0	0
ENSG00000231953.1	RP4-706G24.1	0	0	0	0	0	0	0	0	0	0	0	0	0	1	0	0	0	0	0	0	0	0	0	0
ENSG00000117614.5	SYF2	5529	4479	4171	4284	2610	3042	2686	3826	9861	7722	7192	6311	8891	8365	8343	5927	4177	4372	5046	5472	2712	2087	2325	2096
ENSG00000117616.13	C1orf63	10201	8202	8268	8436	4159	4751	4714	7097	8540	6690	5800	4820	7358	6623	5207	2931	4810	5121	6520	6316	2000	1704	1949	1753
ENSG00000272432.1	RP3-465N24.6	73	42	32	43	26	33	28	36	90	96	88	87	80	103	71	52	25	26	35	39	49	41	20	24
ENSG00000261349.1	RP3-465N24.5	39	28	43	35	26	20	32	35	12	25	20	14	27	18	31	13	25	32	42	41	0	0	0	0
ENSG00000187010.14	RHD	51	41	55	50	26	23	24	37	154	117	70	59	97	90	69	31	35	37	48	60	0	0	0	0
ENSG00000224183.1	SDHDP6	17	22	21	17	9	14	7	14	14	7	11	9	23	12	17	14	37	39	53	52	0	1	0	4
ENSG00000259984.1	RP11-335G20.7	5	2	8	6	4	7	6	8	2	1	0	4	0	1	2	3	3	4	8	3	5	0	2	2
ENSG00000183726.6	TMEM50A	9202	7331	7049	7142	5381	5404	4953	6925	8728	7273	7628	7549	7666	7726	7173	5550	6728	7077	8803	8466	4724	4030	4646	4123
ENSG00000252515.1	RNU6-1171P	0	0	0	0	0	0	0	0	0	1	3	0	0	0	1	0	2	0	0	1	1	0	0	0
ENSG00000238889.1	snoU13	1	9	1	0	1	0	0	1	3	0	0	1	1	1	0	0	2	3	2	3	1	1	0	0
ENSG00000188672.12	RHCE	79	53	73	53	48	34	40	39	83	88	119	129	44	103	147	180	353	333	458	461	4	5	6	1
ENSG00000238084.3	RP3-469D22.1	1	2	1	1	0	3	0	1	0	0	0	0	6	3	3	1	1	2	3	0	0	3	1	1
ENSG00000266468.1	AL031284.1	0	0	0	0	0	0	0	0	0	0	0	0	0	0	0	0	0	0	0	0	0	0	0	0
ENSG00000204178.5	TMEM57	3531	2977	2750	2702	2620	2790	2452	3378	2557	2114	2212	2313	2168	2070	2386	1834	4034	4136	4938	5040	1600	1249	1332	1280
ENSG00000157978.7	LDLRAP1	3291	2728	2668	2655	1048	1365	1305	1788	3544	2533	1744	910	3241	2742	1949	807	1329	1348	1628	1720	122	98	133	104
ENSG00000225643.1	RP11-70P17.1	48	47	27	42	32	22	22	38	0	3	1	1	0	6	4	5	40	51	59	52	1	1	2	0
ENSG00000117643.10	MAN1C1	1245	955	867	860	838	968	806	739	1204	1741	2839	3962	1247	2485	3806	4213	1465	1525	1775	1938	1275	1012	1148	1105
ENSG00000233478.1	RP1-187B23.1	6	7	7	3	4	3	7	18	9	10	4	1	6	7	8	12	7	8	10	5	6	5	6	2
ENSG00000162430.12	SEPN1	57164	45569	43800	41332	40434	41522	32614	28957	15071	17184	23373	31783	15409	21832	25384	25110	36857	39594	49176	49027	31432	25958	29415	27590
ENSG00000255054.3	RP1-317E23.6	0	0	0	0	0	0	0	0	0	0	0	0	0	0	0	0	0	0	0	0	0	0	0	0
ENSG00000228172.1	RP1-317E23.3	19	17	12	26	22	21	7	22	22	15	11	13	18	20	15	16	19	22	32	26	12	6	12	9
ENSG00000117640.13	MTFR1L	7700	6375	6385	6136	5163	5877	5267	7254	9562	7485	6728	6435	9387	8846	7751	5086	5816	5972	7538	7653	4306	3556	3909	3812
ENSG00000223474.2	AL020996.1	25	25	33	37	19	30	22	12	19	21	17	13	34	26	13	15	31	56	71	63	7	10	6	17
ENSG00000272478.1	RP1-317E23.7	0	0	0	0	0	0	0	0	0	0	0	1	0	0	0	0	0	0	0	0	0	1	0	0
ENSG00000127423.6	AUNIP	1441	1165	925	826	740	776	682	762	313	282	301	335	248	261	276	269	566	608	705	680	733	586	586	590
ENSG00000236528.1	RP1-125I3.2	0	1	0	0	1	4	4	2	4	3	2	3	5	10	1	0	1	2	1	6	0	0	0	0
ENSG00000182749.5	PAQR7	2530	2050	2180	2084	1085	1209	1149	1362	1213	936	952	1019	1265	1383	1339	961	1469	1507	1963	2040	722	638	661	587
ENSG00000207302.1	Y_RNA	1	0	0	0	0	1	0	0	0	0	0	0	2	2	0	0	0	0	0	0	1	2	1	0
ENSG00000117632.16	STMN1	78385	62138	56626	52978	26444	30786	28813	43096	25186	21114	21671	21525	22508	20484	18500	12227	20681	21355	25989	26117	32151	26665	28956	27060
ENSG00000229786.1	SNRPFP2	7	2	6	4	2	2	6	3	11	9	6	5	6	4	3	3	3	3	11	4	6	3	1	6
ENSG00000223624.1	RP1-125I3.4	4	3	6	1	1	0	1	0	5	3	3	5	3	3	5	1	2	0	3	0	11	3	7	0
ENSG00000264021.1	MIR3917	0	0	0	0	0	0	0	0	0	0	0	0	0	0	0	0	0	0	0	0	0	0	0	0
ENSG00000266763.1	AL033528.1	0	0	0	0	0	0	0	0	0	0	0	0	0	0	0	0	0	0	0	0	2	0	0	0
ENSG00000158006.9	PAFAH2	3584	2932	2553	2586	1921	2033	1870	2397	2044	1919	2029	2376	1683	1916	2024	1855	2354	2361	2968	2825	763	630	661	615
ENSG00000207237.1	RNU6-110P	0	0	0	0	0	0	0	2	0	0	0	0	0	0	0	0	0	0	0	0	0	0	0	0
ENSG00000252190.1	SCARNA17	0	0	0	0	0	0	0	0	0	0	0	0	0	0	0	0	0	0	0	1	0	0	0	0
ENSG00000252691.1	SCARNA18	0	0	0	0	0	0	0	0	0	0	0	0	0	0	0	0	0	1	0	0	0	0	0	0
ENSG00000158008.5	EXTL1	26	13	17	9	3	9	7	4	20	25	20	28	56	47	35	29	96	143	145	132	12	5	2	8
ENSG00000158014.10	SLC30A2	0	3	2	1	2	1	0	6	2	0	0	0	0	0	0	0	3	6	12	10	0	0	0	0
ENSG00000158022.6	TRIM63	21	25	19	19	7	6	3	13	7	0	6	0	2	2	1	1	27	19	27	33	0	1	1	0
ENSG00000265320.1	AL391650.1	0	0	0	0	0	0	0	0	0	0	0	0	0	0	0	0	0	0	0	0	0	0	0	0
ENSG00000175087.5	PDIK1L	1855	1325	1229	1189	1511	1537	1263	1477	1617	1446	1924	2101	1491	1710	2108	1616	1908	2122	2787	2518	1439	1106	1359	1172
ENSG00000197245.4	FAM110D	39	30	18	24	8	3	14	32	48	53	58	69	46	57	65	60	13	18	28	12	15	9	14	13
ENSG00000142684.7	ZNF593	26	22	29	13	13	9	8	1	11	6	8	16	15	7	8	4	10	10	15	13	8	6	7	3
ENSG00000236782.1	RP11-96L14.7	19	12	5	11	7	3	4	15	46	49	59	41	58	45	33	27	17	5	20	9	13	9	1	11
ENSG00000142675.13	CNKSR1	313	266	253	243	70	97	97	164	633	496	345	156	523	387	262	79	89	100	117	120	37	37	36	42
ENSG00000188782.3	CATSPER4	0	0	0	1	0	1	0	0	4	1	0	0	5	0	0	0	0	0	1	1	0	0	0	0
ENSG00000236155.2	RP11-231P20.2	7	0	5	2	2	0	5	5	8	5	1	0	6	3	2	3	2	3	5	3	1	6	2	0
ENSG00000130695.9	CEP85	8733	7120	6601	6114	4449	5022	4637	5971	3482	2942	3232	3628	3179	3710	3621	3249	5249	5374	6472	6688	3734	2976	3299	3130
ENSG00000270733.1	RP11-231P20.5	9	2	5	3	1	4	1	1	0	1	3	4	2	2	3	2	9	6	5	7	1	2	2	1
ENSG00000142669.9	SH3BGRL3	26696	22447	21850	21702	12251	13992	12498	14135	14287	11805	10791	9492	11490	10768	9294	6456	6899	7083	8725	9303	6556	5086	5686	5518
ENSG00000158062.16	UBXN11	5467	4642	4849	4620	1951	2581	2558	3541	814	845	1052	1268	769	921	948	840	2422	2647	3176	3252	958	747	891	834
ENSG00000169442.4	CD52	0	0	1	1	0	0	0	0	0	0	0	0	1	1	0	0	0	1	0	0	0	0	0	0
ENSG00000176092.9	AIM1L	2	4	4	3	3	6	0	2	5	6	1	0	1	3	6	3	9	24	24	24	1	0	1	2
ENSG00000225854.2	RP11-569G9.7	1	0	0	0	0	0	0	0	0	0	0	0	0	0	0	0	0	0	0	1	0	0	0	0
ENSG00000265143.1	RN7SL490P	0	0	0	0	0	0	0	0	0	0	0	0	0	0	0	0	0	0	0	0	0	0	0	0
ENSG00000176083.13	ZNF683	0	0	0	0	0	0	0	0	0	0	0	0	0	0	2	2	2	3	0	0	0	0	0	0
ENSG00000131914.6	LIN28A	2	2	1	0	0	1	9	0	8	12	4	7	5	6	3	4	5	4	2	5	0	1	0	2
ENSG00000117682.12	DHDDS	7310	6087	5933	5786	4966	5485	4589	5319	13452	10479	9615	9088	12010	11546	10100	6862	5939	6170	7442	7469	3779	3192	3289	3183
ENSG00000223583.1	RP3-476K8.4	4	5	4	8	3	5	8	3	2	5	5	11	10	6	5	7	7	11	10	2	3	3	2	3
ENSG00000225891.1	RP3-476K8.3	86	49	31	30	24	32	29	43	22	14	15	19	12	16	13	4	31	24	39	50	8	2	3	8
ENSG00000198830.6	HMGN2	54414	43339	40082	37139	27756	33366	32665	44719	30167	26188	25609	23660	22926	21658	21902	16958	18286	18861	22650	23522	30682	24403	28178	25924
ENSG00000224129.1	DPPA2P2	0	0	0	0	0	1	0	0	0	0	1	0	0	0	0	0	0	0	1	0	0	0	0	0
ENSG00000117676.9	RPS6KA1	10157	8084	7519	7081	4662	5193	4549	5154	348	336	389	379	864	1087	1110	1039	6167	6376	7788	7725	5154	3848	4633	4168
ENSG00000238705.1	MIR1976	1	1	4	2	0	0	0	0	0	0	0	0	0	0	0	0	0	1	0	1	0	0	0	0
ENSG00000243905.2	RN7SL679P	0	0	0	0	0	0	0	0	0	0	0	0	0	2	0	0	0	1	1	0	0	0	0	0
ENSG00000252802.1	Y_RNA	0	0	0	0	0	0	0	0	0	0	0	0	0	0	0	0	0	1	0	0	0	0	0	0
ENSG00000229247.2	RP11-492M19.3	0	0	0	0	0	0	0	0	0	0	0	0	0	0	0	0	0	0	0	0	0	0	0	0
ENSG00000238316.1	snoU13	0	0	0	0	0	0	0	0	0	0	0	0	0	0	0	0	0	0	0	0	0	0	0	0
ENSG00000235069.2	RP4-785J1.1	0	0	0	0	0	0	0	0	0	0	0	0	0	0	0	0	0	0	0	0	0	0	0	0
ENSG00000260063.1	RP5-968P14.2	80	52	42	45	51	64	80	74	53	49	57	54	40	28	25	26	42	29	33	46	17	14	24	21
ENSG00000117713.13	ARID1A	30672	24392	23510	22551	17775	18768	16007	18190	23649	21244	24338	27926	20649	22099	21852	17584	27898	29145	35453	37154	16354	13083	14714	13983
ENSG00000266138.1	RN7SL501P	3	1	2	1	1	3	0	0	0	2	0	1	0	0	1	1	5	1	5	1	0	0	0	0
ENSG00000060642.6	PIGV	2142	1633	1438	1386	1597	1606	1341	1725	1008	992	1402	1860	742	1088	1460	1343	2737	2691	3329	3249	401	330	347	324
ENSG00000241188.2	RN7SL165P	1	3	1	3	0	0	0	0	1	1	1	1	0	0	2	2	2	2	6	0	0	0	0	0
ENSG00000204160.7	ZDHHC18	8226	6702	6451	6181	5620	6047	5464	5996	3189	2662	2885	2971	2881	3196	3345	2749	5113	5500	6782	6668	5620	4627	5098	4855
ENSG00000175793.10	SFN	27	25	22	15	15	11	7	10	7	6	7	5	1	6	7	8	25	14	16	16	4	5	4	7
ENSG00000226698.1	RP1-50O24.6	0	0	0	0	0	0	0	0	0	0	0	0	0	0	0	0	0	0	0	0	0	0	0	0
ENSG00000142751.10	GPN2	5936	4529	4399	4068	3437	3591	2884	2999	5144	5453	7231	9371	5638	6471	7320	6727	4838	5174	6196	6115	2641	2163	2460	2286
ENSG00000198746.8	GPATCH3	1551	1309	1232	1152	1046	1254	1119	1270	908	1221	1542	2027	1083	1296	1441	1421	1692	1798	2057	2232	1313	1086	1241	1171
ENSG00000090273.9	NUDC	22732	18945	17775	16710	13414	16227	14427	18456	21927	19033	20074	20067	19064	20221	21456	19328	14214	13935	16062	17214	10203	8140	9007	8792
ENSG00000131910.4	NR0B2	0	2	2	0	0	0	0	0	0	1	0	4	2	0	0	0	0	0	1	1	0	0	0	2
ENSG00000175707.7	C1orf172	4	8	4	5	1	0	5	1	3	3	1	0	2	2	5	1	3	4	5	3	0	0	0	0
ENSG00000172746.6	RP11-344H11.4	1	2	1	0	1	3	1	2	1	0	1	0	2	1	0	0	0	0	0	0	3	1	2	2
ENSG00000224064.1	RP11-344H11.5	0	0	0	0	0	0	0	0	0	0	0	0	0	0	0	0	1	0	0	0	0	0	0	0
ENSG00000225294.1	OSTCP2	0	0	0	0	0	0	0	0	0	0	0	0	0	0	0	0	0	0	0	2	0	0	0	0
ENSG00000253368.3	TRNP1	1134	917	976	1040	1043	1094	1081	1449	482	429	450	513	494	526	611	581	2728	2695	3451	3262	19	13	18	11
ENSG00000158246.7	FAM46B	172	148	169	151	326	415	356	344	181	160	250	328	194	369	412	461	6841	7203	8944	9096	0	0	1	1
ENSG00000090020.6	SLC9A1	4281	3393	3262	3062	5435	5987	5119	5355	3581	3053	3732	3987	3529	3926	3517	2598	6760	7369	8821	9064	2058	1639	1809	1758
ENSG00000229985.2	RP11-40H20.5	0	0	0	0	0	0	0	0	0	0	0	0	0	0	0	0	0	0	0	0	0	0	0	0
ENSG00000214973.3	CHCHD3P3	9	12	9	5	4	4	2	3	1	1	1	2	5	3	2	2	0	3	1	3	6	5	9	8
ENSG00000225159.1	NPM1P39	12	18	22	17	7	3	11	14	12	9	3	5	14	6	9	9	5	8	7	8	17	21	20	16
ENSG00000225990.2	SNRPEP7	0	0	0	0	0	0	0	0	0	0	0	0	0	0	0	0	0	0	0	0	0	0	0	0
ENSG00000224311.1	RP11-40H20.4	0	0	0	0	0	0	0	0	0	0	0	0	0	0	0	0	0	0	0	0	0	0	0	0
ENSG00000142784.11	WDTC1	12792	10266	9956	9771	10843	11102	9317	9931	3752	3959	5131	6658	3632	4840	5464	5194	10892	11139	13636	13970	4266	3406	3773	3562
ENSG00000252098.1	Y_RNA	1	4	0	2	0	1	1	2	2	0	0	0	2	0	0	0	0	1	1	1	0	0	2	0
ENSG00000243659.1	RP11-4K3__A.3	10	9	12	11	10	7	22	30	60	54	45	36	46	56	41	31	20	17	15	14	8	8	7	4
ENSG00000186501.10	TMEM222	10452	8637	8701	8657	6162	6903	6161	7138	11940	10885	11307	12615	11208	11530	11176	8940	8591	8645	10989	11034	5387	4432	4873	4736
ENSG00000206888.1	RNU6-48P	9	8	10	9	4	2	2	6	12	14	18	19	10	9	19	22	9	9	4	16	6	6	3	2
ENSG00000241547.1	RP11-4K3__A.5	60	56	56	44	47	46	26	30	66	83	92	141	80	77	95	110	32	37	59	62	22	34	23	22
ENSG00000142765.13	SYTL1	232	178	191	237	20	30	24	50	78	43	61	33	37	50	73	68	112	115	145	109	2	4	2	1
ENSG00000142733.10	MAP3K6	4987	4096	4277	4637	2681	3185	2850	3285	4408	3856	4279	4547	4245	5047	4977	4385	5176	5550	6592	6731	2187	1600	1773	1721
ENSG00000142748.8	FCN3	10	13	12	12	0	8	9	4	5	6	4	5	7	6	1	4	6	8	9	12	1	1	5	7
ENSG00000174950.6	CD164L2	3	6	1	6	1	1	0	3	3	3	0	0	1	4	0	0	3	2	4	2	0	0	1	1
ENSG00000231207.1	RP1-144C9.2	0	1	3	1	2	1	0	0	0	0	0	0	0	0	0	0	0	0	0	2	0	0	0	1
ENSG00000181773.6	GPR3	1765	1330	1295	1239	1634	1790	1517	1821	371	332	312	304	362	439	510	476	682	754	951	1008	1380	1117	1265	1250
ENSG00000158195.6	WASF2	24870	19999	18778	18326	18253	18173	14858	15301	11721	14456	20735	28339	10201	17066	23476	24832	27919	29252	35988	35704	13219	10709	12023	11161
ENSG00000241169.1	RP4-752I6.1	0	2	0	0	0	0	1	0	1	0	2	2	2	0	0	0	0	0	0	0	0	0	0	0
ENSG00000237429.1	RP1-159A19.4	0	1	0	0	2	1	1	11	1	4	0	2	3	0	6	1	0	2	2	4	0	1	1	1
ENSG00000126705.9	AHDC1	8734	6653	6993	7100	10512	12629	11109	12017	13827	12693	15811	17829	12490	13932	12803	10783	16160	17714	22181	22420	5220	4005	4579	4426
ENSG00000000938.8	FGR	9	4	9	3	3	6	5	10	12	7	1	0	6	7	9	2	126	138	128	146	1	0	0	0
ENSG00000235912.1	RP1-159A19.3	17	24	12	15	6	11	10	16	21	16	17	16	17	15	13	13	5	9	6	12	32	10	21	26
ENSG00000233975.1	RP11-288L9.1	1	3	2	2	5	0	7	2	1	1	3	0	0	0	3	1	70	64	97	94	0	0	0	0
ENSG00000126709.10	IFI6	3119	2855	3500	4046	6516	6977	5267	4612	1268	1160	1472	1640	1499	1555	1491	1307	124148	123951	154139	156943	574	447	474	480
ENSG00000225886.1	RP11-288L9.4	20	22	28	21	35	19	26	23	3	5	0	1	0	1	1	0	364	387	501	425	5	0	6	8
ENSG00000206767.1	RNU6-949P	0	0	0	0	0	0	0	0	0	0	0	0	0	0	0	0	0	0	0	0	0	0	0	0
ENSG00000226662.2	CHMP1AP1	0	0	0	0	0	0	0	0	0	0	0	0	0	0	0	0	0	0	0	0	0	0	0	0
ENSG00000207095.1	RNU6-424P	0	0	0	0	0	0	0	0	0	0	0	0	0	0	0	0	0	0	0	0	0	0	0	0
ENSG00000009780.11	FAM76A	2139	1767	1671	1666	1259	1330	1156	1550	1917	1591	1611	1763	1948	1899	1913	1514	1533	1639	2048	1904	1064	858	889	926
ENSG00000231344.1	RP3-426I6.2	9	11	0	6	5	6	5	9	12	20	4	7	14	14	5	0	0	5	6	1	2	0	1	0
ENSG00000230833.1	RPEP3	4	0	1	5	0	2	1	5	2	0	0	0	1	2	1	0	0	2	0	0	0	0	0	0
ENSG00000117758.9	STX12	5865	4783	4900	4610	4503	4615	4230	5840	4521	4143	4803	5040	4219	4434	5031	4086	6476	7079	8524	8577	4535	3765	4193	3803
ENSG00000269971.1	RP3-426I6.5	0	3	7	2	1	0	2	0	6	9	8	8	8	4	18	7	4	3	1	1	2	2	0	2
ENSG00000270031.1	RP3-426I6.6	3	5	3	6	6	1	6	15	8	8	8	2	6	6	6	6	2	3	7	7	4	0	1	0
ENSG00000223062.1	RNU6-1245P	0	0	0	0	0	0	1	0	0	0	0	0	2	1	0	0	0	0	1	0	0	0	0	0
ENSG00000117751.13	PPP1R8	8243	6840	6514	6338	4924	5719	5188	6680	8807	7561	8599	9135	7544	8163	9001	7435	6854	7087	8591	8390	4188	3404	3578	3485
ENSG00000252947.1	SCARNA1	4	2	3	1	4	3	2	0	3	2	1	1	0	1	0	0	0	6	2	0	2	5	0	3
ENSG00000268552.1	AL109927.1	0	0	0	0	0	0	0	0	0	0	0	0	0	0	0	0	0	0	0	0	0	0	0	0
ENSG00000130775.11	THEMIS2	216	213	229	183	317	338	273	356	29	21	40	42	39	51	66	44	1989	2026	2607	2473	235	202	233	182
ENSG00000117748.5	RPA2	13814	10476	9652	8906	5901	6239	5899	7814	12772	10447	10317	10516	13067	12514	11667	8488	5697	5698	6694	6885	4504	3881	4111	3883
ENSG00000130768.10	SMPDL3B	16	5	7	6	3	1	3	6	1	0	0	0	1	3	2	0	42	33	32	37	5	2	0	0
ENSG00000227050.1	RP11-460I13.2	0	0	1	0	0	0	0	0	0	0	0	0	0	0	0	0	0	0	0	0	0	0	0	0
ENSG00000158156.7	XKR8	6	2	3	2	152	242	212	334	15	17	18	20	29	35	42	29	76	68	88	102	0	0	0	0
ENSG00000158161.11	EYA3	5337	4152	3941	3604	4533	4157	3367	3649	3893	3383	3815	4148	4198	3927	4090	3274	6153	6389	7854	7815	2480	2096	2295	2093
ENSG00000238231.2	RP11-460I13.6	4	4	5	5	0	3	3	0	1	0	2	6	3	2	0	0	4	0	3	3	0	0	0	0
ENSG00000240750.2	RN7SL559P	2	4	1	1	1	0	0	3	2	0	1	2	0	0	2	0	2	1	6	1	3	0	2	0
ENSG00000228589.2	SPCS2P4	40	33	34	40	32	29	17	56	31	18	17	18	17	17	23	19	44	41	34	38	34	17	29	21
ENSG00000228943.1	RP5-1053E7.2	0	0	0	0	0	0	0	0	0	0	0	0	0	0	0	0	1	0	0	0	0	0	0	0
ENSG00000214812.3	RP5-1053E7.3	0	0	0	0	0	0	0	0	0	0	0	0	0	0	0	0	0	0	0	0	0	0	0	0
ENSG00000253005.1	RNU6-176P	0	0	0	0	0	0	0	0	0	0	0	0	0	0	0	0	0	0	0	0	0	0	0	0
ENSG00000252429.1	RNU7-29P	0	0	0	0	0	0	0	0	0	0	0	0	0	0	0	0	0	0	0	0	0	0	0	0
ENSG00000169403.7	PTAFR	29	28	26	18	19	14	13	16	11	0	4	9	6	4	5	2	33	27	31	28	19	18	9	24
ENSG00000126698.6	DNAJC8	14854	12294	11344	10751	8042	9176	8444	12545	11840	9949	10350	10062	11072	10488	10627	8252	10549	10747	12342	13075	8154	6629	7746	7123
ENSG00000215902.1	AL353354.1	24	24	28	25	18	24	12	38	43	31	19	16	30	31	29	13	20	23	15	20	33	23	21	12
ENSG00000269804.1	AL353354.2	0	0	0	0	0	0	0	0	0	0	0	0	0	0	0	0	0	0	0	0	0	0	0	0
ENSG00000130770.13	ATPIF1	14812	12319	11880	11518	6835	8620	8395	11580	13269	10809	10831	10340	13250	12433	10837	6910	8462	8321	9749	10206	4393	3463	3869	3824
ENSG00000270605.1	RP5-1092A3.4	630	540	558	571	644	778	830	1459	623	439	324	220	554	405	269	105	643	599	717	727	54	45	62	55
ENSG00000271398.1	RP5-1092A3.5	31	24	24	27	41	25	23	33	19	16	10	12	15	13	7	7	36	36	54	33	7	6	2	1
ENSG00000130766.4	SESN2	9757	7837	7297	6792	4617	5107	4495	4791	3321	3180	3666	4154	2118	3857	5310	5975	14786	15277	19033	19087	8553	6646	7561	7102
ENSG00000130772.9	MED18	1647	1434	1346	1250	1390	1407	1185	1238	2251	2010	2497	2756	2262	2629	2797	2441	2404	2402	2865	3033	802	653	621	645
ENSG00000204138.8	PHACTR4	11822	9780	9192	8624	7153	7036	5638	5792	6673	6481	7771	9561	6834	7563	8607	7560	8615	9193	11190	11389	7549	6111	7068	6526
ENSG00000206779.1	Y_RNA	0	0	0	1	2	0	0	0	0	0	0	0	0	0	0	0	1	0	0	0	0	0	0	0
ENSG00000229820.2	RP1-308E4.1	1	1	2	0	0	3	0	0	1	0	2	0	1	1	0	0	1	1	2	1	0	0	0	0
ENSG00000221216.1	RNU6ATAC27P	4	2	2	3	0	1	0	0	3	0	1	3	0	2	0	0	0	2	2	1	0	0	1	0
ENSG00000180198.11	RCC1	11988	9601	8705	8154	8027	9357	8112	9657	4382	3866	4193	4394	3400	3617	3692	3030	5687	6049	6968	7334	6421	5224	5664	5513
ENSG00000242125.2	SNHG3	4708	3504	3481	3186	2560	2888	2892	4320	9000	6916	6441	6009	9975	8641	7077	3631	895	924	1256	1175	3557	2846	3174	2986
ENSG00000200087.1	SNORA73B	89	82	57	62	30	32	32	45	25	17	8	9	26	31	19	12	4	6	19	15	22	19	35	22
ENSG00000238821.1	snoU13	2	0	2	0	2	2	6	2	10	4	4	3	4	4	3	9	1	5	4	3	2	0	0	1
ENSG00000231468.2	PRDX3P2	13	20	7	10	10	4	5	4	4	3	6	11	5	3	5	4	7	7	19	7	3	0	1	0
ENSG00000180098.5	TRNAU1AP	4013	3393	3258	3131	1840	2142	2067	2870	3442	2544	1983	1454	3739	3208	2416	1243	2591	2522	3165	3203	1236	1051	1170	989
ENSG00000197989.9	SNHG12	5013	3936	3703	3596	1537	1967	1777	2732	3096	2495	2023	1591	2552	2362	2038	1302	2413	2389	2807	2908	1924	1501	1665	1456
ENSG00000221539.1	SNORD99	131	126	106	85	35	75	52	77	142	105	49	40	127	110	80	29	19	26	25	39	28	12	22	16
ENSG00000120656.7	TAF12	3172	2655	2663	2468	1761	2202	2180	3286	3250	2590	2303	2172	2764	2486	2456	1798	2497	2499	3101	3185	1436	1137	1298	1241
ENSG00000188060.6	RAB42	2467	2055	1967	1824	1492	1654	1362	1453	187	174	231	286	226	332	368	382	1395	1360	1701	1722	762	575	578	648
ENSG00000229388.1	RP11-442N24__B.1	27	40	30	22	32	25	35	30	110	142	121	175	96	101	93	62	23	25	44	20	17	18	17	19
ENSG00000270103.2	RNU11	3	4	2	4	11	6	4	20	44	43	38	38	21	23	38	20	3	5	5	4	16	20	17	11
ENSG00000162419.8	GMEB1	3335	2677	2615	2430	2329	2171	1948	2461	1018	931	1139	1373	994	1078	1243	1155	2220	2314	3011	2852	1622	1390	1552	1442
ENSG00000252777.1	SCARNA24	0	0	0	2	0	0	0	0	0	0	0	0	0	0	0	0	0	1	0	0	0	0	0	0
ENSG00000198492.10	YTHDF2	13026	10135	9714	9522	8136	8762	7675	9795	9278	8285	9118	10062	7485	8225	9010	7568	11048	11657	13930	14040	7009	5623	6158	5810
ENSG00000116329.6	OPRD1	140	125	109	108	77	64	36	37	83	96	200	366	38	37	55	40	266	309	492	400	0	1	0	0
ENSG00000226852.2	RP1-212P9.2	197	187	149	161	62	82	68	56	274	262	319	386	105	80	108	79	382	372	607	448	1	0	1	1
ENSG00000233427.1	RP1-212P9.3	4	12	6	11	1	0	6	3	28	22	22	25	3	9	7	1	22	12	26	16	0	0	0	0
ENSG00000199756.1	Y_RNA	0	0	0	0	0	0	0	0	0	0	1	0	0	0	0	0	0	0	0	2	0	0	0	0
ENSG00000159023.14	EPB41	5225	4446	4020	3852	1230	1235	1048	1157	380	297	308	322	399	568	884	915	6957	7144	8347	8725	172	150	176	143
ENSG00000225616.2	RP4-604A21.1	2	0	4	4	1	1	1	4	3	4	1	3	2	4	1	2	2	1	2	1	6	0	4	4
ENSG00000206704.1	Y_RNA	0	0	0	0	0	0	0	0	0	0	0	0	0	0	0	0	0	0	0	0	0	0	0	0
ENSG00000253304.1	TMEM200B	146	145	113	120	58	88	88	68	16	9	7	4	10	10	8	1	136	118	174	180	2	1	4	0
ENSG00000225750.1	RP11-242O24.3	0	1	0	0	0	0	0	1	0	3	3	2	2	2	2	0	0	0	3	1	0	1	0	1
ENSG00000116350.11	SRSF4	24772	20754	20230	19756	13855	16535	15696	21674	39366	29584	24409	17750	35724	30957	25669	15716	20927	20993	25852	26535	10229	8433	9491	9086
ENSG00000227637.1	RP11-242O24.5	20	20	12	16	11	7	7	11	0	1	5	4	8	3	3	4	8	8	12	9	0	4	2	0
ENSG00000116353.11	MECR	3584	2876	2907	2765	2110	2586	2307	3098	1114	1062	1088	1239	905	1073	1142	915	2741	3011	3555	3647	1675	1467	1600	1421
ENSG00000237934.1	RP11-467D18.2	5	11	1	1	1	8	2	3	8	2	17	28	8	16	12	3	12	10	11	10	0	1	4	4
ENSG00000060656.15	PTPRU	208	137	122	123	51	58	53	51	121	161	217	255	177	436	538	602	298	345	395	399	43	37	39	51
ENSG00000221550.1	AL645859.1	0	0	0	0	0	0	0	0	0	0	0	0	0	0	0	0	0	0	0	0	0	0	0	0
ENSG00000230523.1	RP3-437I16.1	0	0	0	0	0	0	0	0	0	0	0	1	0	0	0	0	0	0	0	0	0	0	0	0
ENSG00000266678.1	AL139151.1	0	0	0	0	0	0	0	0	0	0	0	0	0	0	0	0	0	0	0	0	0	0	0	0
ENSG00000225011.4	RP11-810H18.1	0	0	0	0	0	0	0	0	0	0	0	0	0	0	0	0	0	0	0	0	0	0	0	0
ENSG00000221126.1	AC092265.1	0	0	0	0	0	0	0	0	0	0	0	0	0	0	0	0	0	0	0	0	0	0	0	0
ENSG00000228176.1	RP4-656G21.1	0	0	0	0	1	0	0	0	0	0	0	0	0	0	0	0	0	0	0	0	0	0	0	0
ENSG00000222787.1	AL645944.1	0	0	0	0	0	0	0	0	0	0	0	0	0	0	0	0	0	0	0	0	0	0	0	0
ENSG00000270927.1	RP11-179G8.1	0	0	0	0	0	0	0	0	0	0	0	0	0	0	0	0	0	0	0	0	0	0	0	0
ENSG00000233399.2	RP11-111I12.1	0	0	0	0	0	0	0	2	0	0	0	0	0	0	0	0	0	0	1	0	0	0	0	0
ENSG00000233372.1	RP5-893G23.1	0	0	0	0	0	0	0	0	0	0	0	0	0	0	0	0	0	0	0	0	0	0	0	0
ENSG00000231251.1	RP3-357I16.1	0	0	0	0	0	0	0	0	0	0	0	0	0	0	0	0	0	0	0	0	0	0	0	0
ENSG00000236335.1	RP4-591L5.1	0	0	0	0	0	0	0	0	0	0	0	0	0	0	0	0	0	0	0	0	0	0	0	0
ENSG00000231949.1	RP4-591L5.2	0	0	0	0	0	0	0	0	0	0	0	0	0	0	0	0	0	0	0	0	0	0	0	0
ENSG00000162510.5	MATN1	88	59	50	44	28	15	11	42	39	42	17	25	65	58	24	23	39	45	69	63	12	11	15	10
ENSG00000186056.5	MATN1-AS1	293	277	223	208	106	90	78	71	64	43	38	37	40	65	109	73	361	371	467	487	14	21	24	20
ENSG00000162511.7	LAPTM5	46	27	42	34	12	8	22	10	4	4	6	2	2	4	9	4	73	92	105	113	24	13	17	8
ENSG00000264773.1	MIR4420	0	0	0	0	0	0	0	0	0	0	0	0	0	0	0	0	0	0	0	0	0	0	0	0
ENSG00000229607.1	RP5-1125N11.1	0	0	2	1	0	0	0	0	0	0	0	0	0	0	0	0	0	2	0	1	0	0	2	0
ENSG00000223382.3	RP1-65J11.1	150	108	100	102	32	46	41	49	39	37	57	53	55	36	60	37	110	116	119	128	27	39	46	39
ENSG00000222784.1	RN7SKP91	0	0	0	0	0	0	0	0	0	0	0	0	0	0	0	0	0	0	0	0	0	0	0	0
ENSG00000235143.1	RP1-65J11.5	1	0	1	0	0	0	0	0	0	0	0	0	0	2	0	0	0	0	0	0	0	0	0	0
ENSG00000162512.11	SDC3	193155	150384	139630	126765	43880	46113	35079	31470	20140	27450	43819	61444	25273	39812	48823	50352	78032	82117	100261	101903	62486	50516	55802	53514
ENSG00000134644.11	PUM1	13907	11584	11082	10683	10825	10735	8452	9176	6739	8530	12464	16973	6908	9417	12165	11625	19806	20505	25471	25645	7155	5810	6411	6070
ENSG00000200154.1	SNORD103A	9	4	6	10	5	8	3	6	2	0	0	1	1	1	1	0	1	4	3	3	2	2	3	6
ENSG00000202107.1	SNORD103B	18	17	14	12	13	6	5	1	4	4	8	15	5	2	8	4	6	8	8	11	4	3	1	4
ENSG00000200181.1	SNORD85	0	2	5	6	1	5	1	0	0	0	0	0	0	0	5	0	3	2	2	3	1	0	0	2
ENSG00000237329.2	RP11-201O14.1	0	1	0	0	0	0	0	0	1	3	1	1	2	0	1	0	0	0	3	1	0	0	0	0
ENSG00000232768.1	RP11-201O14.2	0	1	2	0	1	0	0	0	4	0	0	3	0	2	1	0	0	2	1	0	0	0	0	0
ENSG00000215900.4	SEPW1P	0	0	0	0	0	0	0	0	0	0	0	0	0	0	0	0	0	0	0	0	0	0	0	0
ENSG00000225142.2	RP11-490K7.1	0	0	0	0	0	0	0	0	0	0	0	0	0	0	0	0	0	0	0	0	0	0	0	0
ENSG00000084628.5	NKAIN1	157	125	122	123	78	113	99	124	12	14	20	37	37	41	28	21	115	117	135	145	3673	2999	3417	3193
ENSG00000060688.8	SNRNP40	8434	6820	6373	5925	5773	6360	5447	6906	4309	3666	4117	4246	4337	4497	4741	4061	5513	5684	6543	6778	5050	4219	4617	4287
ENSG00000229447.2	RP11-490K7.4	180	150	136	140	75	69	80	78	29	24	23	24	37	25	26	31	33	53	50	46	24	39	38	19
ENSG00000121766.10	ZCCHC17	6174	5117	4782	4381	3844	4568	4008	5170	2611	2251	2310	2369	2645	2638	2776	2212	3883	3883	4676	4859	4325	3603	3863	3613
ENSG00000229044.1	RP11-266K22.2	0	1	1	0	1	1	0	5	6	1	3	0	9	3	1	2	2	0	3	1	0	0	0	0
ENSG00000121769.3	FABP3	440	319	280	287	3392	3582	2792	2992	764	611	600	713	1189	1045	830	589	897	941	1197	1190	410	367	353	410
ENSG00000168528.7	SERINC2	2127	1742	1670	1746	1815	1905	1641	1449	1927	1389	1325	1170	1706	1636	1200	703	1292	1507	1940	1804	10813	8459	9724	9131
ENSG00000268950.1	AC114494.1	6	3	1	1	5	1	1	0	1	0	0	0	1	2	1	0	2	1	0	8	2	2	0	0
ENSG00000215899.3	RP11-439L8.2	0	0	0	0	0	1	0	0	1	0	1	0	0	0	0	0	0	0	0	0	0	0	0	0
ENSG00000206981.1	RNU6-40P	0	0	0	0	0	0	0	0	0	0	0	0	0	0	0	0	0	0	0	0	0	0	0	0
ENSG00000228682.2	RP11-439L8.3	0	0	0	0	0	0	0	0	0	0	0	0	0	0	0	0	0	0	0	0	0	0	0	0
ENSG00000223907.1	RP11-439L8.4	1	0	0	0	0	0	0	0	0	1	0	0	0	0	1	0	0	0	2	0	0	1	0	0
ENSG00000229167.1	RP11-73M7.1	0	0	0	0	0	0	0	0	1	0	0	0	0	0	0	0	2	0	3	1	0	0	0	0
ENSG00000142910.11	TINAGL1	3	2	1	1	1	2	1	2	0	0	0	2	4	1	1	1	19	27	33	45	1	2	0	0
ENSG00000121764.7	HCRTR1	10	15	9	15	10	8	6	4	5	4	7	10	12	9	9	6	15	12	20	14	2	7	6	1
ENSG00000162517.8	PEF1	8387	6677	6820	6497	5491	6057	5559	6706	5858	5082	5932	7183	5421	6321	6616	5876	7522	7697	9239	9501	4339	3389	3731	3585
ENSG00000235790.3	RP11-73M7.6	154	199	180	196	50	73	97	161	39	39	35	47	60	61	41	42	186	214	239	230	15	14	15	14
ENSG00000264078.1	RP11-73M7.9	3	1	4	1	2	9	4	0	1	2	3	4	0	2	2	0	2	1	8	9	1	2	0	2
ENSG00000084636.13	COL16A1	14465	13478	14536	15896	5455	8140	8492	11784	4691	4699	5793	6524	5985	6453	5652	4779	25367	26331	31528	32229	573	461	538	478
ENSG00000121753.8	BAI2	45397	36230	36785	36545	49521	55846	47252	49171	26879	30906	44762	59889	25397	31330	33499	30938	89083	95339	119359	121019	29729	23882	26821	25568
ENSG00000266580.1	MIR4254	16	6	6	5	4	5	2	1	10	6	10	11	1	6	3	5	10	15	17	14	0	1	2	0
ENSG00000254545.1	RP11-84A19.3	16	27	17	20	10	18	11	15	0	1	2	1	0	0	3	0	9	15	14	3	0	0	0	0
ENSG00000134668.8	SPOCD1	1410	1358	1582	1759	1263	1584	1331	1512	89	63	55	35	86	61	59	46	864	966	1092	1208	8	4	6	7
ENSG00000203620.2	RP11-84A19.2	2	3	0	1	0	1	1	1	462	621	1105	1737	419	615	810	911	0	0	0	4	0	0	0	0
ENSG00000269967.1	RP11-84A19.4	30	21	22	19	8	3	8	11	8	11	14	7	27	22	13	9	3	8	11	4	3	0	2	1
ENSG00000184007.13	PTP4A2	41692	33698	32127	31276	26315	26738	24081	29803	16038	13699	13861	13958	14612	14453	15474	12583	28874	30327	36716	37027	16853	14026	15569	14798
ENSG00000212673.1	AL136115.1	42	31	30	38	7	8	19	8	16	19	11	9	19	21	18	9	12	8	20	18	4	4	5	4
ENSG00000228634.1	RP4-534N18.2	37	24	37	21	10	11	9	4	4	4	15	13	12	5	23	23	11	12	34	27	1	1	1	0
ENSG00000121774.13	KHDRBS1	23260	17957	16571	15521	14388	15619	13624	18227	9103	9347	12005	14391	7715	8901	10829	10380	19226	20081	24140	24623	17947	14464	16529	15129
ENSG00000203325.3	RP11-277A4.4	34	19	21	16	12	6	12	18	20	20	13	18	10	10	9	4	10	10	10	15	5	2	2	8
ENSG00000121775.13	TMEM39B	3488	2905	2947	2726	2388	2636	2469	3053	2892	2128	2234	1884	3300	2828	2275	1432	2408	2598	3179	3172	2133	1601	1848	1837
ENSG00000266203.1	MIR5585	3	1	0	1	0	0	1	0	2	0	0	0	0	0	2	0	0	0	1	0	1	0	0	0
ENSG00000025800.9	KPNA6	17557	13802	12403	11519	13249	12609	9942	10025	5770	6152	8281	11071	5033	7018	8927	9159	15681	16202	19757	19616	6954	5891	6509	6135
ENSG00000250135.1	RP4-622L5.2	0	0	0	0	0	0	0	0	0	0	0	0	0	0	0	0	0	0	0	0	0	0	0	0
ENSG00000084652.11	TXLNA	22200	18080	17264	16272	13802	15178	12404	13688	14705	12744	13970	15778	12963	14799	15383	13320	17674	18495	22118	23032	9948	8012	8844	8467
ENSG00000160050.10	CCDC28B	2728	2251	2251	2322	1961	2557	2568	3520	2031	1596	1590	1432	1851	1709	1435	883	2240	2288	2867	2820	2385	1939	2111	2000
ENSG00000224066.1	RP4-622L5.7	141	128	138	127	81	83	118	142	134	104	71	72	150	130	84	42	81	61	116	113	46	33	52	39
ENSG00000160051.7	IQCC	2047	1761	1592	1573	859	1108	1131	1447	2002	1410	1066	682	2144	1633	1251	570	1093	1006	1284	1293	645	529	568	484
ENSG00000222046.2	DCDC2B	85	73	86	77	84	82	61	76	21	3	5	23	3	3	12	12	79	100	164	121	3	6	1	5
ENSG00000160055.15	TMEM234	1475	1266	1156	1215	643	708	630	844	165	150	174	171	173	136	144	110	706	666	988	912	287	253	269	235
ENSG00000084623.7	EIF3I	34866	29430	28715	27885	20492	23361	21791	28540	15652	13272	14693	15915	14361	16422	17244	14385	16895	17335	20459	21155	19032	15731	17032	16170
ENSG00000220785.3	MTMR9LP	1036	859	846	915	186	226	221	309	886	702	631	593	1405	1450	1278	931	785	783	1096	1040	146	123	125	139
ENSG00000183615.5	FAM167B	311	232	216	202	55	54	54	66	324	233	192	96	306	296	260	140	136	123	151	157	14	12	16	9
ENSG00000182866.12	LCK	1	2	1	2	2	0	0	0	1	5	1	2	4	0	0	1	3	0	4	1	0	0	1	0
ENSG00000252450.1	Y_RNA	0	0	0	0	0	0	0	0	0	0	0	0	0	0	0	0	0	0	0	0	0	0	0	0
ENSG00000116478.7	HDAC1	16502	14153	13469	13004	7204	8430	8242	12031	9174	7727	8229	8669	10141	9482	9484	6833	8660	8631	10506	10854	4819	4048	4301	4068
ENSG00000175130.6	MARCKSL1	25070	20574	20589	20318	15971	18175	16774	20143	33270	29698	32360	34173	26947	26089	25245	18879	17771	18005	22094	22916	38582	31211	34786	33282
ENSG00000233775.1	RP4-811H24.9	24	9	7	11	13	10	11	14	5	6	2	7	5	2	3	2	14	14	5	13	6	5	3	0
ENSG00000162526.6	TSSK3	198	160	121	110	170	161	112	94	55	39	39	34	61	55	55	50	109	126	184	149	48	47	34	45
ENSG00000225828.1	FAM229A	1229	974	1035	1072	500	609	636	751	1206	1044	899	817	1180	1192	1148	813	885	870	1146	1092	180	123	142	137
ENSG00000160058.14	BSDC1	11182	9420	9205	8931	8215	9005	7531	8360	8333	8587	10459	13168	7926	9533	11661	10644	12184	12135	14658	15180	3583	2941	3190	3030
ENSG00000224333.1	GAPDHP20	1	1	0	0	0	0	0	0	2	0	1	1	2	2	2	0	1	3	4	0	0	0	0	0
ENSG00000270850.1	RP11-395N6.4	0	0	0	0	0	0	0	0	0	0	0	0	1	0	1	0	2	1	2	1	0	0	0	0
ENSG00000229259.1	LRRC37A12P	0	1	2	0	0	1	0	5	3	1	0	0	0	7	1	0	2	0	1	1	0	2	0	0
ENSG00000263529.1	RN7SL122P	0	1	0	0	0	0	0	0	0	0	0	0	0	0	0	0	0	0	0	0	0	0	0	0
ENSG00000254553.1	RP1-27O5.3	5	1	2	2	1	1	2	0	5	4	3	0	2	1	3	0	3	3	5	4	0	0	0	0
ENSG00000273274.1	ZBTB8B	462	381	322	277	417	345	312	296	84	54	87	106	95	113	113	70	571	571	786	752	126	105	133	112
ENSG00000160062.10	ZBTB8A	751	580	523	565	453	472	362	613	428	337	410	405	472	429	492	364	880	896	1118	1056	740	573	740	676
ENSG00000176261.11	ZBTB8OS	3855	3051	3087	3025	1679	1992	2124	3480	2099	1755	1499	1242	2362	1937	1818	1182	1320	1313	1631	1635	1444	1261	1351	1219
ENSG00000200591.1	Y_RNA	4	5	7	2	6	0	4	2	0	0	0	0	0	0	1	1	1	3	3	2	0	1	3	0
ENSG00000162521.14	RBBP4	29496	22970	20768	19334	23949	22461	18267	19900	8775	9094	12127	15417	9448	11283	14030	13200	21831	22440	27713	27094	16307	13541	14795	14111
ENSG00000162520.10	SYNC	221	196	183	152	190	182	157	100	4	13	32	24	7	21	15	6	331	350	427	421	19	14	19	17
ENSG00000224409.1	RP11-114B7.6	1	1	0	0	0	0	1	1	0	0	0	0	0	0	0	0	2	0	1	0	0	0	0	0
ENSG00000162522.6	KIAA1522	5958	4701	4358	4109	4003	4400	3653	3346	135	154	239	317	109	159	191	150	5830	6100	7395	7493	217	164	196	200
ENSG00000134684.6	YARS	34955	28303	25969	24856	11669	13681	12461	16860	23940	19948	19839	19688	20364	23895	27345	25794	37376	37427	43932	46688	15118	12662	13403	12677
ENSG00000116497.13	S100PBP	9316	7157	6842	6466	5082	4995	4663	6543	6089	4443	3831	2978	7802	6762	5733	2899	4206	4678	5947	5542	2810	2292	2646	2343
ENSG00000160097.11	FNDC5	327	300	243	260	267	280	245	295	9493	6818	5643	4945	6548	4758	3167	621	517	617	681	719	241	196	146	178
ENSG00000121905.5	HPCA	468	368	379	368	138	189	178	245	1055	1328	1647	2221	611	559	424	270	318	282	367	414	68	48	72	61
ENSG00000121900.14	TMEM54	5564	4328	4318	4230	3141	3577	3191	3715	238	249	365	440	123	203	254	254	3707	3961	5166	4986	1488	1152	1322	1298
ENSG00000221423.1	AL031602.1	1	0	3	0	1	0	0	1	0	1	0	0	0	0	1	0	1	1	1	0	0	0	0	0
ENSG00000116514.12	RNF19B	4068	3174	3284	3181	2277	2382	2010	2033	1035	1120	1622	2205	865	1218	1463	1486	6939	7095	8682	8804	2175	1752	1965	1964
ENSG00000267885.1	FKSG48	3	0	5	7	0	3	2	1	55	25	15	11	37	43	19	5	1	1	4	3	0	0	0	0
ENSG00000217644.4	RP4-803A2.1	1	2	1	1	2	1	0	0	9	5	11	9	6	4	6	8	2	3	3	0	0	0	0	0
ENSG00000239670.1	RP4-803A2.2	5	8	2	5	6	0	0	2	16	15	13	10	24	30	13	12	6	1	1	1	0	0	0	1
ENSG00000236065.2	RP1-117O3.2	4	6	6	6	6	3	1	4	4	4	1	1	5	4	5	1	13	4	9	15	1	1	4	3
ENSG00000004455.12	AK2	28011	23277	21719	21568	14638	16540	14701	20061	11968	9862	9572	9540	10036	9945	10167	7675	14758	15532	18305	19037	7846	6479	7128	6537
ENSG00000142920.12	ADC	2010	1719	1731	1637	1557	1753	1607	1692	267	243	307	310	364	420	408	280	3257	3393	4218	4146	148	93	154	103
ENSG00000116525.9	TRIM62	2285	1878	1931	1908	2617	2803	2307	2447	1792	1640	1608	1849	1703	1982	2007	1706	5201	5289	6826	6775	4443	3674	3901	3703
ENSG00000160094.10	ZNF362	5191	4061	4245	4280	3006	3333	2880	3133	4675	4132	4860	5416	4150	4556	4178	3344	4365	4704	5886	5810	4751	3647	4116	4017
ENSG00000270115.1	RP11-415J8.7	29	16	15	28	11	7	6	10	14	20	17	24	12	9	19	27	35	26	24	41	12	8	6	4
ENSG00000256142.1	AL513327.1	0	0	0	0	0	0	0	0	0	0	0	0	0	0	0	0	0	0	0	0	0	0	0	0
ENSG00000184389.8	A3GALT2	73	62	55	60	137	169	141	137	43	42	22	22	39	29	29	4	73	99	98	115	2	9	4	9
ENSG00000225313.2	RP11-415J8.3	416	370	318	322	240	314	356	460	156	117	123	88	117	108	88	30	89	125	137	142	66	37	52	34
ENSG00000134686.12	PHC2	51210	40862	39690	37744	51843	60404	52922	61499	18293	19101	25218	31107	16593	20357	22190	19688	42694	45286	55015	56209	40814	33248	36303	34969
ENSG00000266239.1	MIR3605	58	61	67	42	26	31	46	50	14	3	1	7	7	4	6	2	22	19	32	23	8	4	10	7
ENSG00000222112.1	RN7SKP16	61	39	39	23	34	25	22	18	15	5	12	14	8	8	8	11	33	21	38	33	34	31	22	26
ENSG00000233246.1	RP11-415J8.5	10	3	7	20	14	11	4	5	4	3	0	7	3	2	2	6	4	7	10	10	8	4	6	5
ENSG00000221225.1	AL138837.1	0	0	0	0	0	0	0	0	0	0	0	0	0	0	0	0	0	0	0	0	0	0	0	0
ENSG00000234512.1	TLR12P	0	0	0	0	7	4	5	10	4	0	0	0	0	2	0	0	1	0	0	2	0	0	0	0
ENSG00000121903.10	ZSCAN20	1206	1043	932	884	983	1047	954	1155	627	706	897	1181	884	888	889	657	1626	1733	2003	2179	787	583	620	663
ENSG00000235907.2	RP4-580O19.2	10	5	13	10	9	12	10	11	18	14	9	16	12	14	15	10	8	11	17	7	7	8	16	9
ENSG00000121904.13	CSMD2	12	19	13	11	2663	3205	3127	4096	536	450	436	475	1275	938	738	311	4263	4421	5568	5499	8543	6822	7577	7167
ENSG00000227000.2	HSPD1P14	0	0	0	0	0	0	0	0	0	0	0	0	0	0	0	0	0	0	0	0	0	0	0	0
ENSG00000176256.6	HMGB4	0	0	0	0	0	0	0	0	0	0	0	0	0	0	0	0	0	0	3	0	0	0	0	0
ENSG00000231163.1	RP5-1007G16.1	0	0	0	0	2	0	0	2	0	0	0	0	0	0	0	1	0	1	2	0	0	0	0	1
ENSG00000201148.1	RNA5SP42	0	0	0	0	0	0	0	0	0	0	0	0	0	0	0	0	0	0	0	0	0	0	0	0
ENSG00000142698.10	C1orf94	0	0	1	2	1449	1669	1455	1786	61	69	88	72	106	102	116	78	1760	1862	2358	2351	1489	1094	1316	1225
ENSG00000221053.1	AC115286.1	0	1	0	0	4	3	9	1	2	0	0	0	3	0	0	0	14	7	14	17	12	4	5	5
ENSG00000270241.1	RP4-657M3.2	0	0	0	0	0	0	0	0	0	0	0	0	0	0	0	0	0	0	0	0	0	0	0	0
ENSG00000207941.1	MIR552	0	0	0	0	0	0	0	0	0	0	0	0	0	0	1	0	0	0	0	0	0	0	0	0
ENSG00000163866.8	SMIM12	4797	3785	3762	3621	2955	3353	3017	3751	1828	1542	1591	1709	1719	1803	1667	1252	2248	2357	2876	2847	3449	2800	2996	2906
ENSG00000189280.3	GJB5	17	14	18	7	4	7	3	10	93	70	43	47	82	80	72	63	46	30	38	31	19	6	15	16
ENSG00000189433.5	GJB4	7	3	2	2	0	0	0	0	28	13	16	7	20	11	8	2	5	6	5	5	1	0	2	5
ENSG00000255811.1	RP1-34M23.5	0	0	1	0	0	0	0	0	6	2	2	1	3	2	1	0	2	0	3	1	0	2	0	1
ENSG00000216162.1	AL121988.1	0	0	0	0	0	0	0	0	0	0	0	1	0	0	0	0	0	0	1	0	0	0	0	0
ENSG00000188910.7	GJB3	9	3	8	7	1	9	2	1	27	21	19	12	11	18	18	1	7	10	13	18	4	4	2	3
ENSG00000187513.8	GJA4	1	12	10	19	5	5	9	0	30	4	9	14	19	24	19	2	10	6	4	7	3	6	3	16
ENSG00000230163.1	RP5-997D16.2	290	247	243	224	206	194	203	214	138	135	108	123	185	194	162	108	81	85	111	117	204	152	150	133
ENSG00000116544.7	DLGAP3	28	23	37	28	31	52	55	55	92	107	160	276	70	88	88	83	82	92	129	102	407	253	331	305
ENSG00000252728.1	SNORD112	0	0	0	0	0	0	0	0	0	0	0	0	0	0	0	0	1	0	0	0	0	0	0	0
ENSG00000241014.1	RP11-244H3.1	811	677	670	633	377	392	398	438	328	234	167	132	250	239	198	160	547	598	730	710	295	227	245	232
ENSG00000271741.1	ZMYM6	0	0	0	0	0	0	0	0	2	0	0	0	7	0	1	0	0	0	3	0	0	0	0	0
ENSG00000243749.1	ZMYM6NB	22	21	11	21	16	21	5	7	5	7	8	3	3	4	5	1	11	20	31	32	9	10	7	4
ENSG00000163867.12	ZMYM6	1526	1347	1333	1291	596	798	914	1617	2864	2164	1607	931	3182	2425	2176	971	799	933	1268	1059	476	422	468	384
ENSG00000233940.1	RP11-248I9.2	0	0	0	0	0	0	0	0	0	0	0	0	0	0	0	0	0	0	0	0	0	0	0	0
ENSG00000197056.5	ZMYM1	2661	2047	1875	1764	1296	1276	1252	2035	897	684	676	543	1205	1002	930	448	1371	1727	2362	1961	438	406	490	424
ENSG00000228348.1	EFCAB14P1	0	3	2	2	1	6	2	2	0	2	0	8	2	3	1	0	4	2	4	5	4	4	2	4
ENSG00000116560.6	SFPQ	43001	34411	32794	31595	28281	30215	28023	37392	25883	21713	21797	21318	26220	24532	23906	16512	55219	56557	69027	70580	33301	26434	30109	28515
ENSG00000201868.1	Y_RNA	2	0	0	0	0	2	0	0	0	0	0	0	0	0	0	0	0	0	0	0	0	0	0	0
ENSG00000263591.1	RN7SL136P	0	0	0	0	0	0	0	0	0	1	1	1	0	1	1	0	0	0	0	0	0	0	0	0
ENSG00000146463.7	ZMYM4	10121	7866	7312	6891	7395	7681	6792	9358	7994	6259	6145	5774	8477	7816	6900	4430	15612	16354	20031	19860	5798	4856	5382	5062
ENSG00000240374.2	RN7SL503P	0	0	0	0	0	0	0	0	2	0	0	2	0	0	0	0	0	0	0	0	0	0	0	0
ENSG00000201542.1	SNORA62	0	0	2	0	0	0	0	0	0	0	0	0	1	0	0	0	0	0	0	0	0	0	0	0
ENSG00000229994.1	RPL5P4	68	43	36	49	44	79	67	79	76	53	70	92	85	73	59	47	17	22	23	26	127	109	68	81
ENSG00000227409.1	ZMYM4-AS1	2	3	1	0	0	1	1	2	2	2	4	4	10	2	1	2	0	4	4	4	7	4	3	1
ENSG00000202129.1	RNY5P1	1	1	2	3	2	0	1	0	3	2	0	0	1	0	0	0	0	0	1	1	1	0	0	0
ENSG00000142687.13	KIAA0319L	21819	17728	17191	16760	16913	18083	14789	16797	15895	11655	9326	6938	16564	14402	12038	6712	21464	22134	27224	27188	8629	7245	7692	7526
ENSG00000236274.1	RP4-728D4.3	1	0	0	1	0	1	0	0	0	1	0	0	1	0	0	0	0	0	0	1	1	0	0	0
ENSG00000020129.11	NCDN	8164	6593	6543	6358	8824	9824	8554	8382	2556	2795	3857	5029	2348	3059	3650	3468	9153	9438	11993	12130	3159	2610	2741	2670
ENSG00000239636.1	RP4-728D4.2	122	99	78	79	33	28	39	56	25	13	19	11	14	13	16	8	56	45	73	47	6	6	20	15
ENSG00000116819.6	TFAP2E	895	655	755	696	141	223	217	394	258	202	132	56	218	227	147	54	263	269	285	273	107	81	97	72
ENSG00000126067.7	PSMB2	16332	13215	12568	11875	10750	11831	10435	13302	4063	4158	4938	5925	4260	4937	5336	4855	8763	9179	11128	11160	9090	7482	8206	7921
ENSG00000239859.2	RN7SL281P	0	0	0	0	0	0	0	0	0	0	1	0	0	0	0	0	0	0	0	0	0	0	0	0
ENSG00000142686.7	C1orf216	6784	5637	5213	5157	4971	5533	4894	5853	3699	3265	3638	4035	3393	3459	3269	2535	4135	4324	5155	5492	5148	4296	4660	4492
ENSG00000092853.9	CLSPN	4152	3072	2629	2435	2800	2425	1826	1821	142	158	177	242	106	147	157	157	1650	1668	2111	1973	2202	1747	1889	1899
ENSG00000232335.1	RP11-435D7.3	0	2	4	9	0	0	0	0	0	0	1	0	0	0	0	0	0	0	2	0	0	0	0	0
ENSG00000134698.10	AGO4	6783	5426	5060	5248	3820	3863	3610	5362	1985	1443	1344	1246	1829	1794	1689	963	5345	5684	6888	6903	2943	2451	2775	2667
ENSG00000092847.6	AGO1	12331	9876	9364	8798	9449	9313	7451	7998	2950	3353	4816	6516	3045	3528	3979	3572	12047	12923	15709	15670	7874	6508	7414	6664
ENSG00000271164.1	RP4-789D17.4	0	0	0	0	0	0	0	0	1	0	0	0	0	0	0	0	0	0	0	0	0	0	0	0
ENSG00000271914.1	RP4-789D17.5	45	25	27	23	23	38	40	51	130	111	81	58	123	112	83	34	23	21	25	46	23	21	26	20
ENSG00000126070.14	AGO3	5246	4219	3850	3682	3891	3438	3034	4147	4717	4187	3908	3857	5422	4705	4532	3055	5352	5894	8679	6941	2176	1992	2181	1991
ENSG00000271554.1	RP4-665N4.8	3	4	2	2	0	0	1	2	5	4	2	1	4	1	2	11	0	0	6	2	1	3	0	1
ENSG00000232862.4	RP4-665N4.4	16	11	16	16	10	7	5	20	8	1	1	6	0	5	2	0	24	21	21	32	0	0	2	0
ENSG00000092850.7	TEKT2	764	684	758	762	205	271	229	381	268	226	240	270	379	401	387	230	646	659	791	852	44	23	35	43
ENSG00000116863.10	ADPRHL2	5984	5022	4635	4550	3713	4522	3871	4846	4841	4215	4660	4915	4792	5045	4620	3666	4644	4748	5822	6135	3038	2413	2663	2587
ENSG00000171812.6	COL8A2	2095	1636	1757	1583	501	532	421	391	113	104	113	195	125	346	467	537	885	940	1168	1166	18	16	36	16
ENSG00000054116.7	TRAPPC3	11189	9268	9135	8960	6760	7686	7381	10659	8255	6860	6315	5630	6485	6075	5729	4596	7496	7697	8924	9230	3613	3159	3406	3187
ENSG00000116871.11	MAP7D1	19625	15452	14328	13797	17217	20026	18657	21031	6572	8151	12525	16007	5202	7757	9668	10893	22805	22913	28302	28917	15882	12564	13616	13439
ENSG00000264592.1	RN7SL131P	1	1	2	0	0	0	0	0	0	0	0	0	0	0	0	0	0	0	0	0	0	0	0	0
ENSG00000054118.9	THRAP3	21749	18113	16750	16044	13340	14803	13105	17075	13166	12925	15163	17498	12087	13569	15779	14566	21306	22167	26531	27036	12268	10282	11031	10450
ENSG00000231849.1	UBE2V2P4	1	0	1	0	0	0	0	1	1	0	0	0	0	0	2	0	0	1	0	0	0	0	0	0
ENSG00000214193.5	SH3D21	716	661	665	703	428	528	509	564	148	130	154	177	85	103	89	100	446	441	632	557	63	32	67	52
ENSG00000142694.6	EVA1B	916	762	855	815	529	764	757	937	134	127	131	126	103	148	171	141	845	807	1073	1129	561	418	505	432
ENSG00000116883.8	RP11-268J15.5	618	547	572	511	305	411	483	660	172	119	88	49	120	87	75	59	217	228	261	321	41	37	30	31
ENSG00000196182.6	STK40	22115	17529	17039	16633	18929	21181	17517	19256	5882	6123	7667	9205	5608	7529	8571	8786	18085	19084	24105	23865	9710	7982	8640	8312
ENSG00000181817.5	LSM10	6568	5316	5313	5380	3956	5142	4975	6433	3471	3110	3206	3121	3155	3467	3066	2541	4427	4527	5458	5849	4929	3886	4290	4057
ENSG00000222821.1	RNU4-27P	0	0	0	0	0	0	0	0	0	0	0	0	0	0	0	0	0	0	0	0	0	0	0	0
ENSG00000116885.14	OSCP1	1377	1192	1170	1077	795	835	784	1281	184	173	220	169	175	204	190	158	890	955	1086	1149	129	103	86	99
ENSG00000201448.1	SNORA63	4	2	1	0	1	0	3	1	3	0	0	0	0	0	2	0	1	0	4	2	1	0	0	0
ENSG00000116898.7	MRPS15	8654	7291	7237	6994	4023	5022	4949	7588	2463	2000	1725	1579	2452	2195	2001	1344	2735	2801	3306	3502	4973	3989	4140	3914
ENSG00000119535.13	CSF3R	0	2	0	0	0	1	0	0	0	1	2	1	0	3	0	1	0	2	2	1	0	1	0	0
ENSG00000230214.1	FTLP18	0	0	0	0	0	0	0	0	0	0	0	0	0	0	0	0	0	0	1	0	0	0	0	0
ENSG00000234481.1	RP4-614N24.1	0	0	0	0	0	0	0	0	0	0	0	0	0	0	0	0	0	0	0	0	0	1	0	0
ENSG00000163873.5	GRIK3	17	30	40	59	11	5	3	9	22433	19899	21559	24290	18939	18587	16377	11477	34	46	46	51	2	4	2	3
ENSG00000264698.1	MIR4255	0	0	0	0	0	0	0	0	0	0	0	0	0	0	0	0	0	0	0	0	0	0	0	0
ENSG00000207328.1	RNU6-636P	0	0	0	0	0	0	0	0	0	0	0	0	0	0	0	0	0	0	1	0	0	0	0	0
ENSG00000223944.1	RP5-1180C18.1	0	0	0	0	0	0	0	0	1	0	0	1	0	0	0	0	0	0	0	0	0	0	0	0
ENSG00000252368.1	RNA5SP43	0	0	0	0	0	0	0	0	0	0	0	0	0	0	0	0	0	0	0	0	0	0	0	0
ENSG00000230451.2	RPS29P6	0	0	0	0	0	0	0	0	3	0	1	0	4	3	5	0	0	1	0	0	0	0	0	0
ENSG00000233621.1	RP11-422J8.1	168	186	163	150	70	81	88	105	90	105	164	243	116	138	119	108	152	147	182	182	23	10	24	16
ENSG00000163874.8	ZC3H12A	763	546	574	574	262	268	227	300	403	368	391	435	465	461	412	303	333	306	329	335	192	116	180	156
ENSG00000163875.11	MEAF6	8783	7486	7258	6937	6761	7455	7080	9639	7362	6254	6214	6113	6717	6679	6872	5638	7051	7284	8801	8786	4062	3429	3696	3545
ENSG00000263675.1	MIR5581	81	77	70	51	48	50	42	29	12	15	40	29	20	31	40	26	68	65	73	65	21	15	16	16
ENSG00000163877.9	SNIP1	2909	2297	2116	2168	1766	1908	1701	2070	3790	3556	4034	4466	3557	3690	3780	3347	2536	2768	3410	3332	1211	997	1065	1031
ENSG00000232273.1	FTH1P1	22	8	10	7	3	2	3	0	7	10	5	8	15	11	9	5	3	6	8	4	1	4	6	4
ENSG00000237749.3	RP3-423B22.5	7	0	6	3	5	2	2	3	4	5	3	6	0	4	5	8	4	4	3	2	12	5	15	9
ENSG00000163879.9	DNALI1	6601	5437	5530	5221	3216	3637	3227	4076	1247	1205	1345	1555	1451	1482	1526	1307	4628	4782	5737	5847	1437	1231	1351	1264
ENSG00000134697.8	GNL2	7357	5975	5431	5271	4362	4933	4433	5996	7676	6035	5781	5085	6812	7020	7178	5802	5643	5765	6709	6883	4401	3456	3862	3455
ENSG00000169218.9	RSPO1	0	1	0	0	3	2	1	2	3	1	2	3	2	3	2	1	5	3	7	3	2	0	0	0
ENSG00000116922.10	C1orf109	4878	4056	3807	3559	2897	3280	2795	3335	2936	2473	2385	2400	2994	2801	2855	2286	3279	3375	4048	4216	2064	1737	1870	1783
ENSG00000134690.6	CDCA8	11974	9585	8897	7988	5437	6041	5502	7065	451	374	493	594	334	417	477	391	2955	3100	3520	3646	3915	3133	3633	3361
ENSG00000183317.12	EPHA10	2	2	0	1	1	4	2	0	42	47	33	12	27	35	29	29	12	13	12	9	10	5	9	5
ENSG00000200421.1	Y_RNA	0	0	0	0	0	0	0	0	0	0	0	0	0	0	0	0	0	0	0	0	0	0	0	0
ENSG00000238871.1	snoU13	0	0	0	0	0	0	0	0	0	0	0	0	0	0	0	0	0	0	0	0	0	0	0	0
ENSG00000214141.4	ACTN4P2	0	0	0	2	2	2	4	3	3	8	5	0	2	7	4	3	1	4	2	10	1	0	0	0
ENSG00000227416.2	RP11-109P14.2	0	0	0	0	0	7	1	3	6	7	7	0	7	3	0	7	2	0	0	1	0	0	0	0
ENSG00000185090.10	MANEAL	1565	1313	1231	1210	4498	5045	4200	4079	1926	2402	3754	4914	1480	2195	2763	2632	2848	3087	3737	3717	4098	3216	3534	3302
ENSG00000233728.1	RP11-109P14.9	0	0	0	0	0	0	0	0	0	0	0	0	0	0	0	0	0	0	0	0	0	0	0	0
ENSG00000196449.3	YRDC	1937	1568	1536	1386	1721	1736	1538	1987	2543	2392	2770	3064	2036	2265	2710	2413	1209	1319	1689	1478	1830	1465	1620	1507
ENSG00000197982.12	C1orf122	8290	6489	6868	6773	5108	6423	6250	8184	13415	10807	11001	10218	9965	10279	9252	6531	5233	5101	6397	6577	6362	5038	5566	5541
ENSG00000188786.9	MTF1	3733	3043	2972	2697	3465	3284	2624	2927	2235	2487	3115	3740	2252	2750	3015	2930	4907	5114	6478	6451	2545	2042	2203	2108
ENSG00000230610.1	AL929472.1	0	0	0	0	0	0	0	0	0	0	0	0	0	0	0	0	1	0	3	0	0	0	0	0
ENSG00000235673.1	RP11-109P14.8	1	0	0	0	0	0	0	0	0	0	0	0	3	1	1	0	0	0	0	1	0	0	0	0
ENSG00000230955.1	RP11-109P14.10	0	0	0	0	0	0	0	0	0	0	0	0	0	0	0	0	0	0	0	0	0	0	0	0
ENSG00000204084.8	INPP5B	4469	3411	3124	2977	4341	3996	3290	3440	2148	1765	2055	2218	2013	2411	2684	2519	7997	8351	10302	10064	2669	2231	2426	2356
ENSG00000252448.1	SNORA63	4	1	6	3	7	5	1	6	11	6	1	6	6	4	8	9	7	9	6	5	0	0	0	0
ENSG00000222282.1	RNU6-584P	2	0	2	2	5	3	1	4	3	3	5	1	2	3	3	4	6	12	2	6	0	0	1	4
ENSG00000183431.7	SF3A3	14656	11731	11008	10332	9546	10873	9902	13746	32983	24131	19779	15143	34672	29942	24875	13188	10729	10967	12985	13563	6790	5506	6196	5921
ENSG00000212541.1	RNU6-510P	16	6	15	11	15	13	16	6	32	34	43	58	71	53	51	27	10	10	21	24	36	9	13	19
ENSG00000183386.5	FHL3	2024	1645	1703	1600	2026	2272	1918	2143	3010	3082	3681	4635	2826	3336	3415	2907	3217	3358	4273	4112	2825	2192	2406	2294
ENSG00000183520.7	UTP11L	5377	4257	4186	3971	3375	3655	3585	5056	5186	3934	3690	3290	5094	4785	4499	3136	2626	2776	3194	3264	2886	2378	2755	2450
ENSG00000185668.5	POU3F1	10	6	7	2	9	10	10	32	5	7	6	8	16	20	15	17	51	36	47	65	648	541	599	649
ENSG00000224592.1	RP5-884C9.2	6	6	4	13	4	2	12	16	5	2	1	0	1	6	0	1	20	27	29	41	188	135	173	133
ENSG00000223589.2	RP5-884C9.3	0	0	0	0	0	0	0	0	0	0	0	0	0	0	0	0	0	1	0	0	0	0	0	1
ENSG00000265596.1	MIR3659	0	0	0	0	0	0	0	0	0	0	0	0	0	0	0	0	0	0	1	0	0	0	0	0
ENSG00000237290.1	RP11-214L19.1	1	2	0	1	0	0	0	2	2	0	1	0	0	0	1	0	5	7	8	4	30	18	22	21
ENSG00000200796.1	RNU6-753P	0	0	0	0	0	0	0	0	0	0	0	0	0	0	0	0	0	0	0	0	0	0	0	0
ENSG00000238063.1	RP11-329N22.1	0	0	0	0	0	0	0	0	0	0	0	0	0	0	0	0	0	0	2	0	0	0	0	0
ENSG00000215895.4	RP11-334L9.1	4	0	3	3	2	3	1	1	0	2	1	3	0	1	2	3	2	3	2	9	1	0	1	3
ENSG00000116954.7	RRAGC	3673	2757	2616	2650	2472	2504	2271	3121	2965	2711	2866	3093	2842	2909	3204	2656	3959	4532	6084	5287	2744	2321	2629	2416
ENSG00000228436.2	RP5-864K19.4	95	68	69	49	84	92	84	120	133	141	178	232	157	204	195	160	184	145	219	210	71	76	72	80
ENSG00000214114.4	MYCBP	1851	1389	1204	1228	1004	1040	1019	1608	284	244	213	190	239	271	290	205	579	706	949	852	261	276	282	247
ENSG00000131233.8	GJA9	3	2	1	1	1	2	2	0	1	7	4	6	4	1	2	3	5	3	8	1	3	2	2	2
ENSG00000158315.6	RHBDL2	64	60	51	38	179	209	159	251	121	64	81	77	101	84	100	33	294	355	372	395	22	29	37	23
ENSG00000199963.1	RNU6-605P	0	0	1	2	0	0	3	0	2	2	2	0	3	3	0	3	0	0	2	0	0	0	1	0
ENSG00000207466.1	Y_RNA	0	0	0	0	0	0	0	0	0	0	0	0	0	0	0	0	0	0	1	0	0	0	0	0
ENSG00000235549.1	RP11-781D11.1	0	1	0	0	0	0	2	0	1	0	0	0	0	0	1	0	0	1	0	0	0	0	0	0
ENSG00000174574.11	AKIRIN1	18585	14749	14003	14099	9777	10007	9176	12753	9156	7015	6262	5103	9851	8675	7781	4510	11539	12301	15386	14944	7339	5950	6746	6299
ENSG00000168653.6	NDUFS5	35152	30401	30156	29644	16356	20895	20845	32777	18697	14887	13036	10972	17896	17110	15999	11548	11925	11817	13636	14779	12798	10455	11279	10719
ENSG00000127603.19	MACF1	87939	71783	65665	60991	67024	69561	59022	71538	44239	40221	45787	52759	55495	55575	56042	43332	98400	99257	118244	122007	41884	33486	37329	35299
ENSG00000206654.1	RNU6-608P	0	0	2	0	0	0	0	0	0	0	0	0	0	0	0	0	0	0	1	0	0	0	0	0
ENSG00000222378.1	RNA5SP44	3	0	1	3	0	0	0	1	2	1	0	0	3	1	0	0	1	1	2	1	0	1	0	0
ENSG00000270040.1	RP11-416A14.1	4	1	0	0	0	0	2	11	1	0	1	0	0	0	4	0	0	0	1	0	1	1	0	0
ENSG00000226438.1	RP11-420K8.1	2	0	0	0	0	0	1	0	1	0	0	1	1	5	0	0	2	1	6	2	0	0	0	0
ENSG00000217897.2	RP11-420K8.2	0	1	2	0	2	0	0	1	1	0	0	0	1	0	0	1	0	0	0	0	2	1	0	0
ENSG00000255103.1	KIAA0754	4158	3090	2814	2400	3483	3185	2322	1408	1014	1900	3857	6050	1142	2331	3254	3593	3903	3967	4742	4920	5284	4410	4808	4538
ENSG00000183682.7	BMP8A	53	50	37	26	54	63	76	67	115	109	73	69	98	101	77	67	38	20	36	53	12	8	6	8
ENSG00000237624.1	OXCT2P1	1	3	5	0	4	3	2	6	2	2	0	7	1	3	10	7	1	1	0	4	0	0	2	0
ENSG00000182109.3	RP11-69E11.4	317	250	280	249	355	456	524	726	1189	834	734	503	828	838	680	378	408	371	456	495	72	59	45	47
ENSG00000243970.1	PPIEL	38	67	30	42	119	142	125	154	107	85	90	81	109	100	107	79	193	233	248	289	17	13	21	10
ENSG00000090621.9	PABPC4	21343	16956	15890	15192	10555	11510	10086	13297	5867	5582	6545	7422	5655	6322	7018	6197	9470	9732	12015	12019	9779	8122	8737	8269
ENSG00000228060.1	RP11-69E11.8	49	41	37	26	18	31	14	8	3	8	8	5	2	8	6	9	41	39	65	66	1	5	1	3
ENSG00000201457.1	SNORA55	34	33	48	28	20	18	18	18	13	18	17	16	13	10	28	22	12	19	17	36	13	7	5	6
ENSG00000163909.6	HEYL	12	19	11	14	82	116	94	111	0	4	3	0	1	0	0	0	68	54	68	58	0	0	0	0
ENSG00000225903.1	RP1-144F13.3	0	0	0	0	0	0	0	0	0	0	0	0	0	0	0	0	0	0	0	0	0	0	0	0
ENSG00000116981.3	NT5C1A	3	1	1	3	13	19	21	23	0	0	2	1	0	0	1	0	40	31	55	44	6	4	3	5
ENSG00000116983.8	HPCAL4	29	25	27	27	17	15	17	19	8	14	30	44	7	9	17	5	71	79	102	97	0	2	0	1
ENSG00000084072.12	PPIE	6887	5737	5238	5024	3966	4616	4351	5918	3252	2938	3305	3777	3204	3916	4423	4081	5794	5986	7197	7418	3630	2897	3096	3003
ENSG00000225333.5	RP1-144F13.4	1	0	0	0	0	0	0	0	0	0	0	0	0	0	0	0	0	0	0	4	0	0	0	0
ENSG00000252413.1	RNU7-121P	0	0	0	0	0	0	0	0	0	0	0	0	0	0	0	0	0	0	0	0	0	0	0	0
ENSG00000116985.6	BMP8B	102	56	68	64	40	65	47	66	406	475	698	887	593	513	539	379	95	133	125	148	51	18	39	35
ENSG00000198754.5	OXCT2	8	4	11	4	6	2	2	3	19	10	19	14	20	10	9	9	5	5	13	10	0	0	0	0
ENSG00000261798.1	RP1-118J21.25	0	1	0	0	0	0	0	2	21	23	20	13	24	22	29	22	0	0	0	0	0	0	0	0
ENSG00000229213.1	RP1-118J21.24	0	0	0	0	0	0	0	0	0	0	0	0	0	0	0	0	0	0	0	0	0	0	0	0
ENSG00000043514.11	TRIT1	3434	2807	2742	2673	1472	1788	1884	2980	2950	1994	1660	1165	2645	2243	1910	944	2277	2245	2801	2816	1110	919	892	875
ENSG00000202222.1	Y_RNA	1	1	0	1	0	0	1	0	0	0	0	0	3	1	2	0	2	0	0	0	1	0	0	0
ENSG00000116990.9	MYCL	39	28	46	60	39	34	18	21	591	620	1024	1360	462	574	695	669	94	119	119	143	596	429	537	452
ENSG00000236546.1	RP1-118J21.5	0	0	0	2	0	0	0	0	5	0	0	1	4	0	0	1	0	3	3	3	2	1	1	0
ENSG00000207356.1	Y_RNA	0	0	0	0	0	0	0	0	0	0	0	0	0	0	0	0	0	0	0	0	0	0	0	0
ENSG00000168389.13	MFSD2A	814	547	554	469	481	522	411	375	143	155	201	227	149	225	287	337	426	396	444	578	412	342	364	298
ENSG00000228477.1	RP3-342P20.2	29	19	11	23	15	19	9	4	10	6	8	4	7	0	17	12	0	6	9	7	13	6	6	3
ENSG00000131236.12	CAP1	28507	22401	20745	18960	21749	23044	19491	23798	7308	8742	13160	17515	6306	9991	13443	13835	21785	22804	26703	27632	11624	9369	10393	9859
ENSG00000131238.12	PPT1	17943	14056	13598	12810	14288	14143	12487	16686	15934	14568	18336	22040	11909	15257	18572	17406	15047	15969	19362	19526	12723	10060	11226	10371
ENSG00000226745.2	RP11-115D7.3	0	0	0	0	0	0	0	0	0	0	0	0	2	0	0	0	0	3	1	0	0	0	0	0
ENSG00000117000.8	RLF	6919	5324	4890	4807	4242	4212	4093	6309	6268	4766	4709	4478	5300	4968	4941	3426	6928	8239	10613	9664	2812	2132	2475	2248
ENSG00000207508.1	RNU6-1237P	1	0	0	0	0	0	0	0	0	0	2	1	0	0	0	0	0	0	2	0	0	0	0	0
ENSG00000188800.5	TMCO2	0	1	1	0	1	1	1	7	6	6	5	2	5	4	2	3	1	0	3	1	1	1	2	1
ENSG00000259943.1	RP1-39G22.7	1038	825	772	769	539	704	687	1045	2589	2213	2194	2065	2216	2151	2296	1701	931	1012	1275	1248	719	587	667	596
ENSG00000084073.4	ZMPSTE24	6593	5426	5033	5061	4405	4598	4252	6157	4658	4045	4147	3986	4589	4180	4477	3368	4177	4633	5851	5482	2502	2059	2513	2096
ENSG00000231296.1	RP1-39G22.4	1	1	0	0	1	1	0	3	1	3	0	2	1	1	3	0	0	0	6	2	3	0	3	1
ENSG00000049089.9	COL9A2	378	344	371	399	79	119	134	169	88	111	101	94	83	184	193	228	1347	1309	1649	1636	177	161	183	173
ENSG00000227311.2	RP1-228H13.1	0	1	0	0	0	0	0	0	1	0	0	1	0	0	0	0	0	0	0	0	1	1	0	0
ENSG00000084070.7	SMAP2	6349	5119	4763	4517	5286	5722	5148	6392	2344	2177	2406	2823	2368	2612	2823	2318	6070	6581	7720	7678	4063	3447	3798	3580
ENSG00000213172.3	RP1-228H13.2	0	0	0	0	0	0	0	0	0	0	0	0	0	0	0	0	0	0	0	0	0	0	0	0
ENSG00000187801.10	ZFP69B	293	228	205	223	246	246	221	216	115	164	206	316	172	230	251	206	495	578	736	693	329	299	309	297
ENSG00000260920.1	RP1-228H13.5	211	179	150	162	148	156	163	248	146	174	189	197	159	186	215	237	352	436	478	443	222	171	213	211
ENSG00000187815.5	ZFP69	6	5	8	11	8	2	7	18	1299	1003	1037	969	1147	1092	1121	785	16	21	25	24	28	15	17	17
ENSG00000238287.1	RP11-656D10.3	0	0	0	0	0	0	1	1	0	0	0	1	0	0	3	0	1	0	0	0	0	0	0	0
ENSG00000164002.7	EXO5	0	0	0	0	0	1	0	2	1	1	1	1	0	1	3	2	1	1	1	1	0	0	1	0
ENSG00000227278.1	RP11-656D10.5	0	0	0	0	0	0	0	0	0	0	0	0	0	0	0	0	0	0	0	0	0	0	0	0
ENSG00000238186.1	RP11-656D10.6	0	0	0	0	0	0	0	0	0	0	0	0	0	0	0	0	0	0	0	0	0	0	0	0
ENSG00000117010.11	ZNF684	1194	984	832	835	449	557	595	947	677	528	531	372	657	552	560	410	614	660	728	767	456	354	382	376
ENSG00000236505.1	RP1-63P18.2	0	0	0	0	2	1	0	1	0	0	0	0	0	1	0	0	6	1	1	0	0	0	0	0
ENSG00000233910.1	GTF2F2P2	1	1	0	0	0	0	0	0	0	0	1	0	0	0	0	1	1	0	1	0	0	0	0	0
ENSG00000117016.5	RIMS3	1747	1447	1319	1147	1236	1200	972	780	93	148	243	383	88	277	442	576	4804	5318	6123	6387	344	307	341	309
ENSG00000237899.1	RP4-739H11.3	25	26	24	28	37	47	48	50	6	5	3	2	6	3	5	2	24	28	39	23	14	10	7	7
ENSG00000272145.1	RP4-739H11.4	346	299	247	260	250	258	205	247	162	136	200	255	195	193	174	139	155	170	237	198	123	123	155	125
ENSG00000066136.15	NFYC	10443	8758	8217	7933	6469	7648	6946	9000	6477	5357	4736	4622	5638	5543	5052	3702	9001	9264	11137	11524	3027	2538	2728	2644
ENSG00000198974.1	MIR30E	0	0	0	0	2	0	0	0	0	0	0	0	0	0	0	0	0	0	1	0	0	0	0	0
ENSG00000207962.1	MIR30C1	2	1	0	2	0	0	0	0	1	3	0	0	1	0	0	1	3	3	2	1	0	0	1	0
ENSG00000117013.10	KCNQ4	145	140	141	131	85	125	136	168	99	61	56	12	109	105	49	31	186	181	262	281	11	16	14	10
ENSG00000264582.1	RN7SL326P	0	0	0	0	0	0	0	0	0	0	0	0	0	2	0	0	0	0	1	0	0	0	0	0
ENSG00000179862.5	CITED4	799	620	634	686	494	621	696	725	53	52	68	81	35	49	48	47	536	539	709	662	0	0	0	0
ENSG00000229528.1	RP5-1066H13.4	0	1	0	0	0	0	0	0	2	0	0	0	0	0	0	1	0	0	0	0	0	0	0	0
ENSG00000228940.1	RP11-348A7.1	1	0	0	0	0	0	0	0	0	0	0	0	0	0	0	0	0	0	0	0	0	0	0	0
ENSG00000233118.2	UBE2V1P8	0	0	0	0	0	0	0	0	0	0	0	0	0	0	0	0	0	0	0	0	0	0	0	0
ENSG00000171793.9	CTPS1	15685	12334	11449	10277	9530	10874	9937	13978	4104	3406	3072	2894	3820	3448	3316	2231	5506	5696	6491	7160	6928	5797	6335	5994
ENSG00000171790.11	SLFNL1	518	366	304	291	118	158	160	184	548	422	348	375	657	534	415	200	174	173	259	244	172	94	99	126
ENSG00000010803.12	SCMH1	12706	10117	9841	9404	7333	7941	6956	7943	2581	2506	2940	3492	2493	2827	3067	2574	9095	9576	11736	11684	10008	8100	8951	8478
ENSG00000215893.3	RP4-635E8.1	0	0	0	0	0	0	0	4	0	0	0	0	0	0	1	3	0	0	3	0	0	0	0	0
ENSG00000235358.1	RP11-399E6.1	15	26	12	16	5	4	7	10	3	3	1	1	1	0	4	1	9	8	18	7	1	2	3	2
ENSG00000213987.4	RP11-399E6.2	0	0	4	1	0	1	0	0	0	0	0	0	0	0	0	0	0	1	0	4	0	0	0	0
ENSG00000204060.4	FOXO6	1446	1002	1026	1012	600	668	627	607	3226	3206	4025	4653	1913	2209	2398	2235	2586	2486	3118	3265	4123	3195	3545	3469
ENSG00000229901.1	RP11-399E6.4	22	14	10	17	3	7	1	7	43	35	29	29	14	21	8	8	13	21	18	21	21	13	15	6
ENSG00000252563.1	RNA5SP45	0	0	0	0	0	0	0	0	0	0	0	0	0	0	0	0	0	0	0	0	0	0	0	0
ENSG00000127129.5	EDN2	722	589	628	655	46	79	74	68	9	3	6	5	6	7	12	7	592	552	743	799	71	60	46	63
ENSG00000127124.9	HIVEP3	3142	2267	2134	2004	3031	3209	2661	2882	4625	3933	4766	5130	4571	4697	4499	3300	1810	2012	2333	2341	2749	2168	2386	2303
ENSG00000230881.1	RP11-486B10.3	1	3	0	0	0	2	0	0	4	2	2	9	0	4	2	3	1	1	2	1	0	0	0	0
ENSG00000230638.3	RP11-486B10.4	4	5	2	3	4	5	7	2	28	24	16	8	22	24	13	7	0	3	3	5	3	3	4	2
ENSG00000264896.1	AL451006.1	0	0	0	0	0	0	0	0	0	0	0	0	0	0	0	0	0	0	0	0	0	0	0	0
ENSG00000227538.1	HNRNPFP1	1	0	1	4	0	2	0	0	2	1	0	2	2	6	1	1	3	0	0	3	0	3	0	0
ENSG00000228776.2	RP11-319C21.1	0	0	0	0	0	0	0	0	0	0	0	0	0	0	0	0	0	0	0	0	0	0	0	0
ENSG00000044012.3	GUCA2B	0	0	0	0	0	0	0	0	0	0	0	0	0	0	0	0	0	0	0	0	0	0	0	0
ENSG00000197273.3	GUCA2A	0	1	0	1	0	0	0	0	1	2	1	1	0	0	0	0	0	0	0	0	3	1	2	0
ENSG00000198815.4	FOXJ3	14319	11798	10623	10111	7734	8021	6666	7786	7230	7643	9547	11639	7969	9451	11544	10857	12776	13543	16898	16617	8795	7237	8275	7652
ENSG00000227527.2	RP11-223A3.1	52	44	40	37	24	39	42	35	59	66	52	66	50	53	52	27	34	39	45	59	22	12	9	18
ENSG00000177181.10	RIMKLA	650	462	517	519	1113	1039	757	684	1631	2023	2964	4316	1125	1468	1795	1754	447	532	605	586	72	71	84	63
ENSG00000235002.1	RP11-157D18.2	3	1	0	0	3	0	1	1	2	1	3	0	0	2	2	0	0	0	0	0	0	0	0	0
ENSG00000066185.8	ZMYND12	31	28	21	22	13	8	8	7	63	40	48	45	42	39	44	49	70	71	116	84	1	0	0	0
ENSG00000127125.7	PPCS	4248	3061	3129	2810	1597	1675	1478	2195	1957	1420	1435	1426	1409	1510	1601	1355	3210	3264	4036	3978	95	89	72	71
ENSG00000186409.10	CCDC30	712	543	588	473	390	473	424	539	576	469	464	386	559	590	480	289	847	829	1040	1104	34	29	32	26
ENSG00000230116.1	RP11-163G10.2	0	0	0	0	0	0	0	0	0	0	0	0	1	0	0	0	0	0	0	1	0	0	0	0
ENSG00000236876.2	TMSB4XP1	0	4	2	1	2	2	0	2	0	1	3	1	1	2	4	4	0	0	1	1	6	1	6	3
ENSG00000200254.1	RNU6-536P	0	0	0	0	0	0	0	0	0	0	0	0	0	1	0	6	0	0	1	0	0	0	0	0
ENSG00000236180.2	RP11-163G10.4	3	5	0	1	1	0	1	2	6	1	1	6	0	6	4	3	1	0	4	1	0	2	1	4
ENSG00000171960.6	PPIH	4594	3767	3605	3421	2141	2579	2387	3405	3063	2599	2467	2393	3116	3023	3010	2166	2705	2920	3296	3403	3691	2955	3257	2963
ENSG00000234917.1	RP5-994D16.3	37	33	42	36	18	23	15	49	101	61	59	39	86	78	52	21	18	28	34	26	35	30	34	31
ENSG00000065978.13	YBX1	203688	166541	153069	145659	76848	88738	76972	94607	99965	75704	67453	55117	85590	80715	72978	52854	48305	47496	55963	59607	158372	129746	141246	132830
ENSG00000164007.6	CLDN19	2	3	4	9	4	3	0	1	1	2	1	1	0	1	1	1	9	5	11	10	9	2	2	1
ENSG00000117385.11	LEPRE1	7928	6445	6611	6388	3892	4738	4781	6857	4441	3625	3690	3432	4710	4629	4595	3427	6126	6072	7588	7736	4023	3261	3683	3449
ENSG00000164008.9	C1orf50	1881	1625	1649	1575	882	982	1025	1220	818	651	701	677	728	772	689	499	1527	1608	1957	2086	1311	943	1078	991
ENSG00000228452.1	RP5-994D16.9	196	146	168	124	129	143	118	111	37	48	83	105	38	48	70	53	258	260	313	265	195	213	190	184
ENSG00000177868.7	CCDC23	901	819	820	778	497	608	572	755	398	315	397	416	467	487	497	371	770	719	769	878	939	765	802	839
ENSG00000164010.9	ERMAP	2215	1823	1994	1871	1579	1707	1545	2032	1967	1368	1075	781	1804	1590	1278	723	2320	2519	2944	2982	830	646	741	660
ENSG00000228192.3	RP11-342M1.3	71	50	47	52	33	35	36	74	40	22	40	33	26	24	35	23	35	33	67	74	8	16	9	11
ENSG00000164011.13	ZNF691	1449	1243	1165	1087	1061	1314	1224	1664	381	416	466	541	367	446	508	416	1451	1542	1832	1882	1120	886	973	902
ENSG00000233708.1	RP11-342M1.7	5	3	3	7	3	6	0	9	12	0	5	0	12	3	6	5	14	15	15	19	1	0	0	5
ENSG00000237090.1	RP11-342M1.6	0	0	0	0	0	0	0	0	1	1	2	0	2	0	0	0	0	4	1	3	1	0	0	0
ENSG00000225099.1	ATP6V1E1P1	0	0	1	1	0	0	0	1	4	1	1	1	3	1	2	3	0	4	1	3	0	2	1	1
ENSG00000117394.15	SLC2A1	18495	14197	13664	13060	13320	14278	11982	13368	5564	7010	10782	15164	5922	7221	7814	6784	7920	8274	10201	10442	4684	3791	4288	4064
ENSG00000227533.1	SLC2A1-AS1	169	130	103	122	124	119	145	168	96	81	110	83	116	119	126	96	159	170	184	181	47	39	48	45
ENSG00000207256.1	RNU6-880P	0	1	1	3	0	0	0	0	0	0	0	0	0	0	0	0	0	0	2	0	0	0	0	0
ENSG00000252803.1	RNU6-870P	0	0	0	0	0	0	0	0	0	0	0	0	0	0	0	0	0	0	0	0	0	0	0	0
ENSG00000186973.6	FAM183A	10	8	6	5	10	27	26	30	1	0	0	1	0	0	1	0	24	29	36	38	5	9	5	12
ENSG00000117395.6	EBNA1BP2	8519	6872	6415	6143	4631	5469	5123	6448	4306	3593	3869	4387	4007	4273	4462	3605	4262	4111	4938	5153	3896	3181	3388	3302
ENSG00000243710.3	WDR65	11	11	24	3	5	2	5	6	3	4	9	3	2	4	5	1	12	18	19	19	2	0	4	5
ENSG00000199240.1	RNA5SP46	0	0	0	0	0	0	0	0	0	0	0	0	0	0	1	0	0	0	0	1	0	0	0	0
ENSG00000179178.6	TMEM125	0	0	0	0	1	0	0	0	0	0	0	0	0	0	0	0	0	0	2	0	2	0	1	0
ENSG00000253313.1	C1orf210	4	1	2	4	2	1	0	6	3	0	4	3	2	5	1	0	11	3	13	5	4	2	1	4
ENSG00000066056.9	TIE1	11	6	10	14	15	36	23	35	5	3	8	6	7	12	8	9	6	13	21	13	1	5	0	1
ENSG00000117400.10	MPL	18	16	11	17	5	11	5	6	15	14	5	9	16	14	16	11	18	29	41	26	3	0	3	2
ENSG00000234694.1	RP1-92O14.3	91	54	46	48	20	43	19	53	38	32	25	19	44	36	25	20	30	32	34	53	11	21	18	16
ENSG00000117399.9	CDC20	18513	14070	13047	11753	9724	11683	10530	13058	451	639	1119	1655	376	645	999	979	8117	8384	10321	10535	10681	8580	9418	8880
ENSG00000066322.8	ELOVL1	9482	7763	7396	7100	5567	5995	5552	6741	2862	2647	2985	3411	3164	3415	3448	2737	4311	4468	5741	5616	5770	4820	5215	5000
ENSG00000159479.12	MED8	3821	3197	2962	2955	2406	2736	2506	3243	3131	2701	2822	2765	3134	3215	3597	3144	3185	3200	3792	4057	2959	2540	2797	2588
ENSG00000229431.1	RP1-92O14.6	61	72	53	40	33	41	33	50	106	69	53	42	82	105	106	65	58	65	67	71	32	22	27	33
ENSG00000198198.9	SZT2	7401	6302	6083	6074	4993	5757	4697	5360	4146	3531	3814	4331	4800	4635	3865	2615	11299	11871	14864	14855	4660	3801	4149	3912
ENSG00000229372.1	SZT2-AS1	0	0	1	1	0	0	1	0	2	0	0	0	0	1	0	0	0	0	1	1	0	0	0	0
ENSG00000178922.12	HYI	2566	2139	2252	2106	632	739	776	1023	987	816	646	522	1016	952	749	366	1324	1275	1487	1543	851	672	773	685
ENSG00000229348.1	HYI-AS1	30	27	16	35	21	47	60	80	191	156	117	84	238	183	125	59	49	50	72	50	39	36	40	43
ENSG00000142949.12	PTPRF	42191	32279	31135	28406	28529	30435	23719	22205	5244	7245	11662	16611	4503	9823	13457	15355	52455	57202	69585	69880	22933	18730	20336	19374
ENSG00000066135.8	KDM4A	13451	10925	9942	9203	9480	9995	7867	8731	4995	5508	7583	9973	5092	6869	8464	7995	20482	20860	24818	25243	9535	7946	8627	8085
ENSG00000236200.1	KDM4A-AS1	246	220	230	196	123	161	160	253	245	176	182	150	255	230	205	85	93	73	140	116	90	84	75	89
ENSG00000126091.15	ST3GAL3	9441	7414	7250	6731	5348	6138	5283	6374	1554	1342	1579	1938	1368	1665	1860	1696	5162	5380	6560	6660	5615	4349	4848	4710
ENSG00000229444.1	RP11-184I16.4	4	15	1	3	0	5	5	5	25	11	5	8	13	23	7	6	2	2	5	1	2	2	1	1
ENSG00000252201.1	RNU6-1058P	0	0	0	0	0	3	0	0	0	0	0	1	3	0	0	0	0	1	1	0	0	0	0	0
ENSG00000233674.2	RP11-184I16.3	0	1	0	1	0	0	0	0	1	1	1	2	3	0	1	0	0	1	3	0	0	0	0	0
ENSG00000224751.2	SHMT1P1	1	0	1	2	3	0	0	0	0	1	0	1	0	0	0	1	0	0	5	1	0	0	0	0
ENSG00000117407.12	ARTN	579	470	433	463	159	201	235	280	859	693	563	467	994	888	631	315	181	190	241	244	93	80	98	79
ENSG00000237950.1	RP11-7O11.3	109	90	81	68	126	122	101	88	100	87	88	126	110	97	127	96	88	72	120	129	123	120	116	119
ENSG00000117408.6	IPO13	7548	6039	5870	5411	6787	7651	6420	7189	8047	7251	7844	9105	9186	9426	8845	6352	11148	11652	14351	14593	6070	4555	5312	5123
ENSG00000132768.9	DPH2	4460	3501	3581	3635	3212	3775	3339	4231	14481	11729	10995	10708	14938	14707	13303	9300	3273	3348	4171	4265	3949	3258	3468	3249
ENSG00000117410.9	ATP6V0B	19567	15895	16474	15766	10458	12363	11687	15632	12795	10527	10890	10925	12211	12655	11288	8016	9658	10132	12689	12594	13056	10221	11025	10538
ENSG00000117411.12	B4GALT2	20138	15485	15007	14575	12400	14706	13371	14783	3515	3464	4166	4985	2743	4086	4712	4571	10911	11811	14139	14741	16382	12858	14134	13732
ENSG00000159214.8	CCDC24	5682	4449	4576	4694	1680	2151	2014	2479	938	714	710	690	711	778	682	478	2543	2857	3350	3381	70	58	76	63
ENSG00000196517.7	SLC6A9	5527	4457	4411	4197	341	375	331	351	612	594	790	922	521	1261	1569	1748	3838	3909	5024	5141	353	278	286	300
ENSG00000230615.2	RP5-1198O20.4	380	256	264	273	57	73	69	89	52	42	37	50	39	65	83	93	192	167	209	238	14	14	19	14
ENSG00000227163.2	RP5-1198O20.5	2	1	0	1	0	3	0	0	1	0	0	1	0	0	1	0	0	1	1	0	0	0	0	0
ENSG00000271647.1	KRT8P47	0	0	0	0	0	0	0	0	0	0	0	0	0	0	0	0	0	0	0	0	0	0	0	0
ENSG00000239560.2	RN7SL479P	0	0	0	0	0	0	0	0	0	0	1	0	0	0	0	0	0	0	0	0	0	0	0	0
ENSG00000171872.4	KLF17	16	21	13	26	1	1	2	1	0	0	5	1	2	2	8	5	0	1	1	1	0	1	0	0
ENSG00000233514.1	RP11-570P14.1	2	2	3	5	5	5	3	4	4	3	2	1	1	3	3	2	1	3	0	0	3	3	6	6
ENSG00000239275.1	RP4-675G8.2	0	1	0	0	0	0	0	0	0	0	0	0	1	0	0	0	0	0	2	1	0	0	0	0
ENSG00000226804.4	RP4-675G8.3	0	0	0	0	0	0	0	0	0	0	0	0	0	0	0	0	0	0	0	0	0	0	0	0
ENSG00000200171.1	Y_RNA	0	0	0	0	0	0	0	0	0	0	0	0	0	0	0	0	0	0	0	0	0	0	0	0
ENSG00000238037.1	RP4-675G8.4	0	0	0	0	0	0	0	0	0	0	0	0	0	0	0	0	0	0	0	0	0	0	0	0
ENSG00000227994.1	RP5-891H21.1	0	0	0	0	0	0	0	0	0	0	0	0	0	0	0	0	0	0	0	0	0	0	0	0
ENSG00000271329.1	RP5-891H21.5	5	2	1	1	2	2	3	1	13	1	2	7	3	11	7	6	3	2	2	0	2	0	0	0
ENSG00000178028.9	DMAP1	7957	6423	6624	6550	3481	4279	3979	5243	8344	6615	7117	7133	7620	7630	7004	5129	6253	6199	7709	7819	2559	2007	2275	2154
ENSG00000117419.10	ERI3	12677	10025	9674	9485	7077	8950	8002	10037	8694	7506	7655	8153	8687	8844	8412	6702	6968	7470	9075	9403	5170	3983	4707	4432
ENSG00000233602.1	ERI3-IT1	19	14	15	8	8	3	1	0	11	11	19	29	11	8	16	9	43	41	46	45	3	1	1	1
ENSG00000252146.1	AL390776.1	1	0	0	0	0	0	0	0	0	0	0	1	0	0	1	1	0	0	1	0	0	0	0	0
ENSG00000199385.1	RNU6-369P	0	0	0	0	0	0	0	0	0	0	0	0	0	0	0	0	0	0	0	0	0	0	0	0
ENSG00000187147.13	RNF220	18570	15226	14854	13850	7099	8317	7529	9811	8749	8025	9448	10843	7387	8547	8917	7993	10382	10833	13163	13608	7084	5823	6445	6134
ENSG00000263381.1	MIR5584	0	0	0	0	0	0	0	0	0	0	1	0	0	0	0	0	0	0	0	0	0	0	0	0
ENSG00000126106.9	TMEM53	1721	1553	1582	1631	707	807	795	943	380	318	326	496	336	396	399	361	710	792	1002	1031	438	421	415	421
ENSG00000198520.6	C1orf228	90	82	105	116	61	71	99	129	34	41	52	48	28	34	41	21	185	208	257	227	6	2	11	4
ENSG00000199377.1	RNU5F-1	0	2	0	0	3	3	0	0	0	0	0	0	0	0	0	0	7	1	9	3	0	0	0	0
ENSG00000200169.1	RNU5D-1	0	0	0	0	0	0	0	2	14	4	11	11	9	6	6	7	0	0	3	0	2	4	2	1
ENSG00000142945.8	KIF2C	15581	12284	10412	8753	7199	7553	6523	8123	340	566	960	1353	305	556	841	946	6101	6288	7458	7943	6394	5139	5283	5177
ENSG00000225721.1	RP11-269F19.2	64	49	59	55	10	13	17	28	9	8	3	6	8	10	5	1	6	10	17	7	3	4	3	15
ENSG00000142937.7	RPS8	112315	93245	90837	89769	46728	57476	57354	86012	65109	56421	58396	56713	65805	69869	72234	61838	35372	35404	43037	43956	112438	92181	100019	94561
ENSG00000264294.1	SNORD55	0	0	0	0	0	0	0	0	0	0	0	0	0	0	0	0	0	0	0	0	0	0	0	0
ENSG00000200913.1	SNORD46	78	62	47	47	32	30	20	42	12	13	14	6	15	4	16	14	20	33	30	33	8	12	1	6
ENSG00000202031.1	SNORD38A	12	20	8	20	9	3	5	8	7	11	8	6	8	6	3	6	10	4	4	3	1	0	0	4
ENSG00000207421.1	SNORD38B	0	0	0	0	0	0	0	0	0	0	0	0	0	0	0	0	0	0	0	0	0	0	0	0
ENSG00000234093.2	RPS15AP11	5	1	2	3	3	2	1	5	6	10	7	9	10	18	3	4	0	0	6	2	4	2	3	3
ENSG00000142959.4	BEST4	167	152	156	171	55	79	73	116	46	27	26	15	24	22	18	15	91	97	115	138	10	6	4	2
ENSG00000173846.8	PLK3	2873	2322	2361	2368	1524	1778	1632	1894	1296	955	1034	994	1174	1172	1027	739	1687	1929	2136	2152	1657	1289	1452	1419
ENSG00000188396.2	TCTEX1D4	25	23	40	30	15	10	15	9	5	10	18	23	3	10	13	10	10	21	19	26	2	5	6	1
ENSG00000222009.4	BTBD19	559	446	466	557	755	716	602	522	180	151	187	198	214	242	209	228	1089	1031	1422	1313	184	133	156	115
ENSG00000117425.9	PTCH2	2701	2419	2521	2587	1579	2027	1866	2608	2584	1854	1500	1025	3668	3145	2172	840	2604	2693	3354	3337	211	138	128	149
ENSG00000202444.1	RNU5E-6P	0	0	0	0	0	0	0	0	0	0	0	0	0	0	0	0	0	0	0	0	0	0	0	0
ENSG00000226499.1	RP5-882O7.1	10	8	12	12	9	5	6	13	61	42	47	19	57	49	43	21	13	6	16	7	1	10	6	2
ENSG00000070785.12	EIF2B3	3161	2701	2306	2109	2701	3028	2718	3810	1222	1074	1376	1519	891	1266	1586	1622	3131	3131	3776	3979	1620	1306	1450	1477
ENSG00000266294.1	AL136380.1	0	0	0	0	0	0	0	0	0	0	0	0	0	0	1	0	0	0	0	0	0	0	0	0
ENSG00000253039.1	RNA5SP47	0	0	0	0	0	0	0	0	0	0	0	0	0	0	0	0	0	0	0	0	0	0	0	0
ENSG00000229815.1	CCNB1IP1P1	0	0	0	0	0	0	0	0	0	0	4	0	5	0	0	0	0	0	0	0	0	0	0	0
ENSG00000232369.1	RP5-882O7.4	5	0	1	5	3	4	1	3	12	7	3	5	8	4	7	6	1	3	5	2	0	0	0	1
ENSG00000268949.1	MRPS17P1	5	3	12	5	8	1	0	13	22	18	7	8	13	19	10	14	7	5	15	14	0	4	0	0
ENSG00000126107.10	HECTD3	9402	7847	7492	7194	7458	8177	7292	8186	6859	6348	6929	7952	5632	6649	6574	5527	14025	14236	17665	17968	3424	2602	2859	2822
ENSG00000126088.8	UROD	11181	9584	8988	8580	6626	8118	7480	9988	7772	7643	8708	9868	8066	9037	9037	7211	7988	8322	10091	10508	4468	3753	4119	3871
ENSG00000162415.6	ZSWIM5	264	224	214	238	1983	2081	1645	2015	772	674	772	1053	682	720	726	608	1420	1478	1904	1968	76	59	52	71
ENSG00000264650.1	AL359473.1	0	0	1	2	4	3	2	1	1	0	0	2	0	1	0	0	1	2	0	0	2	0	0	1
ENSG00000234315.1	OSTCP5	0	0	0	1	0	0	0	1	1	0	0	0	0	1	0	0	0	0	0	0	0	0	0	0
ENSG00000221707.2	AL592294.1	0	0	0	0	0	0	0	0	0	0	0	0	0	0	0	0	0	0	0	0	0	0	0	0
ENSG00000186603.4	HPDL	10	20	5	7	5	1	7	15	70	75	48	53	66	96	82	73	11	11	22	14	9	4	11	18
ENSG00000132781.13	MUTYH	4044	3222	3185	3018	1541	2077	2086	2805	7967	6064	5065	4030	7513	7082	5876	3699	2257	2409	2890	2975	891	756	759	740
ENSG00000132773.7	TOE1	1943	1584	1480	1451	1296	1503	1369	1787	864	810	946	1080	797	893	937	745	1643	1655	1903	1960	863	782	851	804
ENSG00000070759.12	TESK2	304	292	250	213	195	184	161	252	187	178	271	363	267	257	240	138	475	499	609	574	104	89	116	64
ENSG00000238945.1	snoU13	0	0	0	0	0	0	0	0	0	0	0	0	0	0	0	0	0	1	0	0	0	0	0	0
ENSG00000236872.1	RP11-291L19.1	0	0	1	0	0	0	0	0	0	0	1	1	0	0	0	0	0	0	1	0	0	0	0	0
ENSG00000236624.4	CCDC163P	34	15	24	18	6	11	5	15	54	46	84	85	98	89	48	11	16	13	17	13	5	3	7	1
ENSG00000132763.10	MMACHC	6	5	7	12	3	5	4	1	13	9	11	9	9	14	6	7	4	5	13	6	2	4	1	1
ENSG00000117450.9	PRDX1	26348	21190	20068	19885	15867	17153	15935	22207	21254	18613	20509	21654	17888	17728	17116	12724	12043	12589	14902	14860	11296	9394	10171	9781
ENSG00000234379.1	HMGB1P48	0	0	0	0	0	0	0	0	0	0	0	0	0	0	0	0	0	0	0	0	0	0	0	0
ENSG00000117448.9	AKR1A1	9287	7832	7770	7655	4407	5492	5130	7337	9942	8091	8087	8309	8206	7706	6861	4545	4937	5104	6203	6293	4387	3615	4104	3790
ENSG00000132780.12	NASP	39321	32035	29170	27892	16471	19050	17484	23511	11392	9124	7814	6739	10609	9495	8585	5899	15689	15678	18270	19091	17672	14429	15549	14741
ENSG00000159588.10	CCDC17	340	270	280	301	60	88	117	164	770	574	421	355	680	569	465	251	137	129	163	160	34	22	19	15
ENSG00000159592.6	GPBP1L1	17501	14563	14110	13355	8415	9261	8615	11784	20568	15717	13288	10428	20021	17775	16323	10534	11357	11931	13914	14302	5057	4082	4515	4267
ENSG00000225447.1	RPS15AP10	26	19	12	15	6	7	4	2	10	10	11	13	13	10	7	9	12	27	18	17	1	4	1	1
ENSG00000234329.1	RP11-767N6.2	47	44	26	32	18	14	10	7	57	45	35	34	52	43	40	39	40	55	58	55	11	16	13	15
ENSG00000159596.6	TMEM69	2568	2040	2086	1898	1731	1800	1604	2186	1888	1505	1441	1355	1610	1560	1498	1107	1645	1645	2049	2080	1373	1042	1217	1180
ENSG00000197429.6	IPP	2558	1906	1769	1643	2248	2172	1626	1388	689	835	1283	1904	816	1047	1433	1408	2851	3026	3850	3618	656	539	608	596
ENSG00000230896.1	RP11-767N6.7	347	312	244	248	226	245	230	306	236	161	205	224	175	182	247	207	261	287	346	325	72	57	63	54
ENSG00000236111.4	RP11-630I5.1	0	0	0	0	0	1	1	0	0	0	0	1	0	2	0	0	0	1	0	0	0	2	0	0
ENSG00000086015.16	MAST2	15432	12117	11142	10363	9418	11002	9323	10365	6663	6214	7082	8094	7672	8567	8262	6964	14090	14778	18224	18514	13035	10700	11820	11389
ENSG00000232467.2	TMA16P2	0	0	0	0	0	0	0	0	0	0	0	0	0	0	0	0	0	0	0	0	0	0	0	0
ENSG00000117461.10	PIK3R3	17991	13936	12986	12278	22436	22516	19394	23691	2752	2616	3207	3932	3321	3358	3406	2469	39703	41170	50643	50263	7795	6429	7036	6756
ENSG00000226957.1	RP4-533D7.4	10	10	13	12	7	9	15	7	5	1	0	0	3	3	0	0	5	13	10	6	0	1	1	0
ENSG00000233114.2	RP4-533D7.3	3	0	0	0	0	1	0	0	0	0	0	0	0	0	0	0	0	0	5	1	0	0	0	0
ENSG00000227857.2	RP4-533D7.5	1	1	7	3	10	3	8	4	2	3	4	1	0	1	5	0	7	4	13	4	1	0	1	1
ENSG00000117472.5	TSPAN1	165	125	129	119	215	236	223	307	31	17	15	12	10	26	24	26	170	145	213	200	4	3	2	7
ENSG00000250719.1	RP11-322N21.2	0	0	0	0	0	0	0	0	0	0	0	0	0	0	0	0	0	0	1	0	0	0	0	0
ENSG00000085998.9	POMGNT1	26273	22014	21097	20289	19256	22745	20673	25815	6976	6574	8187	9690	5754	7668	9248	9486	19792	20638	24018	25014	9273	7324	8054	7764
ENSG00000171357.5	LURAP1	357	291	280	265	584	574	392	375	72	73	89	129	88	159	168	167	537	501	665	644	47	32	41	35
ENSG00000085999.7	RAD54L	6678	5152	4745	4037	3679	3922	3548	4418	566	457	405	408	635	525	508	359	1557	1430	1859	1904	2560	2049	2373	2152
ENSG00000132128.12	LRRC41	14591	11455	11077	10770	11589	12691	10994	12293	6389	6238	8137	10620	6180	8287	9404	8579	14677	15662	19477	19205	7370	6208	6564	6214
ENSG00000173660.7	UQCRH	45519	39891	38701	38622	15139	19553	20292	32513	13664	11176	10188	8123	13270	12134	11064	8004	9279	9457	11565	11624	25354	21026	23251	21572
ENSG00000117481.6	NSUN4	4508	3664	3414	3240	2807	2874	2434	2993	1287	1128	1275	1359	1335	1516	1627	1338	4226	4341	5186	5390	2271	1893	2112	1980
ENSG00000225779.1	RP4-603I14.3	4	1	2	3	1	0	1	2	1	1	2	2	0	2	5	3	1	4	5	3	1	0	0	1
ENSG00000117480.11	FAAH	317	315	277	274	75	100	139	159	261	164	162	95	278	264	286	186	363	389	462	457	74	69	78	76
ENSG00000232022.2	RP5-1109J22.1	15	7	8	14	1	2	7	5	13	4	2	1	17	15	10	1	6	6	12	15	4	0	0	0
ENSG00000224863.1	RP5-1109J22.2	0	0	0	0	0	0	0	0	0	0	0	0	0	2	0	1	1	0	1	0	0	0	0	0
ENSG00000225667.1	LINC00505	2	1	0	0	0	0	2	0	0	0	0	0	0	0	0	0	1	5	1	0	0	0	0	0
ENSG00000197587.6	DMBX1	21	22	14	6	3	2	0	1	0	0	1	0	0	1	0	0	1	6	3	4	0	0	0	0
ENSG00000269956.1	MKNK1-AS1	2	4	1	1	4	6	1	11	34	22	33	40	55	37	39	29	6	11	32	15	0	2	1	2
ENSG00000162456.5	KNCN	0	0	0	0	0	0	0	0	0	0	0	0	0	0	0	0	0	0	1	0	0	0	0	0
ENSG00000079277.15	MKNK1	196	168	179	201	277	341	375	698	1888	1562	1361	1133	2180	1942	1443	689	924	997	1193	1106	242	214	212	217
ENSG00000142961.10	MOB3C	879	780	842	843	1220	1529	1288	1459	937	753	698	838	1431	1394	1254	917	2625	2658	3194	3257	1171	1001	1027	994
ENSG00000123472.8	ATPAF1	7955	6245	5490	5342	5879	5807	4978	6500	6122	5180	5390	5799	5366	5639	5495	4247	6616	7167	9280	8776	3743	3183	3401	3265
ENSG00000159658.6	EFCAB14	16921	13518	12942	12435	12575	12393	9787	10444	9193	10057	14327	18465	9412	12654	16447	16162	18178	19158	23415	23300	11905	9586	10625	9877
ENSG00000233647.2	RP11-8J9.1	1	4	0	0	0	2	0	3	1	1	0	1	0	3	0	0	2	0	3	3	0	0	0	1
ENSG00000186118.7	TEX38	3	2	3	8	0	2	0	0	9	3	6	17	6	8	19	3	6	4	9	9	0	4	1	1
ENSG00000228237.1	EFCAB14-AS1	10	14	11	9	7	4	2	6	8	8	12	10	12	12	11	3	3	3	11	8	0	4	1	1
ENSG00000236476.2	RP11-8J9.5	0	0	0	0	0	0	0	0	0	0	0	0	0	0	0	0	0	0	0	0	0	0	0	0
ENSG00000142973.8	CYP4B1	0	0	0	0	0	0	0	0	1	0	0	0	0	0	0	0	1	2	2	4	0	0	0	0
ENSG00000154198.10	CYP4Z2P	0	0	0	0	0	0	0	0	0	0	0	0	0	0	0	0	0	0	0	0	0	0	0	0
ENSG00000238145.2	RP11-346M5.1	0	0	0	0	0	0	0	0	0	0	0	0	0	0	0	0	0	0	0	0	0	0	0	0
ENSG00000187048.8	CYP4A11	0	0	1	0	0	0	0	0	0	0	0	0	0	0	0	0	0	2	2	0	0	0	0	0
ENSG00000186377.6	CYP4X1	2	3	4	3	4	0	4	15	0	0	1	0	0	0	0	3	7	9	7	11	0	0	1	0
ENSG00000259832.1	RP11-346M5.6	0	0	0	0	0	0	0	0	0	0	0	0	0	0	0	0	0	0	0	0	0	0	0	0
ENSG00000261196.1	RP11-346M5.5	0	0	0	0	0	0	0	0	0	0	0	0	0	0	0	0	0	0	0	0	0	0	0	0
ENSG00000261593.1	RP11-346M5.4	0	0	0	0	0	0	0	0	0	0	0	0	0	0	0	0	0	0	0	0	0	0	0	0
ENSG00000261290.1	RP11-346M5.3	0	0	0	0	0	0	0	0	0	0	0	0	0	0	0	0	0	0	0	0	0	0	0	0
ENSG00000186160.4	CYP4Z1	0	0	0	0	0	2	0	0	1	5	1	1	1	0	0	0	0	0	0	2	0	0	0	1
ENSG00000225154.2	RP11-184J23.2	0	0	0	0	0	0	0	0	0	0	0	0	0	0	0	0	0	0	0	0	0	0	0	0
ENSG00000225506.2	CYP4A22-AS1	7	6	7	4	9	3	9	6	22	12	13	16	18	26	16	12	15	23	29	26	6	5	1	8
ENSG00000162365.7	CYP4A22	0	2	0	0	0	1	0	0	0	0	0	0	0	0	1	0	0	0	2	2	0	0	0	0
ENSG00000225514.1	MTND1P34	0	0	0	0	0	0	0	0	0	0	0	0	0	0	0	0	0	0	0	0	0	0	0	0
ENSG00000224805.2	LINC00853	19	7	11	5	31	22	29	34	19	13	15	15	18	17	22	21	25	32	41	28	15	17	9	16
ENSG00000162366.3	PDZK1IP1	0	0	0	0	0	0	0	0	0	3	1	2	0	0	0	0	0	0	3	0	0	0	0	0
ENSG00000162367.7	TAL1	6	8	5	3	27	20	12	17	2	2	2	5	3	5	1	5	36	38	44	65	3	0	2	2
ENSG00000226252.1	RP1-18D14.7	0	0	0	0	0	0	0	0	0	0	0	0	0	0	0	0	0	0	0	2	0	0	0	0
ENSG00000123473.11	STIL	7518	5386	4736	4402	3524	3343	2928	4003	2458	1768	1577	1332	2649	2486	2234	1369	2300	2524	3184	2950	3584	3029	3433	3125
ENSG00000162368.9	CMPK1	13197	10238	9379	9209	7993	8380	8276	11628	3164	2893	2770	2517	3264	3522	4333	3962	7089	7860	9957	9233	9881	8629	9678	8768
ENSG00000225762.1	RP11-511I2.2	209	143	149	153	86	113	100	185	55	31	29	28	73	39	34	14	110	132	115	146	23	25	20	36
ENSG00000186790.4	FOXE3	61	24	34	20	13	30	24	38	18	14	10	4	24	20	18	3	27	25	46	38	13	4	10	6
ENSG00000237424.1	FOXD2-AS1	798	527	487	439	863	948	809	928	4	0	0	0	0	1	0	0	508	643	768	790	28	24	31	39
ENSG00000186564.5	FOXD2	527	396	363	315	497	539	549	616	3	0	0	0	1	3	2	2	525	569	698	687	3	5	2	3
ENSG00000271355.1	RP4-666O22.3	0	0	0	0	0	0	0	0	0	0	0	0	0	0	0	0	0	0	0	0	0	0	0	0
ENSG00000229554.2	RPL21P24	0	0	0	0	0	0	0	0	0	0	0	0	0	0	0	0	0	1	0	0	0	0	0	0
ENSG00000221346.1	AL356458.1	0	0	0	0	0	0	0	0	0	0	0	0	0	0	0	0	0	0	0	0	0	0	0	0
ENSG00000227883.1	ATP6V0E1P4	0	0	0	0	0	0	0	0	0	0	0	0	0	0	0	0	0	0	0	0	0	0	0	0
ENSG00000221447.1	AL591415.1	0	0	0	0	0	0	0	0	0	0	0	0	0	0	0	0	0	0	0	0	0	0	0	0
ENSG00000227947.1	RP11-543D5.1	1	3	0	0	0	2	0	0	0	0	0	0	0	0	1	0	0	2	0	1	0	0	0	1
ENSG00000269113.3	TRABD2B	264	244	242	310	80	99	101	170	2	1	2	0	0	0	1	0	105	138	172	128	6	9	6	7
ENSG00000223814.1	RP11-543D5.2	0	0	0	0	0	0	0	0	0	0	0	0	0	0	0	0	0	0	0	0	0	0	0	0
ENSG00000273395.1	FLJ00388	0	0	0	0	0	0	0	0	0	0	0	0	0	0	0	0	0	0	0	0	0	0	0	0
ENSG00000225028.1	RP11-330M19.1	0	2	5	1	0	1	2	1	0	0	0	0	0	0	0	0	2	1	3	1	0	1	0	0
ENSG00000226133.1	RP4-683M8.2	3	1	2	2	0	0	0	0	0	0	0	0	0	0	0	0	1	1	2	3	1	0	2	1
ENSG00000231413.1	RP11-193P11.3	4	7	2	2	0	3	1	10	0	0	0	0	0	0	1	0	1	0	1	2	2	0	1	3
ENSG00000237180.1	CYP46A4P	0	3	0	4	0	0	0	5	0	1	1	0	0	0	0	0	0	0	0	0	1	0	0	1
ENSG00000242267.2	SKINTL	491	409	451	441	83	164	225	481	30	34	12	2	28	33	23	3	69	51	69	50	85	51	83	55
ENSG00000269709.1	AL109659.1	1	0	2	0	0	0	1	3	0	0	0	0	0	0	0	0	0	2	1	0	0	4	0	0
ENSG00000223720.1	RP5-1024N4.2	0	0	1	2	1	0	0	0	0	0	0	0	0	0	0	0	0	2	3	14	0	0	0	0
ENSG00000117834.8	SLC5A9	911	755	716	790	357	450	545	852	34	36	29	45	33	29	54	19	270	254	329	347	42	41	46	44
ENSG00000272491.1	RP5-1024N4.4	479	467	432	530	176	338	485	1104	47	21	7	8	50	19	19	5	57	47	60	68	22	29	24	11
ENSG00000132122.7	SPATA6	11749	9430	8781	8258	5830	6023	5357	7431	1661	1596	1801	1870	1741	2091	2221	2023	4613	4849	6136	5814	10753	8596	10058	9193
ENSG00000224986.2	PPP1R8P1	213	214	172	196	123	212	296	521	43	24	14	6	42	37	36	15	82	69	81	104	23	25	17	33
ENSG00000206700.1	RNU6-723P	0	0	0	0	0	0	0	0	0	0	0	0	0	0	0	0	0	1	2	1	1	0	0	0
ENSG00000235105.1	RP11-329A14.1	8	10	10	13	15	8	8	21	15	4	2	2	6	3	1	4	11	7	6	10	23	27	22	24
ENSG00000223175.1	RNU4-61P	1	0	0	0	0	0	0	0	0	0	0	0	0	0	0	0	0	0	2	0	2	0	0	0
ENSG00000232514.1	RP11-329A14.2	0	0	1	0	0	0	0	0	0	0	0	0	0	1	0	0	0	0	0	0	0	0	0	0
ENSG00000186094.12	AGBL4	28	23	16	14	34	30	35	19	98	81	121	104	96	71	86	71	47	44	41	69	16	8	6	4
ENSG00000162373.8	BEND5	1711	1378	1298	1271	2242	2528	2165	2342	2419	2231	2743	3075	2370	2709	2927	2682	2405	2304	2772	3005	1727	1364	1525	1399
ENSG00000229846.1	RP11-141A19.1	0	0	0	0	5	6	9	13	4	6	7	7	17	16	9	0	0	0	1	1	0	0	0	0
ENSG00000239144.1	snoU13	0	0	0	0	0	0	0	0	0	0	0	0	0	0	0	0	0	0	0	0	0	0	0	0
ENSG00000230114.1	RP11-141A19.2	0	0	0	0	1	1	0	0	1	0	2	2	0	0	1	1	0	0	1	0	0	0	0	0
ENSG00000225623.1	AGBL4-IT1	0	0	0	0	0	0	0	0	0	0	0	0	0	0	0	0	0	0	0	0	0	0	0	0
ENSG00000237478.2	RP5-926E3.1	0	0	0	0	0	0	0	0	0	0	0	0	0	0	0	0	0	0	0	0	0	0	0	0
ENSG00000215887.5	ZNF859P	0	0	0	0	0	0	0	0	0	0	0	0	0	0	0	0	0	0	0	0	0	1	0	0
ENSG00000221746.1	AL645730.1	0	0	0	0	0	0	0	0	0	0	0	0	0	0	0	0	0	0	0	0	0	0	0	0
ENSG00000227839.1	AL645730.2	0	0	0	0	0	0	0	0	0	0	0	0	0	0	0	0	0	0	0	0	0	0	0	0
ENSG00000233595.2	MTND2P29	0	0	0	0	0	0	0	0	0	0	0	0	0	0	0	0	0	0	0	0	0	0	0	0
ENSG00000162374.12	ELAVL4	39	49	50	86	36	37	26	27	77	88	191	344	235	171	138	103	17	20	25	21	1	0	4	0
ENSG00000230828.1	RP11-492I2.1	0	0	0	0	0	0	0	0	0	0	0	0	0	0	0	0	0	0	0	0	0	0	0	0
ENSG00000237337.1	RP11-567C20.2	0	0	0	0	0	0	0	0	1	0	0	2	1	0	0	0	0	0	0	0	0	0	0	0
ENSG00000233407.1	RP11-567C20.3	0	0	0	0	0	0	0	0	1	0	0	0	0	0	0	0	0	0	0	0	0	0	0	0
ENSG00000234080.2	RP11-183G22.1	0	0	3	0	0	0	0	0	0	2	3	4	6	3	0	1	0	0	0	1	0	0	0	0
ENSG00000229316.1	HMGB1P45	4	3	6	7	3	0	2	5	17	27	9	4	45	44	23	15	2	0	2	0	8	7	4	3
ENSG00000225671.2	FCF1P6	2	4	1	1	1	0	1	1	25	13	9	20	18	27	19	15	0	2	1	0	5	9	7	2
ENSG00000142700.7	DMRTA2	1414	1005	1028	927	773	942	916	1067	6089	6269	7805	8642	6361	7257	8164	7486	1073	1107	1366	1453	9380	7363	8298	8132
ENSG00000271782.1	RP5-850O15.4	9	21	19	11	9	9	3	20	23	12	8	2	9	10	16	13	8	12	13	11	5	8	5	10
ENSG00000185104.15	FAF1	13360	10619	9802	9195	8166	8852	7840	10705	6065	5222	5495	5668	5738	6491	7024	6007	10229	10434	12679	12838	9011	7294	8252	7651
ENSG00000225767.1	RP5-850O15.3	1	3	2	2	0	1	1	0	1	0	2	5	0	2	1	5	11	7	16	6	2	2	2	2
ENSG00000202140.1	Y_RNA	0	0	0	0	0	0	0	0	0	0	0	0	0	0	0	0	0	0	0	0	0	0	0	0
ENSG00000207194.1	RNU6-1026P	0	0	0	0	0	0	0	0	0	0	0	0	0	0	0	0	0	0	0	0	0	0	0	0
ENSG00000252825.1	RNU6-1253P	0	0	0	0	0	0	0	0	0	0	0	0	0	1	0	0	0	0	0	0	0	0	0	0
ENSG00000230585.2	PHBP12	6	10	5	11	12	9	4	5	4	5	15	9	9	8	17	13	5	13	22	19	8	14	9	8
ENSG00000237130.1	MRPS6P2	0	0	0	0	0	0	0	0	0	0	0	0	0	0	0	0	2	0	0	0	0	0	0	0
ENSG00000123080.6	CDKN2C	42420	33084	30973	28934	17028	20404	18807	22642	16537	16657	20014	22703	15424	16352	16936	14539	16728	16951	20211	20705	38166	30551	33889	32227
ENSG00000265538.1	MIR4421	7	3	5	1	0	6	1	4	0	0	0	0	0	0	0	0	2	2	7	4	0	1	2	0
ENSG00000204006.4	C1orf185	18	18	16	17	10	9	14	13	3	0	0	0	0	0	0	0	14	7	26	18	1	0	1	0
ENSG00000200262.1	Y_RNA	0	0	0	0	0	0	1	0	0	0	0	0	0	1	0	0	0	0	0	1	0	0	0	0
ENSG00000213478.2	CFL1P2	12	16	9	13	6	2	5	16	1	1	0	0	2	4	5	0	7	2	11	5	0	0	0	0
ENSG00000239101.1	AL162430.2	0	0	0	0	0	0	0	0	0	0	0	0	1	0	0	0	0	0	0	0	0	0	0	0
ENSG00000221492.1	AL162430.1	1	0	0	0	0	0	0	0	0	0	0	0	0	0	0	0	0	0	1	3	0	0	0	0
ENSG00000203356.2	RP11-296A18.3	15	8	5	12	0	0	14	9	0	4	4	4	3	4	0	0	4	3	7	6	1	0	0	2
ENSG00000238618.1	snoU13	0	1	2	1	0	1	1	0	0	0	0	0	0	0	0	0	2	0	6	0	0	0	0	0
ENSG00000123091.4	RNF11	17666	13733	13212	12938	13075	13500	11636	15014	5988	5266	6494	7186	6132	6446	7275	5951	13790	14784	19054	18405	9638	7939	8885	8472
ENSG00000233406.4	RP11-296A18.5	9	10	10	14	1	6	3	0	4	2	5	4	4	2	1	2	13	4	15	14	4	6	5	10
ENSG00000236434.2	RP11-296A18.6	8	8	7	3	4	0	4	14	1	2	0	0	3	1	1	1	9	14	17	27	5	7	3	4
ENSG00000085831.11	TTC39A	440	355	331	301	226	233	242	334	79	63	72	75	68	106	99	58	324	322	437	425	521	396	519	422
ENSG00000261664.1	RP11-275F13.1	2	3	0	2	4	0	2	1	1	0	0	0	0	0	0	0	3	3	3	6	4	2	0	2
ENSG00000085832.12	EPS15	9953	7779	7142	6811	7824	7006	5774	6644	2195	2205	2795	3165	2671	2833	3496	2991	14421	15528	18698	19018	6781	5469	6092	5648
ENSG00000232027.2	RP11-275F13.3	9	9	3	9	1	3	2	4	1	2	2	1	3	2	4	2	15	4	15	7	0	0	2	1
ENSG00000206595.1	RNU6-877P	0	0	0	0	0	0	1	0	1	0	0	0	0	0	0	0	0	0	0	0	0	0	0	0
ENSG00000238140.1	RP11-253A20.1	1	3	0	0	4	6	5	3	3	3	5	0	1	1	4	1	7	6	2	14	0	4	1	1
ENSG00000227070.1	RP11-191G24.1	4	1	8	3	2	2	0	0	5	2	0	0	3	7	4	1	6	5	3	3	2	1	0	1
ENSG00000252032.1	RNU6-1281P	0	0	0	0	0	0	0	0	0	0	0	0	0	0	0	0	0	0	0	1	0	0	0	0
ENSG00000227742.1	CALR4P	0	2	0	0	0	1	0	0	16	6	7	8	12	25	17	2	10	10	8	8	9	12	13	14
ENSG00000117859.14	OSBPL9	10895	8623	7931	7548	5884	6245	5736	8205	3605	3126	3220	3531	3802	4078	4232	3517	7460	7736	9616	9512	1909	1504	1678	1582
ENSG00000236973.2	GAPDHP51	0	0	0	0	0	0	0	0	1	0	0	0	2	0	0	0	0	0	0	0	0	0	0	0
ENSG00000232846.1	SLC25A6P3	0	0	0	0	0	0	0	0	2	0	0	0	1	0	1	0	2	0	0	0	0	0	0	0
ENSG00000212624.1	SNORA26	2	0	0	0	0	0	0	0	0	0	0	0	0	0	0	0	0	0	0	0	0	0	0	0
ENSG00000078618.15	NRD1	30066	23912	22626	21717	15066	16446	15533	22839	22842	17753	15164	12499	20732	19330	18251	11759	17742	18732	23125	22290	15641	12688	14083	13510
ENSG00000266993.1	RP4-657D16.3	165	144	137	114	67	72	87	82	349	300	281	279	544	403	336	185	112	131	179	162	38	30	33	31
ENSG00000272175.1	RP4-657D16.6	3	3	2	1	2	9	5	8	5	3	2	2	7	1	11	9	4	3	6	5	3	0	4	0
ENSG00000212076.1	MIR761	0	0	0	0	1	0	0	0	0	0	0	0	0	0	0	0	0	0	0	0	0	0	0	0
ENSG00000230604.2	TSEN15P2	1	3	1	2	0	3	2	4	10	6	4	3	9	2	4	0	0	2	3	1	2	0	1	1
ENSG00000212174.1	Y_RNA	0	0	0	1	1	1	3	0	0	0	1	0	1	2	0	0	0	0	0	0	0	0	0	0
ENSG00000265769.1	AL589663.1	0	0	0	0	0	0	0	0	0	0	0	0	0	0	0	0	0	0	0	0	0	0	0	0
ENSG00000169213.6	RAB3B	1927	1534	1344	1164	4093	3877	3083	3236	274	526	982	1485	807	1407	1876	2170	3065	3440	4329	3934	9029	7394	8231	7576
ENSG00000200839.1	RNA5SP48	0	0	0	0	0	0	0	0	0	1	1	0	1	1	3	3	0	0	0	0	0	0	0	0
ENSG00000229032.1	RP11-91A18.1	0	0	0	0	0	0	0	0	0	0	0	0	0	0	0	0	0	0	0	0	0	0	0	0
ENSG00000264613.1	RN7SL290P	0	0	0	0	0	0	0	0	0	0	0	0	0	0	0	0	0	0	0	0	0	0	0	0
ENSG00000117862.7	TXNDC12	15628	12598	12142	12038	7631	8312	7723	10835	10438	8483	7654	6460	10144	9726	9946	7620	7950	8530	10121	10142	7486	6007	6974	6617
ENSG00000198841.3	KTI12	768	617	609	633	605	708	561	665	769	727	991	1144	671	905	1171	1191	946	1017	1187	1249	781	677	675	707
ENSG00000223390.1	RP11-91A18.4	7	5	2	7	1	0	2	1	4	2	0	1	1	3	3	9	3	5	19	4	1	4	0	0
ENSG00000228369.2	TXNDC12-AS1	5	6	1	0	4	0	1	1	5	2	6	11	5	5	1	4	8	4	10	5	0	4	0	2
ENSG00000134717.13	BTF3L4	9348	7311	6737	6758	5162	5131	4751	7310	4941	4157	4268	4143	5120	4877	4975	3794	5127	5624	7322	6873	4720	4046	4681	4217
ENSG00000157077.10	ZFYVE9	2942	2229	2068	1923	3119	3036	2449	3047	1366	1563	2220	3079	1359	2180	3110	3279	6556	6841	8234	8316	3515	2919	3237	3036
ENSG00000241745.2	RN7SL788P	0	0	0	0	0	0	0	0	0	0	0	1	1	0	0	1	0	0	0	0	0	0	0	0
ENSG00000228407.2	RP4-800M22.1	6	9	1	6	7	1	6	4	4	7	11	5	6	12	9	0	8	3	11	9	9	7	4	7
ENSG00000223429.1	RP4-800M22.2	0	2	0	0	0	0	0	0	1	0	2	0	0	1	0	0	0	0	1	1	2	0	0	2
ENSG00000224255.2	PDCL3P6	1	0	1	0	0	0	0	0	0	1	0	0	1	1	0	0	0	0	0	0	0	0	0	0
ENSG00000236004.2	RP4-800M22.4	0	2	0	0	0	0	0	0	0	1	0	0	0	0	1	0	0	0	0	0	0	0	0	0
ENSG00000237663.2	DNAJC19P7	4	0	0	0	0	0	0	0	0	0	0	0	0	0	0	0	0	0	0	0	0	0	0	0
ENSG00000213735.2	ANAPC10P1	0	0	1	3	1	0	0	0	0	0	0	0	4	0	0	0	2	1	1	0	1	4	0	1
ENSG00000154222.10	CC2D1B	5841	5106	5154	5209	2194	2633	2753	3884	1711	1554	1729	1786	1741	1964	1737	1412	3434	3682	4429	4624	2871	2277	2567	2502
ENSG00000272100.1	RP11-155O18.6	30	28	15	27	12	9	14	24	19	10	9	0	13	11	15	3	16	10	18	20	6	4	2	0
ENSG00000224680.4	PLA2G12AP1	5	10	9	8	7	9	16	7	16	18	11	4	21	20	17	9	12	9	7	7	16	17	29	21
ENSG00000085840.8	ORC1	3881	2854	2637	2328	1800	1921	1752	1978	269	212	255	217	330	332	286	191	1184	1226	1510	1536	3729	3015	3361	3064
ENSG00000134748.12	PRPF38A	11678	9251	8390	7810	6713	7078	6291	8285	10227	9225	10979	12274	10128	10570	11378	9455	8447	8928	10590	10491	7587	6400	6850	6478
ENSG00000134744.9	ZCCHC11	13393	10520	9913	9648	6636	7036	6117	8329	6835	5192	4874	4163	7959	7154	6605	3891	10511	11543	14055	13864	6082	4860	5446	5123
ENSG00000239063.1	snoU13	12	6	6	4	0	5	2	2	1	0	0	0	2	3	1	3	4	5	6	1	1	4	2	1
ENSG00000272371.1	RP11-25O10.2	1	4	4	4	0	0	2	2	2	0	0	0	0	0	0	0	0	0	4	0	5	2	0	3
ENSG00000236290.1	EEF1GP7	1	4	0	2	2	1	0	1	6	1	0	3	0	1	0	0	0	2	0	3	0	1	2	0
ENSG00000116157.5	GPX7	5903	4753	4850	4759	2530	2931	2815	3744	593	562	631	547	535	616	665	585	2023	2188	2801	2697	3	3	0	1
ENSG00000182183.10	FAM159A	137	111	94	114	36	47	36	57	3	3	4	2	2	7	14	12	171	206	253	277	3	0	0	2
ENSG00000162377.4	SELRC1	2453	1989	1859	1812	2062	2049	1640	1778	821	891	1392	1823	809	1054	1409	1207	2089	2254	2969	2715	3253	2560	2791	2683
ENSG00000233664.1	NDUFS5P3	0	0	1	0	0	0	0	0	0	0	0	0	0	0	0	0	0	0	0	0	0	0	0	0
ENSG00000239640.2	RN7SL62P	0	0	0	0	0	0	0	0	0	0	0	0	0	0	0	0	0	0	0	0	0	0	0	0
ENSG00000162378.8	ZYG11B	6096	4607	4166	3807	5908	5102	3856	3853	1929	2365	3629	4853	2528	3143	4458	4418	8176	9085	11632	10925	4851	4146	4815	4358
ENSG00000252018.1	RNU2-30P	0	0	1	0	2	0	0	0	1	0	0	0	1	1	0	0	1	1	0	1	0	0	0	0
ENSG00000228929.1	RP11-159C21.4	10	8	11	12	2	8	2	14	15	11	7	15	20	14	7	18	5	5	5	13	26	13	14	10
ENSG00000206627.1	RNU6-969P	4	1	2	6	2	1	1	0	0	0	1	2	0	1	0	1	1	1	3	3	0	1	0	0
ENSG00000203995.5	ZYG11A	6	17	3	7	12	5	6	7	4	0	2	1	4	0	1	0	17	24	32	28	0	0	0	0
ENSG00000242391.2	RP4-631H13.2	0	0	0	0	0	0	0	0	0	0	0	0	0	0	0	0	0	0	0	0	0	0	0	0
ENSG00000121310.12	ECHDC2	74	76	62	75	78	62	59	112	135	98	91	82	231	220	175	118	70	103	101	110	8	4	6	5
ENSG00000230953.2	RP4-631H13.6	0	0	1	0	2	0	0	0	0	0	0	0	1	7	0	6	0	1	3	1	1	0	0	1
ENSG00000231866.2	RP4-631H13.4	2	0	0	0	1	0	1	0	0	2	0	0	0	1	0	0	0	2	1	2	0	0	0	0
ENSG00000116171.12	SCP2	12794	10402	9814	9598	8317	8764	7572	9852	8992	7146	8008	8162	9178	9197	9367	7119	9775	10342	12342	12753	7872	6606	7190	6473
ENSG00000264834.1	MIR1273F	2	0	3	1	2	0	0	0	0	0	0	0	0	0	2	0	0	3	4	0	0	1	2	0
ENSG00000266188.1	MIR5095	0	0	0	0	0	0	0	0	0	0	0	0	0	0	0	0	0	0	0	0	0	0	0	0
ENSG00000265815.1	MIR1273G	0	0	0	0	0	0	0	0	0	0	0	2	0	0	0	0	0	0	1	0	0	0	0	0
ENSG00000237279.2	RP4-631H13.5	0	0	1	1	0	1	0	0	0	0	0	0	0	2	3	1	0	0	0	0	0	0	0	0
ENSG00000236360.1	RP11-334A14.2	1	1	1	2	0	1	1	4	1	2	0	0	2	1	4	0	1	0	4	1	2	1	0	0
ENSG00000226147.1	TUBBP10	1	0	1	4	1	0	0	0	1	0	0	0	2	3	0	1	0	1	1	1	1	2	1	0
ENSG00000174348.9	PODN	134	81	91	86	121	118	86	72	633	521	592	649	469	437	229	76	914	990	1189	1230	14	5	8	7
ENSG00000232993.1	RP11-334A14.5	0	0	0	0	0	0	0	0	0	0	0	0	0	0	0	0	0	0	0	0	0	0	0	0
ENSG00000227644.2	HIGD1AP11	0	0	0	0	0	0	0	0	0	0	0	0	0	0	0	0	0	0	0	0	0	0	0	0
ENSG00000162383.7	SLC1A7	6	8	3	2	3	9	1	4	19	23	27	12	15	19	9	1	27	16	39	34	0	0	0	0
ENSG00000235563.1	RP11-334A14.8	2	0	2	0	0	1	0	0	0	0	0	0	0	1	0	0	7	0	1	4	0	0	0	0
ENSG00000157184.5	CPT2	2456	1821	1841	1571	2387	2438	2077	2169	617	677	884	1164	661	894	964	899	3040	3111	3812	3767	1515	1161	1352	1276
ENSG00000236723.1	RP5-1024G6.2	0	0	0	0	0	0	0	0	0	0	0	0	0	0	0	0	0	0	0	0	0	0	0	0
ENSG00000162384.9	C1orf123	6230	5205	5301	5068	3394	4143	4070	5646	7254	5715	5239	4532	7843	7300	7143	5268	4717	4533	5202	5646	5195	4259	4687	4532
ENSG00000259818.1	RP5-1024G6.7	13	5	13	9	5	1	2	1	7	7	8	10	4	8	6	4	9	2	13	4	12	12	7	8
ENSG00000162385.6	MAGOH	4106	3424	3221	3313	2104	2493	2450	3853	4786	3831	3231	2480	5076	4555	4307	2468	1852	1887	2304	2380	2611	2088	2349	2302
ENSG00000226754.1	RP5-1024G6.5	76	49	61	55	35	55	36	37	45	54	58	62	36	63	39	31	98	90	114	113	24	14	30	28
ENSG00000270172.1	RP5-1024G6.8	2440	1830	1704	1723	2474	2796	2757	4607	2922	2310	1857	1476	3263	2694	2337	1240	1835	1989	2370	2369	2820	2382	2682	2546
ENSG00000157193.10	LRP8	12250	9784	9749	9260	11305	12329	10741	13036	5695	5343	6167	7185	7219	7617	8119	6605	10048	10386	12926	12710	16114	12947	14530	13785
ENSG00000234578.1	RP4-784A16.1	0	0	0	0	0	0	0	0	0	0	1	0	0	0	0	0	0	0	1	0	1	0	0	0
ENSG00000228838.1	RP4-784A16.2	0	4	2	2	3	3	0	0	3	3	7	8	2	2	7	8	1	0	1	0	4	1	1	0
ENSG00000225030.1	RP4-784A16.3	4	2	3	5	1	4	1	3	5	5	6	5	10	8	6	3	1	2	0	1	2	0	2	1
ENSG00000232762.1	RP4-784A16.4	1	2	3	0	0	1	1	2	2	10	20	16	3	7	4	6	1	2	9	10	0	1	4	0
ENSG00000225675.2	RP4-784A16.5	20	26	17	11	15	15	12	11	3	0	5	9	5	5	9	1	41	36	56	47	5	6	9	7
ENSG00000226938.1	RP11-117D22.1	0	0	0	1	0	0	0	0	0	0	0	0	0	0	1	0	1	0	0	0	0	0	0	0
ENSG00000230138.1	RP11-117D22.2	0	0	0	0	0	0	0	1	0	0	0	0	0	0	0	0	0	2	2	0	0	0	0	0
ENSG00000236253.3	SLC25A3P1	0	0	2	1	3	4	0	6	6	3	2	3	2	10	1	4	2	3	2	1	0	0	0	0
ENSG00000143006.7	DMRTB1	0	0	2	0	0	0	2	0	2	4	2	4	2	1	1	2	0	0	0	1	0	0	0	0
ENSG00000174332.3	GLIS1	177	128	141	134	161	205	171	199	6	1	5	6	1	1	7	4	594	562	756	705	0	0	1	1
ENSG00000239007.1	RNU7-95P	0	0	0	1	0	0	0	0	0	0	0	0	0	0	0	0	0	0	0	0	0	0	0	0
ENSG00000058804.10	NDC1	9534	7095	6417	6031	5403	4970	4438	5524	2909	2625	3219	3750	2587	2756	3240	2554	3798	4442	5450	5138	6805	5601	6639	6084
ENSG00000201003.1	SNORA58	6	1	0	1	1	0	0	14	4	0	4	3	3	1	0	3	0	1	0	0	0	0	1	0
ENSG00000264454.1	AL049745.1	0	0	0	0	0	0	0	0	0	0	0	0	0	1	0	0	0	0	0	0	0	0	0	0
ENSG00000229687.2	RP4-654H19.2	0	1	0	0	0	0	0	0	0	0	0	0	0	0	0	0	0	0	0	0	0	0	0	0
ENSG00000058799.9	YIPF1	3183	2643	2529	2552	1799	1897	1721	2381	1401	1177	1288	1568	1664	1736	1549	1190	2864	2859	3559	3541	1399	1203	1221	1168
ENSG00000211452.6	DIO1	17	31	25	16	12	12	8	8	30	10	13	25	19	31	22	24	27	16	26	27	7	9	11	3
ENSG00000081870.7	HSPB11	5467	4184	3818	3640	2559	2757	2791	4520	902	737	647	540	894	858	753	533	2015	2303	2740	2621	1667	1315	1525	1418
ENSG00000116212.10	LRRC42	5481	4294	3997	3621	3754	4159	3896	4804	1275	1357	1654	2142	1362	1659	1966	1919	4994	5058	6262	6296	3162	2472	2717	2627
ENSG00000219102.3	HNRNPA3P12	12	15	15	18	13	7	22	17	8	6	14	11	2	9	11	4	13	8	13	18	19	16	35	20
ENSG00000203985.6	LDLRAD1	7	3	3	2	0	0	0	0	0	0	0	0	0	0	0	0	0	0	0	0	0	0	0	0
ENSG00000197015.2	AL353898.1	0	0	0	0	0	0	0	1	0	0	0	0	0	0	3	0	0	0	0	0	0	0	0	1
ENSG00000272091.1	RP4-758J24.5	495	433	387	385	539	417	422	518	832	801	852	882	881	762	784	637	1005	976	1272	1406	561	474	545	501
ENSG00000116209.7	TMEM59	24744	19645	18706	18833	11772	12658	11608	15677	11024	9882	11540	12938	10134	11655	12190	10062	17095	18544	22324	22154	8873	7051	7949	7794
ENSG00000203276.2	AL353898.2	107	70	58	54	31	30	30	36	99	87	25	21	87	71	56	10	17	12	33	18	16	7	5	10
ENSG00000116205.6	TCEANC2	1414	1049	915	835	1108	1010	849	848	450	513	734	981	488	697	954	861	1104	1140	1591	1369	1233	1061	1176	1083
ENSG00000264208.1	MIR4781	0	1	0	0	0	0	0	0	0	0	0	0	0	0	0	0	0	0	0	0	0	0	0	0
ENSG00000225183.1	RP4-758J24.4	0	0	1	0	0	1	0	2	4	2	0	1	5	1	5	1	0	2	2	1	0	1	1	0
ENSG00000237611.1	AL353898.3	59	47	39	16	55	33	20	23	34	35	37	53	37	38	60	48	42	37	55	64	86	57	64	48
ENSG00000212670.1	AL161915.1	458	366	349	294	274	283	236	309	340	298	299	364	384	330	329	325	361	349	457	440	236	197	215	176
ENSG00000157211.10	CDCP2	33	21	25	17	9	11	2	15	18	16	7	5	25	24	16	23	33	36	28	36	7	10	4	11
ENSG00000256407.1	RP11-446E24.4	15	5	12	17	8	6	8	8	9	3	11	7	5	13	12	12	13	21	31	17	8	11	4	1
ENSG00000248835.2	AL357673.1	1230	961	913	845	767	915	681	908	411	420	506	642	372	382	494	518	1048	1221	1554	1491	800	594	664	655
ENSG00000215883.5	CYB5RL	1180	1034	854	765	855	913	744	741	324	314	416	653	300	312	507	427	1061	1147	1560	1439	686	557	618	623
ENSG00000116221.11	MRPL37	18210	14680	13925	13328	9933	11802	10664	13533	3322	3314	4304	5389	2954	3970	4524	4481	8727	8743	10796	10871	10087	8095	8620	8624
ENSG00000157216.11	SSBP3	13386	11116	10891	10825	10504	11291	10006	11630	11215	10354	11595	12407	10872	11217	11585	9881	16669	17245	20543	21259	4257	3547	3790	3696
ENSG00000198711.4	SSBP3-AS1	158	133	107	153	35	37	50	73	64	47	29	17	65	55	46	26	51	78	113	98	24	26	15	27
ENSG00000225632.1	RP5-997D24.3	5	2	0	0	1	0	0	0	0	0	0	0	0	0	1	0	0	0	0	0	0	0	0	0
ENSG00000232245.1	RP4-705F19.1	0	0	0	0	0	0	0	0	0	0	0	0	0	0	0	0	2	0	0	0	0	0	0	0
ENSG00000265404.1	AC099796.1	0	0	0	0	0	0	0	0	0	0	0	0	0	0	0	0	0	0	0	0	0	0	0	0
ENSG00000235741.1	RP5-866L20.1	0	0	0	0	0	0	0	0	0	0	0	0	0	0	0	0	0	0	1	0	0	0	0	0
ENSG00000237173.1	RP5-866L20.2	0	0	0	0	0	0	0	0	0	0	0	0	0	0	0	0	0	0	0	0	0	0	0	0
ENSG00000252646.1	SNORD112	0	0	0	0	0	0	0	0	0	0	0	0	0	0	0	0	0	0	0	0	0	0	0	0
ENSG00000227453.1	HNRNPA1P63	0	0	0	0	0	0	0	0	0	0	0	0	0	0	0	0	0	0	0	0	0	0	0	0
ENSG00000162390.13	ACOT11	311	300	218	267	177	229	223	219	258	229	281	373	218	250	192	165	186	239	291	269	203	198	198	224
ENSG00000162391.7	FAM151A	27	20	31	19	27	15	14	26	28	33	42	52	30	41	24	18	10	19	23	24	27	14	31	31
ENSG00000230728.1	RP11-240D10.4	6	0	1	2	1	0	0	2	0	0	4	1	1	2	1	2	0	0	1	0	1	2	0	0
ENSG00000271723.1	MROH7-TTC4	0	7	7	5	0	4	3	4	2	1	0	0	0	0	0	0	9	1	10	3	0	1	0	0
ENSG00000184313.15	MROH7	33	51	32	48	11	5	15	27	0	2	0	0	1	4	2	2	21	21	41	21	4	2	3	1
ENSG00000243725.2	TTC4	381	325	287	249	191	236	226	164	261	262	303	271	263	300	301	233	265	226	314	354	198	201	213	192
ENSG00000162396.5	PARS2	1327	1100	1010	987	894	1118	939	1091	988	1045	1411	1744	795	1082	1373	1345	1514	1681	1891	1949	1039	885	908	877
ENSG00000006555.6	TTC22	0	1	3	2	0	1	0	0	0	0	0	0	0	1	0	1	2	2	5	3	0	0	0	0
ENSG00000237453.1	RP11-67L3.2	0	0	0	0	0	0	0	0	0	0	1	0	0	0	0	0	0	0	0	1	0	0	0	0
ENSG00000162398.7	C1orf177	8	10	20	9	10	3	3	2	1	0	2	3	2	0	2	2	2	5	7	11	12	13	10	8
ENSG00000116133.7	DHCR24	23202	19068	18110	17558	18844	19513	16180	17916	5005	6018	9345	12897	5217	8509	11090	11652	7412	7639	9498	9386	28177	23402	25142	24210
ENSG00000242396.1	RP11-67L3.5	0	1	0	1	0	1	0	0	0	0	0	0	0	0	0	0	0	0	2	2	0	0	0	0
ENSG00000233203.2	RP11-67L3.4	9	2	0	3	0	3	4	6	2	3	1	2	3	0	0	0	1	1	2	1	1	3	1	1
ENSG00000143001.4	TMEM61	3	2	0	1	1	0	2	4	0	0	0	0	0	0	0	0	3	0	1	0	1	0	1	0
ENSG00000233271.1	RP11-12C17.2	0	0	0	0	0	0	0	0	0	0	0	0	0	0	0	0	0	0	0	0	0	0	0	0
ENSG00000162399.6	BSND	5	2	2	0	3	4	4	2	0	0	0	0	0	0	0	0	10	13	7	13	4	0	0	0
ENSG00000169174.9	PCSK9	0	0	0	0	0	0	0	0	0	0	0	0	0	1	0	0	0	1	6	6	0	1	0	1
ENSG00000162402.8	USP24	13447	10593	10020	9981	8528	8935	8164	11140	9092	7343	6807	6178	11786	10703	9254	5171	14191	15168	18978	18205	8135	6637	7429	6924
ENSG00000231090.1	RP11-101C11.1	0	1	0	0	0	0	0	0	0	0	0	0	1	0	0	0	0	0	0	0	0	0	0	0
ENSG00000231095.1	GYG1P3	1	1	1	3	1	1	2	0	0	0	0	0	0	1	0	0	0	0	1	0	0	0	0	1
ENSG00000265822.1	MIR4422	0	0	1	0	0	0	0	1	0	0	0	0	1	0	0	0	0	0	0	0	0	0	0	0
ENSG00000231900.3	GOT2P1	0	0	0	0	0	0	0	0	0	0	0	0	0	0	0	0	0	0	0	0	0	0	0	0
ENSG00000232198.2	RP4-633H17.2	0	0	0	0	0	0	0	0	0	0	0	0	0	0	0	0	0	0	0	0	0	0	0	0
ENSG00000199831.1	RN7SKP291	0	0	0	0	0	0	0	0	0	0	0	0	0	0	0	0	0	0	0	0	0	0	0	0
ENSG00000252162.1	RNU6-830P	0	0	0	0	0	0	0	0	0	0	0	0	0	0	0	0	0	0	0	0	0	0	0	0
ENSG00000272051.1	Y_RNA	0	0	0	0	0	0	0	0	0	0	0	0	0	0	0	0	0	0	0	0	0	0	0	0
ENSG00000234810.1	RP11-466L17.1	0	1	2	0	2	1	0	0	0	5	0	1	1	1	1	0	8	4	6	12	0	0	0	0
ENSG00000233147.1	RP11-90C4.1	0	0	0	0	0	0	0	0	0	0	0	0	0	0	0	0	0	0	3	4	0	0	0	0
ENSG00000230250.1	RP11-90C4.2	1	0	0	0	0	0	0	0	0	0	0	0	0	0	0	0	0	0	0	0	0	0	0	0
ENSG00000227104.3	PIGQP1	0	0	0	0	0	0	0	0	0	0	0	0	0	0	0	0	0	0	0	0	0	0	0	0
ENSG00000233079.1	RP11-90C4.3	0	0	2	0	0	0	0	0	0	0	0	0	0	0	0	0	0	0	2	0	0	0	0	0
ENSG00000235612.1	RP1-158P9.1	3	6	5	3	0	1	0	0	0	0	0	0	0	0	0	0	1	6	3	7	1	0	0	0
ENSG00000229871.1	RP4-710M16.1	9	13	10	2	3	3	4	19	2	0	1	0	2	0	1	0	0	0	5	5	0	0	0	0
ENSG00000260971.3	RP11-504A18.1	74	55	45	78	22	47	29	51	2	6	0	0	10	1	6	8	96	135	147	165	13	20	20	18
ENSG00000223307.2	AC119674.1	0	0	0	0	0	0	0	0	0	0	0	0	0	0	0	0	0	0	0	1	0	0	0	0
ENSG00000223956.1	RP4-710M16.2	18	15	11	20	7	7	13	17	0	1	0	1	0	2	1	0	17	20	22	18	1	4	0	2
ENSG00000162407.8	PPAP2B	17961	14597	13970	13832	7791	7373	5745	5502	616	990	1834	3029	1005	1576	2225	2175	22883	24136	29489	29881	4495	3602	3936	3894
ENSG00000236776.1	RPL21P23	2	2	2	3	0	0	0	0	0	0	0	0	0	0	0	0	6	3	2	4	1	2	0	0
ENSG00000224980.1	RP11-377K22.3	2	0	0	4	0	2	0	5	0	0	0	0	1	0	0	0	0	3	3	1	0	1	0	1
ENSG00000225475.1	RP11-377K22.2	1	1	0	1	0	0	0	0	0	1	1	0	0	1	0	0	0	0	0	0	0	2	0	1
ENSG00000162409.6	PRKAA2	4210	3379	3251	3220	1226	1090	1035	1324	6	8	11	6	22	13	5	6	1152	1244	1567	1494	6	1	0	1
ENSG00000187889.8	C1orf168	6	0	4	4	0	0	3	4	0	1	0	0	0	0	0	0	7	6	4	4	0	0	0	0
ENSG00000229913.1	RP11-378I13.1	2	0	0	0	1	0	0	0	0	0	0	0	0	1	0	0	0	0	0	0	0	0	0	0
ENSG00000157131.10	C8A	1	0	1	2	5	0	0	1	0	0	0	0	0	0	0	0	0	0	0	1	0	0	0	0
ENSG00000021852.8	C8B	4	5	5	10	0	1	4	6	0	0	0	0	0	0	0	0	4	7	5	5	0	0	0	0
ENSG00000236341.1	RP5-1103B4.3	0	0	0	0	0	1	1	0	0	0	0	0	0	0	0	0	0	0	1	2	0	0	0	0
ENSG00000221591.1	AL161740.1	0	0	0	0	0	0	0	0	0	0	0	0	0	0	0	0	0	0	0	0	0	0	0	0
ENSG00000173406.11	DAB1	5204	4508	4419	4444	4433	4829	4284	6129	8	7	5	13	9	4	7	16	2903	3118	3792	3723	0	4	7	7
ENSG00000227935.1	RP6-102O10.1	9	1	8	6	4	4	9	2	0	0	0	0	0	0	0	0	6	4	4	1	0	0	0	0
ENSG00000236888.1	RP11-243M12.1	0	0	0	0	0	0	0	0	0	0	0	0	0	0	0	0	0	0	0	0	0	0	0	0
ENSG00000238773.1	AL137855.1	0	0	0	0	2	0	1	0	0	0	0	0	0	0	0	0	0	0	0	0	0	0	0	0
ENSG00000226759.3	RP4-737A23.2	0	0	0	0	0	0	0	1	0	0	1	0	0	0	0	0	0	0	0	2	0	0	0	0
ENSG00000229887.3	HNRNPA1P6	0	0	0	0	0	1	0	0	0	0	0	0	0	0	0	1	0	0	0	2	1	0	0	0
ENSG00000223416.3	RP11-393I23.2	0	2	0	2	0	1	2	2	2	8	1	2	4	5	5	4	0	1	0	0	9	1	5	5
ENSG00000235038.1	RP11-393I23.4	9	9	14	7	11	15	20	12	0	0	0	0	0	0	0	0	2	5	1	6	0	0	0	0
ENSG00000230546.1	RP11-393I23.3	0	0	0	0	0	0	0	0	0	1	0	0	0	0	0	0	0	0	0	1	0	0	0	0
ENSG00000233216.1	RP11-414C16.1	0	0	0	0	0	0	0	0	0	0	0	0	0	0	0	0	0	0	0	0	0	0	0	0
ENSG00000162600.7	OMA1	789	577	491	523	594	549	524	798	2497	1796	1290	832	2266	2102	1618	822	797	988	1278	1168	438	369	474	406
ENSG00000270209.1	RP4-592A1.4	0	0	0	0	0	0	1	0	2	1	0	0	1	1	0	1	0	0	0	0	0	0	0	0
ENSG00000264128.1	RN7SL713P	0	0	0	0	0	0	0	0	0	0	0	0	0	0	0	0	0	0	0	0	0	0	0	0
ENSG00000184292.5	TACSTD2	1	0	3	0	2	0	0	0	2	1	1	0	0	1	7	1	0	0	0	0	0	0	0	0
ENSG00000185839.2	RP4-592A1.2	30	16	24	19	8	10	13	16	6	8	10	8	3	8	8	9	19	17	19	15	9	4	3	1
ENSG00000162601.5	MYSM1	10334	8221	7887	7820	3755	4065	4095	7082	10610	7693	6200	4150	16224	12811	10647	4733	5623	6128	7862	7418	4255	3708	4110	3819
ENSG00000222168.1	Y_RNA	0	0	0	0	0	0	0	0	0	0	0	0	0	0	0	0	0	0	0	0	0	0	0	0
ENSG00000264081.1	AL136985.1	0	0	0	0	0	2	0	0	0	0	0	0	0	0	0	0	0	0	0	2	1	0	0	0
ENSG00000177606.5	JUN	70001	52851	50384	47673	73898	84031	72386	75344	19968	24637	37056	46901	17639	28517	37918	41577	85104	86476	106269	108573	108946	83307	93818	89926
ENSG00000234807.4	RP4-794H19.2	35	41	43	43	34	28	33	38	109	73	91	98	90	104	124	100	58	63	88	75	31	20	20	12
ENSG00000272226.1	RP11-63G10.3	9	2	6	5	2	3	3	6	13	22	10	18	7	9	2	9	1	9	9	13	5	5	6	7
ENSG00000231740.1	RP11-63G10.2	3	0	0	0	0	0	0	0	3	1	0	0	3	3	0	0	0	1	0	0	0	1	2	1
ENSG00000232453.1	RP4-794H19.1	65	94	57	71	72	60	55	77	343	287	229	286	263	261	268	219	148	123	195	175	250	227	227	215
ENSG00000228121.1	PHBP3	0	0	0	0	0	0	0	0	0	4	0	1	0	1	0	0	0	1	0	0	0	0	0	0
ENSG00000230812.1	RP4-794H19.4	284	240	229	227	390	436	461	822	24	16	3	5	27	18	22	26	456	415	500	508	72	67	70	54
ENSG00000241042.1	RP11-145M4.1	1	2	0	3	3	7	5	3	7	5	1	3	11	4	10	1	8	7	5	3	0	0	2	0
ENSG00000235215.2	RP11-145M4.2	10	4	9	5	30	24	26	18	8	7	5	5	8	10	14	1	15	8	20	11	2	0	2	1
ENSG00000237352.2	RP11-145M4.3	114	97	71	123	406	409	547	853	29	13	13	7	45	44	37	14	169	197	228	224	12	9	9	13
ENSG00000224609.2	RP11-470E16.1	32	16	23	31	22	29	33	62	57	24	44	16	41	33	29	22	32	49	56	56	15	17	22	17
ENSG00000270457.1	RP11-467C18.1	16	19	11	10	15	11	26	14	35	26	7	12	31	22	17	9	41	61	74	51	19	5	9	9
ENSG00000172456.12	FGGY	457	373	388	335	511	530	479	609	362	369	508	596	484	576	678	606	754	767	880	960	657	511	573	631
ENSG00000266150.1	MIR4711	0	0	0	0	0	0	0	0	0	1	0	0	0	0	0	0	0	0	0	0	0	0	0	0
ENSG00000226883.1	RP4-782L23.2	0	0	0	0	0	3	0	0	0	1	2	1	3	0	1	0	3	0	2	1	0	0	0	0
ENSG00000231816.1	RP4-782L23.1	2	0	3	2	4	2	1	8	3	0	1	3	1	2	3	1	8	10	11	12	1	1	1	3
ENSG00000134709.6	HOOK1	9	3	11	2	4	9	7	14	6	3	5	4	14	23	2	1	7	15	21	13	4	4	2	5
ENSG00000134716.5	CYP2J2	109	89	84	76	46	35	47	82	7	4	0	1	2	12	4	2	153	144	180	167	21	12	21	25
ENSG00000265535.1	RN7SL475P	0	0	0	0	0	0	0	0	0	0	0	0	0	0	0	0	0	0	0	0	0	0	0	0
ENSG00000162598.9	C1orf87	0	0	0	0	2	0	0	0	0	0	0	0	0	0	0	0	1	1	2	2	1	0	0	0
ENSG00000229332.2	PGBD4P8	0	0	0	0	0	0	0	0	0	0	2	0	0	0	0	0	0	0	0	0	0	0	0	0
ENSG00000238242.1	RP11-575B7.3	0	0	0	0	0	0	0	0	0	0	0	0	0	0	0	0	0	0	0	0	0	0	0	3
ENSG00000226476.2	RP11-776H12.1	1	1	2	1	10	6	5	19	661	409	302	119	513	401	266	68	9	5	5	6	62	72	77	102
ENSG00000231252.1	RP11-436K8.1	2	3	2	0	45	52	54	73	465	379	356	346	310	303	234	175	44	41	43	39	292	200	265	273
ENSG00000162599.11	NFIA	9555	7676	7381	7088	10178	10033	8959	10614	2889	2959	3313	4066	3313	3312	3503	3033	13920	15157	17962	17971	10922	9217	10109	9587
ENSG00000237928.1	RP4-668G5.1	2	1	6	3	0	0	4	2	438	334	315	378	142	142	127	93	9	12	11	11	31	26	38	33
ENSG00000263380.1	AC096534.1	0	0	0	0	0	0	0	0	0	0	0	0	0	0	0	0	0	0	0	0	0	0	1	0
ENSG00000270742.1	RP4-802A10.1	3	4	1	1	2	2	2	0	1	2	1	0	1	0	1	3	2	1	3	1	1	1	2	2
ENSG00000237853.2	RP5-833A20.1	0	0	0	0	0	0	1	0	1	0	2	0	1	0	0	0	0	0	1	3	0	0	0	1
ENSG00000264551.1	AC099791.1	0	0	0	0	0	0	0	0	0	0	0	0	0	0	0	0	0	0	0	0	0	0	0	0
ENSG00000223920.2	RP11-430G17.1	0	0	0	0	0	2	0	0	3	3	3	0	5	1	0	0	0	0	0	0	1	0	0	0
ENSG00000162604.8	TM2D1	3999	3316	3451	3424	2549	2671	2512	3400	2631	1956	2150	1980	2601	2683	2569	1849	3243	3469	4466	4286	2502	1930	2271	2088
ENSG00000271200.1	RP11-430G17.3	38	35	38	30	34	39	46	75	55	63	54	47	69	76	49	32	44	30	36	37	10	7	8	9
ENSG00000132849.14	INADL	2203	1693	1580	1460	2035	1838	1528	1536	631	633	721	971	546	796	1103	1184	2939	3152	4109	3727	403	336	369	322
ENSG00000200575.1	RNU6-414P	0	0	0	0	0	0	0	0	0	0	0	0	0	0	0	0	0	0	0	0	0	0	0	0
ENSG00000212360.1	RNU6-1177P	0	2	0	0	0	0	0	0	0	0	0	0	0	0	0	0	0	0	1	0	0	0	0	0
ENSG00000236646.1	LAMTOR5P1	0	0	0	0	0	0	1	0	0	0	0	0	0	0	0	0	0	0	0	0	0	0	0	0
ENSG00000242860.2	RN7SL180P	3	0	0	0	0	0	0	0	0	0	0	0	0	1	1	2	0	0	0	0	0	0	0	1
ENSG00000263908.1	MIR3116-1	0	0	0	0	0	0	0	0	0	0	0	0	0	0	0	0	0	0	0	0	0	0	0	0
ENSG00000234204.1	PIGPP2	0	0	0	0	0	0	0	0	0	0	0	0	0	0	0	0	0	0	0	0	0	0	0	0
ENSG00000234088.1	RPS15AP7	0	2	0	0	0	0	0	0	0	0	0	0	0	0	0	0	0	0	0	0	0	0	0	0
ENSG00000240563.1	L1TD1	4	0	0	0	0	0	1	0	0	0	0	0	0	0	0	0	0	2	1	0	0	2	0	0
ENSG00000237227.1	RP5-1155K23.4	0	0	0	0	0	0	0	0	0	0	0	0	0	0	0	0	0	0	0	0	0	0	0	0
ENSG00000200174.1	Y_RNA	0	0	0	0	0	0	0	0	0	0	0	0	0	0	0	0	0	0	0	0	0	0	0	0
ENSG00000132854.14	KANK4	4	5	2	4	25	40	17	20	4	7	4	4	1	10	17	14	96	92	114	120	0	0	0	0
ENSG00000201153.1	RNU6-371P	0	0	0	0	0	0	0	0	0	0	0	0	0	0	0	0	0	0	0	0	0	0	0	0
ENSG00000162607.8	USP1	11222	7981	7169	6687	5802	5618	4832	6855	6475	5250	6074	6198	5305	5972	6815	5761	6957	8044	10212	9419	7315	6381	7031	6521
ENSG00000116641.11	DOCK7	5189	3830	3430	3205	4783	4246	3490	3784	6455	6356	8192	10057	5935	7069	8277	7437	8073	9088	11378	10754	6106	5005	5707	5392
ENSG00000270549.1	RP11-293K19.1	0	0	0	0	0	2	0	0	0	0	0	0	1	2	0	0	2	1	1	0	0	4	0	0
ENSG00000132855.4	ANGPTL3	2	3	2	1	4	1	1	1	7	2	6	1	1	4	3	6	0	3	2	3	0	0	4	0
ENSG00000269624.1	AL138847.1	8	1	2	2	2	0	0	9	0	2	4	7	0	2	2	2	5	4	3	2	4	1	0	3
ENSG00000213703.2	RP5-849H19.2	1	2	2	2	1	1	0	0	7	2	1	2	4	3	1	1	3	0	0	1	4	3	3	0
ENSG00000235545.1	RP11-230B22.1	14	25	19	19	7	26	22	21	39	62	55	63	31	24	45	48	26	23	46	40	38	25	21	34
ENSG00000125703.10	ATG4C	827	603	582	587	709	651	547	888	912	685	660	584	746	785	785	657	923	1166	1491	1323	663	552	678	622
ENSG00000234318.1	RP4-771M4.3	5	3	2	5	6	2	1	2	12	12	3	4	6	5	6	7	6	4	2	4	0	0	1	0
ENSG00000237163.1	RP4-771M4.2	0	0	0	0	2	0	0	0	0	1	1	0	3	0	0	0	0	0	3	0	0	0	0	0
ENSG00000229537.1	RP11-5P4.1	0	0	0	0	0	0	0	0	0	0	0	0	0	0	0	2	0	0	0	0	0	0	0	0
ENSG00000227485.1	RP11-5P4.2	0	0	0	0	0	0	0	0	0	0	0	0	0	0	0	0	0	0	0	0	0	0	0	0
ENSG00000229225.1	RP11-5P4.3	0	0	0	0	0	0	0	0	0	0	1	0	0	0	0	0	0	0	0	0	0	0	0	0
ENSG00000203605.3	RP11-335E6.2	0	0	1	0	0	0	0	1	0	0	0	0	0	0	0	0	0	1	0	0	0	0	1	0
ENSG00000271593.1	RP11-335E6.4	1	4	2	2	0	0	3	0	0	0	0	0	0	0	0	0	1	0	2	1	0	0	2	0
ENSG00000252259.1	RNA5SP49	0	0	0	0	0	0	0	0	0	0	0	0	0	0	0	0	0	0	0	0	0	0	0	0
ENSG00000224209.2	LINC00466	2	2	1	1	1	2	1	1	3	1	0	0	0	0	0	0	1	1	1	4	1	0	0	0
ENSG00000228734.2	RP11-335E6.3	0	0	0	0	0	0	0	0	0	0	0	1	0	0	0	0	0	0	0	1	0	0	0	0
ENSG00000223683.1	AL138935.1	0	1	0	0	0	0	0	0	0	0	0	0	0	0	0	0	0	0	1	0	0	0	0	0
ENSG00000230798.1	RP4-792G4.2	112	134	145	170	175	209	237	309	949	861	893	918	823	847	885	731	495	475	600	651	145	127	154	133
ENSG00000187140.4	FOXD3	20	14	16	27	42	60	55	44	46	39	95	104	27	65	98	114	145	153	154	197	33	17	37	21
ENSG00000252784.1	Y_RNA	0	0	0	0	0	0	0	0	0	0	0	0	0	0	0	0	0	0	0	0	0	0	0	0
ENSG00000236674.1	RP4-792G4.3	0	0	0	0	0	0	0	0	3	1	2	4	0	0	0	0	0	0	0	1	0	1	0	0
ENSG00000088035.11	ALG6	1249	975	881	865	677	709	736	1175	1061	821	843	690	1048	838	886	569	606	746	1015	845	373	322	439	372
ENSG00000142856.12	ITGB3BP	1503	1118	989	1007	691	748	787	1458	989	770	780	704	918	844	831	619	890	1037	1350	1228	589	536	511	534
ENSG00000203965.8	EFCAB7	967	767	749	783	642	660	629	1041	1043	904	949	1086	1145	1197	1242	979	1559	1620	2043	1953	260	218	268	223
ENSG00000264271.1	RN7SL488P	0	0	0	2	1	0	0	0	1	0	0	2	2	0	2	1	0	0	0	0	0	0	0	0
ENSG00000251720.1	RNU7-123P	6	6	23	11	4	9	10	6	16	22	29	14	27	12	17	12	15	7	8	6	3	0	1	1
ENSG00000116652.5	DLEU2L	29	38	31	12	18	20	10	28	12	5	11	23	13	17	31	36	37	27	42	43	14	4	1	2
ENSG00000079739.11	PGM1	15837	12340	11539	10973	12060	12795	10666	12347	2136	2621	3995	5227	2263	3715	4886	4869	11145	11816	14012	14341	7905	6565	7394	7002
ENSG00000244256.2	RN7SL130P	60	45	59	40	24	31	35	33	34	16	13	12	26	20	28	15	16	30	18	23	34	18	28	23
ENSG00000185483.7	ROR1	99	80	85	69	649	619	467	450	8	10	13	20	15	16	31	44	1807	1771	2271	2245	10	6	13	7
ENSG00000177452.7	RP4-597J3.1	0	0	0	0	0	0	0	0	0	0	0	0	0	0	0	0	0	0	0	1	0	0	0	0
ENSG00000228056.2	CFL1P3	0	0	0	0	0	0	0	0	0	0	0	0	0	0	0	0	0	0	1	0	0	0	0	0
ENSG00000207190.1	RNU6-809P	0	0	0	0	0	0	0	0	0	0	0	0	0	0	0	0	0	0	0	0	0	0	0	0
ENSG00000200508.1	Y_RNA	0	0	0	0	0	0	0	1	0	0	0	0	0	0	0	0	0	0	0	0	0	0	0	0
ENSG00000223949.2	RP11-24J23.2	0	1	0	1	0	0	0	0	0	0	0	0	0	0	1	0	1	0	2	6	0	0	0	0
ENSG00000177414.9	UBE2U	0	0	0	1	0	0	0	0	0	0	0	0	0	0	0	0	1	0	3	1	0	0	0	0
ENSG00000238653.1	RNU7-62P	0	0	0	0	0	0	0	0	0	0	0	0	0	0	0	0	0	0	0	0	0	0	0	0
ENSG00000158966.9	CACHD1	4912	3986	3905	3830	3331	3242	2767	3182	2178	1863	2039	2253	1783	1695	1732	1313	8733	8990	11016	11276	1487	1226	1328	1334
ENSG00000264470.1	MIR4794	0	0	0	0	0	0	0	0	0	0	0	0	0	0	0	0	0	0	0	0	0	0	0	0
ENSG00000162437.10	RAVER2	3182	2525	2446	2280	2138	1927	1860	2693	831	654	787	905	936	884	870	595	3189	3576	4470	4295	2029	1613	1895	1693
ENSG00000162434.7	JAK1	8251	6524	6189	5920	8260	8326	6875	7504	3601	3828	5417	6565	3003	3955	4712	4708	17736	18464	22638	22429	4713	3819	4185	3991
ENSG00000234784.2	RP11-182I10.1	0	0	0	0	0	0	0	0	0	0	0	0	0	0	0	0	0	0	0	0	0	0	0	0
ENSG00000233877.2	RP11-182I10.2	0	0	0	0	0	0	0	0	0	0	0	0	0	0	0	0	0	0	1	0	0	0	0	0
ENSG00000226891.2	RP11-182I10.3	6	4	13	8	13	13	8	29	45	36	21	18	65	48	32	13	4	3	16	11	26	25	18	24
ENSG00000185031.6	SLC2A3P2	3	0	1	1	1	2	2	6	3	3	7	4	15	4	2	1	3	2	6	2	1	0	0	9
ENSG00000272506.1	RP4-535B20.4	2	0	2	4	4	4	4	12	26	23	14	4	31	17	8	2	2	0	3	1	1	7	7	4
ENSG00000212257.1	RNU6-1176P	0	0	0	0	0	0	0	0	3	2	1	0	0	0	2	0	0	0	0	0	1	0	0	0
ENSG00000265996.1	MIR3671	2	0	2	0	1	4	5	6	8	21	13	6	5	5	5	3	0	4	2	1	3	3	5	5
ENSG00000199135.1	MIR101-1	0	0	0	0	0	0	0	0	3	7	2	1	4	2	0	0	0	0	1	0	0	0	0	0
ENSG00000231485.1	RP4-535B20.1	3	0	0	4	1	1	3	7	8	5	13	19	12	4	10	16	3	5	8	3	6	3	15	3
ENSG00000235804.2	RP4-535B20.2	0	0	0	0	0	0	0	0	0	0	0	0	0	0	0	0	0	0	0	0	0	0	0	0
ENSG00000234496.2	MRPS21P1	0	0	0	0	0	0	0	0	0	0	0	0	0	0	0	0	0	0	0	0	0	0	0	0
ENSG00000162433.10	AK4	13199	9827	8963	8058	18293	16472	13389	14290	8468	10234	15829	21628	8193	11050	14645	13931	13094	14787	18553	17690	18972	15558	17775	16416
ENSG00000231622.1	RP4-700A9.1	0	1	0	0	0	0	0	0	1	2	0	0	1	3	0	0	0	0	0	0	0	0	0	0
ENSG00000116675.11	DNAJC6	559	508	491	510	593	592	397	343	461	511	861	1187	422	456	383	312	1506	1556	1910	2009	4690	3814	4349	3907
ENSG00000229294.1	RP5-1044H5.1	0	0	1	0	0	1	0	0	0	0	0	1	4	0	0	1	0	0	0	0	0	0	0	0
ENSG00000234144.1	RP5-1044H5.2	0	0	0	0	0	0	0	0	0	0	3	0	0	0	0	0	0	0	0	2	0	0	1	0
ENSG00000222624.1	RNU2-15P	0	0	0	0	0	0	0	0	0	0	1	0	0	0	0	0	0	0	0	0	2	0	0	0
ENSG00000116678.14	LEPR	2187	1595	1486	1486	752	636	489	523	202	140	151	172	163	241	341	370	1133	1274	1708	1532	142	122	116	109
ENSG00000213625.4	LEPROT	9072	7534	7179	7333	4766	4936	4374	6048	3709	4076	5233	6401	4007	4409	5093	4459	6165	6696	8344	8228	3007	2588	2909	2632
ENSG00000237852.1	RP4-630A11.3	3	11	0	4	1	0	0	0	0	0	0	1	4	0	2	3	4	3	2	4	1	1	0	0
ENSG00000238931.1	snoU13	1	1	1	0	0	0	3	1	0	0	0	0	0	0	0	0	0	0	0	0	0	0	0	0
ENSG00000224570.1	RP11-430H12.2	0	0	1	1	0	0	0	0	0	1	0	0	0	0	0	0	0	0	0	0	0	0	0	0
ENSG00000239319.2	RN7SL854P	0	0	0	0	0	0	0	0	0	0	0	0	0	0	0	0	0	0	0	0	0	0	0	0
ENSG00000184588.13	PDE4B	10993	8756	8263	7868	12544	12568	11058	13666	7282	6934	8141	9275	6579	6578	7111	5556	15403	16158	20219	19617	10158	8280	9501	8803
ENSG00000227466.1	RP11-397C12.1	0	0	0	0	0	0	0	0	1	1	0	0	0	0	0	0	0	0	0	0	3	1	0	0
ENSG00000223152.1	RNU4-88P	0	0	0	0	0	0	0	0	0	0	0	0	1	0	0	0	0	0	1	0	0	0	0	0
ENSG00000118473.17	SGIP1	1	2	0	2	65	63	44	76	6	3	7	2	104	71	72	27	48	56	79	74	0	0	0	0
ENSG00000264720.1	MIR3117	0	0	0	0	0	0	2	0	0	0	0	0	0	0	0	0	0	0	0	0	0	0	0	0
ENSG00000248458.2	AL139147.1	0	0	0	0	1	0	0	0	0	0	0	0	0	0	0	0	0	0	0	0	0	0	0	0
ENSG00000221655.2	AL354978.1	0	0	0	0	0	0	0	0	0	0	0	0	0	1	0	0	0	0	0	0	0	0	0	0
ENSG00000152760.5	TCTEX1D1	0	0	0	0	3	5	4	0	2	5	5	3	0	0	2	1	4	3	2	2	0	0	0	0
ENSG00000172410.4	INSL5	0	5	3	6	2	0	3	4	1	0	0	0	2	2	0	0	3	6	1	4	0	1	0	0
ENSG00000152763.12	WDR78	595	421	451	477	190	230	154	312	193	145	181	221	201	217	197	117	460	489	627	584	51	38	52	49
ENSG00000231080.1	RP11-342H21.2	0	0	0	0	0	0	0	0	0	0	0	0	0	0	0	0	0	0	0	0	0	0	0	0
ENSG00000198160.10	MIER1	5584	4248	3965	3909	3697	3754	3518	5055	2429	2298	2639	2685	3021	2959	3274	2488	5832	6493	7947	7733	2353	2016	2313	2066
ENSG00000116704.6	SLC35D1	4978	3934	3644	3472	4492	4343	3722	4788	3261	3240	4025	4820	4996	4736	4835	3353	3867	4338	5394	5334	2965	2449	2770	2620
ENSG00000203963.7	C1orf141	0	0	0	0	0	0	0	0	0	0	0	0	0	0	0	0	1	0	0	1	0	0	0	0
ENSG00000252433.1	SNORA31	0	0	0	0	0	0	0	0	0	0	0	0	0	0	0	0	0	0	0	0	0	0	0	0
ENSG00000162594.10	IL23R	0	0	0	0	0	0	0	0	0	0	1	0	0	1	0	1	0	1	0	0	0	0	1	0
ENSG00000253074.1	RNU6-586P	0	0	0	0	0	0	0	0	0	0	0	0	0	0	0	0	0	0	0	0	0	0	0	0
ENSG00000221733.1	AL109843.1	0	0	0	0	0	0	0	0	0	0	0	0	0	0	0	0	0	0	0	0	0	0	0	0
ENSG00000252116.1	RNU4ATAC4P	0	0	0	0	0	0	0	0	0	0	0	0	0	0	0	0	0	0	0	0	0	0	0	0
ENSG00000228523.1	RP4-763G1.1	0	0	0	0	0	0	0	0	0	0	0	0	0	0	0	0	0	0	0	0	0	0	0	0
ENSG00000081985.6	IL12RB2	52	28	45	45	51	51	47	100	117	78	40	22	134	104	75	22	39	49	44	49	10	12	17	20
ENSG00000142864.10	SERBP1	35711	29230	26460	25876	23362	25545	21896	25657	14782	13751	15925	17205	13301	15158	17313	15774	23437	24695	30497	29835	19945	16487	18105	16765
ENSG00000223263.1	RNU6-387P	14	4	5	7	1	1	4	10	2	3	1	0	4	3	2	0	4	1	6	2	0	6	1	2
ENSG00000235200.1	RP4-763G1.2	0	0	0	0	0	0	0	0	0	0	0	0	0	0	0	0	0	0	0	0	0	0	0	0
ENSG00000207504.1	RNU6-1031P	0	0	0	0	0	0	0	0	0	0	0	0	0	0	0	0	0	0	0	0	0	0	0	0
ENSG00000238139.2	RP11-393N21.1	0	0	0	0	0	0	0	0	0	0	0	0	0	0	0	0	0	0	0	0	0	0	0	0
ENSG00000242482.2	RN7SL392P	0	0	0	0	0	0	0	0	0	0	0	0	0	0	0	0	0	0	0	0	0	0	0	0
ENSG00000232048.2	HNRNPCP9	0	0	0	0	0	0	0	0	1	0	0	0	0	0	0	0	0	0	0	0	0	0	0	0
ENSG00000116717.7	GADD45A	10665	8464	8062	7785	6251	7119	6562	8170	4876	4016	3710	3195	4191	4667	4980	4399	12886	13195	16309	17083	13441	10905	11930	11415
ENSG00000172380.5	GNG12	14987	11968	11296	10655	8602	7769	6447	7067	2227	2187	3086	3912	4014	3894	4720	4083	10582	11720	14860	13951	7700	6379	7164	6682
ENSG00000238778.1	RNU7-80P	0	0	0	0	0	0	0	0	0	0	0	0	0	0	0	0	0	1	0	0	0	0	0	0
ENSG00000232284.3	GNG12-AS1	207	146	163	150	99	80	63	106	72	84	124	148	109	132	142	140	152	152	198	206	155	101	123	105
ENSG00000235055.3	RP4-609E1.2	1	0	0	0	0	0	1	1	2	3	1	0	1	2	3	0	0	0	0	0	0	1	0	3
ENSG00000162595.4	DIRAS3	3984	3267	3066	3272	3093	3329	2957	3436	49	28	35	48	52	35	32	12	1516	1700	2154	2038	182	186	196	182
ENSG00000228431.1	ARL5AP3	9	13	7	7	1	0	3	3	2	0	0	0	3	0	0	0	3	2	2	1	4	1	5	7
ENSG00000263542.1	AL157407.1	0	0	0	0	0	0	0	0	0	0	0	1	1	0	0	0	0	0	0	0	4	0	1	0
ENSG00000116729.9	WLS	33103	26967	26287	25122	12359	12478	10405	12093	2824	3899	6439	8987	3927	5754	7885	7943	16062	16744	20164	20398	16092	13348	14730	13740
ENSG00000234383.1	CTBP2P8	72	68	92	81	14	13	20	41	26	16	7	2	30	32	16	13	15	18	27	21	18	10	8	10
ENSG00000221203.1	MIR1262	0	0	0	0	0	0	0	0	0	0	0	0	0	0	0	0	1	0	2	1	0	0	1	0
ENSG00000229133.1	RPS7P4	2	3	5	2	1	0	1	2	0	3	6	1	0	2	3	6	0	0	2	1	1	1	2	1
ENSG00000225242.2	COX6B1P7	0	0	0	0	0	0	0	0	0	0	0	0	0	0	0	0	0	0	0	0	0	0	1	0
ENSG00000237622.1	TCEB1P18	19	8	6	7	8	2	0	2	0	0	0	0	2	0	0	0	0	0	2	0	8	7	16	8
ENSG00000229440.1	RP5-1033K19.2	13	9	7	1	2	4	4	0	0	0	1	0	0	0	0	0	0	0	0	0	9	8	7	1
ENSG00000116745.6	RPE65	76	43	49	54	1	9	1	5	2	5	10	23	21	40	31	6	2	3	2	8	89	88	85	95
ENSG00000024526.12	DEPDC1	5180	3598	3369	3092	2045	1997	1925	3078	148	167	232	310	143	208	261	253	1159	1453	1777	1567	950	880	1066	946
ENSG00000233589.1	RP4-694A7.2	100	83	53	55	34	30	22	30	1	6	2	3	1	2	4	6	21	17	22	21	3	6	7	8
ENSG00000234264.1	RP4-694A7.4	15	19	13	16	5	5	1	5	0	1	1	1	0	1	0	2	3	2	3	2	2	5	4	2
ENSG00000225167.1	RP4-694A7.3	0	1	0	0	0	0	0	0	0	0	0	0	0	0	0	0	0	0	0	0	0	0	0	0
ENSG00000223883.1	RP11-424D14.1	0	1	2	0	0	0	1	0	0	0	0	0	0	0	0	0	1	0	1	1	1	1	4	2
ENSG00000235446.1	RP11-74K19.1	0	0	0	0	0	0	0	0	0	0	0	0	0	0	0	0	0	0	0	0	0	0	0	0
ENSG00000229639.1	RP3-380B4.1	0	2	0	0	0	0	0	0	0	0	0	0	0	0	0	0	0	0	0	0	4	0	1	0
ENSG00000033122.14	LRRC7	145	134	114	124	77	63	89	137	205	125	88	63	199	137	106	53	52	63	87	78	27	27	30	26
ENSG00000270615.1	RP11-379C1.1	0	0	0	0	0	0	0	0	0	0	0	0	0	0	0	0	0	0	0	0	0	0	0	0
ENSG00000240692.2	RN7SL538P	0	0	0	0	0	0	0	0	0	0	0	0	0	0	0	0	0	0	0	0	0	0	0	0
ENSG00000229359.2	PIN1P1	0	0	0	0	0	0	0	0	0	0	0	0	0	0	0	0	0	0	0	0	0	0	0	0
ENSG00000237919.1	RP11-181B18.1	0	0	0	0	0	0	0	0	0	0	0	0	0	0	0	0	0	0	0	0	0	0	0	0
ENSG00000066557.5	LRRC40	2757	1972	1832	1809	1543	1516	1373	1981	907	761	809	863	942	825	960	689	1865	2216	2991	2707	860	736	807	700
ENSG00000244389.2	RN7SL242P	0	0	0	1	0	0	0	0	1	0	2	0	1	2	0	1	0	0	0	0	3	0	0	0
ENSG00000116754.9	SRSF11	26530	23149	22167	23067	14679	17830	18715	30549	40248	28690	23566	16519	45876	37758	31375	15652	19929	20940	25853	25710	9532	7693	8430	7968
ENSG00000228988.1	RP4-677H15.4	3	0	0	2	0	0	0	1	2	0	2	5	2	1	0	3	1	0	2	2	1	0	1	1
ENSG00000118454.8	ANKRD13C	5010	4084	3535	3586	3594	3752	3301	4204	5368	4042	4483	4220	5325	5141	5023	3457	4715	5041	6156	6105	3070	2530	2812	2556
ENSG00000197568.9	HHLA3	1095	841	827	937	812	973	787	912	1798	1529	1646	1786	1701	1790	1603	1158	1828	1947	2190	2281	234	219	228	243
ENSG00000226088.1	RP11-180O5.2	17	11	10	15	8	17	13	12	7	15	14	15	12	14	20	8	9	10	23	12	0	6	3	3
ENSG00000116761.7	CTH	1217	945	893	854	1624	1602	1337	1538	804	871	1141	1482	737	959	1284	1100	2931	3070	3715	3541	682	590	607	622
ENSG00000271992.1	RP11-42O15.3	32	33	29	34	57	75	72	100	162	145	107	84	114	143	132	60	81	117	134	130	52	35	38	45
ENSG00000233020.1	RP11-42O15.2	0	0	0	0	0	0	0	0	0	0	2	0	0	0	0	0	0	0	0	0	0	0	0	0
ENSG00000237033.2	CASP3P1	0	0	0	0	0	0	0	0	0	0	0	0	0	0	0	0	0	0	0	0	0	0	0	0
ENSG00000229051.1	RP5-952N6.1	0	0	0	0	0	0	0	0	0	0	0	0	0	0	0	0	0	0	0	0	0	0	0	0
ENSG00000226208.1	RP11-99H8.1	0	0	0	0	0	0	0	0	0	0	0	0	0	0	0	0	0	0	0	0	0	0	0	0
ENSG00000050628.16	PTGER3	0	2	0	4	0	0	0	1	6	13	6	6	17	17	19	5	2	2	5	1	3	3	6	1
ENSG00000235782.1	RP3-333A15.1	0	0	0	0	0	0	0	0	0	0	0	0	0	0	0	0	0	0	0	0	0	0	0	0
ENSG00000269933.1	RP3-333A15.2	0	0	0	0	0	0	0	0	0	0	0	0	0	1	2	0	0	0	0	0	0	0	0	0
ENSG00000235079.1	ZRANB2-AS1	6	1	2	2	0	0	4	13	14	34	24	14	35	27	8	9	3	2	0	0	3	4	4	2
ENSG00000132485.8	ZRANB2	7358	6009	5897	5916	4575	4773	5047	7899	2807	2494	2555	2294	2879	2619	2911	2224	5725	6365	8274	7657	2698	2281	2566	2286
ENSG00000207721.1	MIR186	8	1	16	11	6	5	4	10	4	4	10	9	4	3	6	6	6	15	12	15	0	2	6	1
ENSG00000229956.5	ZRANB2-AS2	35	25	34	26	26	35	25	43	17	13	18	18	10	7	18	15	46	39	61	56	9	7	8	3
ENSG00000264239.1	AL360297.1	0	0	0	0	0	0	0	0	0	0	0	0	0	0	0	0	0	0	0	0	0	0	0	0
ENSG00000237726.1	RP11-386O9.2	3	0	0	0	0	1	0	4	1	0	0	0	3	0	0	0	1	0	2	2	0	0	0	0
ENSG00000226324.1	RP11-115M14.1	0	0	0	1	0	0	0	0	0	0	0	0	0	0	0	0	0	2	0	0	0	0	0	0
ENSG00000172260.9	NEGR1	3	3	3	6	2	0	1	4	9	3	8	13	6	3	4	4	0	0	7	0	0	0	0	0
ENSG00000231985.1	RP11-82L20.1	0	1	0	0	0	0	0	0	0	0	0	0	0	0	0	0	0	0	0	0	0	0	0	0
ENSG00000271618.1	RP11-175G14.2	0	0	0	0	0	0	0	0	0	0	0	0	0	0	0	0	0	0	0	0	0	0	0	0
ENSG00000228853.1	NEGR1-IT1	0	0	0	0	0	0	0	0	0	0	0	0	0	0	0	0	0	0	0	0	0	0	0	0
ENSG00000233994.2	GDI2P2	2	7	4	8	3	10	9	9	14	7	12	13	13	11	10	7	6	7	4	7	5	8	10	5
ENSG00000227207.2	RPL31P12	0	0	0	0	0	0	0	0	0	0	0	0	0	0	0	0	0	0	0	0	0	0	0	0
ENSG00000212366.1	RNU6-1246P	0	0	0	0	0	0	0	0	0	0	0	0	0	0	0	0	0	0	0	0	0	0	0	0
ENSG00000225087.1	RP4-660H19.1	0	0	0	0	0	0	0	0	0	0	0	1	1	0	1	0	0	0	0	0	0	0	0	0
ENSG00000227016.2	RP11-262K1.1	0	0	0	0	0	0	0	0	0	0	0	0	0	0	1	0	0	0	0	0	0	0	0	0
ENSG00000229636.2	KRT8P21	0	0	0	0	0	0	0	0	0	0	0	0	0	0	0	0	0	0	0	0	0	0	0	0
ENSG00000251825.1	RN7SKP19	0	0	0	0	0	0	0	0	0	0	0	0	0	0	0	0	0	0	0	0	0	0	0	0
ENSG00000233973.1	RP4-598G3.1	0	0	0	0	0	0	0	0	0	0	0	0	0	0	0	0	0	0	0	0	0	0	0	0
ENSG00000223479.3	RP4-788P17.1	0	0	0	0	0	0	0	0	0	0	0	0	0	0	0	0	0	0	0	0	0	0	0	0
ENSG00000200601.1	RNA5SP50	0	0	0	0	0	0	0	0	0	0	0	0	0	0	0	0	0	0	0	0	0	0	0	0
ENSG00000252005.1	RNU4ATAC8P	0	0	0	0	0	0	0	0	0	0	0	0	0	0	0	0	0	0	0	0	0	0	0	0
ENSG00000162620.11	LRRIQ3	31	32	27	25	3	13	9	11	134	129	170	216	87	85	126	122	12	8	16	25	8	8	8	4
ENSG00000254685.2	FPGT	635	439	463	405	468	458	482	703	526	576	597	742	487	476	657	606	503	579	821	706	193	196	209	182
ENSG00000259030.2	FPGT-TNNI3K	156	116	90	102	54	55	36	82	49	30	23	29	27	34	41	37	85	116	150	130	26	40	39	40
ENSG00000116783.10	TNNI3K	16	16	15	14	5	4	3	5	11	12	6	2	11	14	3	8	6	9	11	7	0	2	1	0
ENSG00000237324.2	RP11-439H8.4	9	3	13	6	1	4	3	4	2	3	2	0	2	3	3	0	8	6	14	10	1	0	2	2
ENSG00000233894.1	RP4-650F12.2	6	0	2	4	1	2	0	1	6	3	2	2	4	2	4	1	5	5	1	3	0	0	0	0
ENSG00000162621.5	LRRC53	77	53	93	107	25	18	23	14	156	121	130	115	98	80	49	47	44	55	84	68	0	0	0	0
ENSG00000178965.9	C1orf173	311	382	381	525	32	26	14	23	187	256	302	467	160	165	102	96	156	163	223	203	2	0	0	0
ENSG00000234497.1	RP4-612J11.1	0	0	0	0	0	0	0	0	0	0	0	0	0	0	0	0	0	0	0	0	0	0	0	0
ENSG00000272864.1	RP11-17E13.2	5	2	4	3	0	3	1	2	10	14	8	6	14	12	1	3	2	0	8	8	2	1	3	4
ENSG00000116791.9	CRYZ	6665	5415	5293	4955	3136	3159	2926	4150	3731	3440	3429	3572	3433	3358	3753	2889	2695	2832	3296	3298	1538	1165	1457	1309
ENSG00000162623.11	TYW3	1840	1418	1285	1274	1160	1060	1065	1730	2039	1656	1632	1555	1795	1886	1973	1631	1271	1439	1825	1718	904	683	833	746
ENSG00000229943.1	RP11-93N20.1	0	0	0	0	0	0	0	0	0	0	0	0	0	0	0	0	0	0	0	0	0	0	0	0
ENSG00000261213.1	RP11-510C10.4	0	0	0	0	0	0	0	0	0	0	0	0	0	0	0	0	0	0	0	0	0	0	0	0
ENSG00000224127.1	RP11-510C10.2	0	0	0	0	0	0	0	0	0	0	0	0	0	0	0	0	0	0	0	0	0	0	0	0
ENSG00000162624.10	LHX8	0	0	0	0	0	0	0	0	0	0	0	1	0	1	0	0	0	0	0	0	0	0	0	0
ENSG00000224149.1	RP11-510C10.3	0	0	0	0	0	0	0	0	1	0	0	0	0	0	0	0	0	0	0	0	0	0	0	0
ENSG00000206999.1	RNU6-622P	0	0	0	0	0	0	0	0	0	0	0	0	0	0	0	0	0	0	0	0	0	0	0	0
ENSG00000137968.12	SLC44A5	3	13	5	16	1	2	1	1	6	8	7	10	7	1	4	3	7	5	17	6	11	19	13	14
ENSG00000224493.1	RP11-87O11.1	0	0	0	0	0	0	0	0	0	0	0	0	0	0	0	0	0	0	0	0	0	0	0	0
ENSG00000252338.1	RNU6-503P	0	0	0	0	0	0	0	0	0	0	0	0	0	0	0	0	0	0	0	0	0	0	0	0
ENSG00000213579.3	RP4-595K12.1	0	0	0	0	0	0	0	0	0	1	0	1	2	0	0	1	1	0	0	0	1	0	0	0
ENSG00000230863.2	RP4-595K12.2	0	0	0	0	0	0	1	0	0	0	0	0	0	1	0	0	0	0	1	1	0	0	0	0
ENSG00000178193.5	RP4-682C21.5	1	0	0	1	0	0	5	2	0	1	0	1	1	2	3	2	2	4	0	2	2	0	2	0
ENSG00000117054.9	ACADM	10990	8835	8074	7815	5289	5274	4473	5880	3537	2951	3105	3198	3311	3409	3397	2432	4858	5054	5829	6044	3000	2207	2415	2273
ENSG00000181227.2	RP4-682C21.2	100	94	109	86	47	38	50	43	42	39	40	48	47	55	47	36	47	44	66	70	30	18	30	26
ENSG00000137955.11	RABGGTB	5653	4298	4266	4259	2768	3082	2760	4063	4107	3128	2706	2147	3946	3477	3285	2115	2383	2592	3043	3034	3910	3240	3747	3392
ENSG00000206620.1	SNORD45C	0	0	0	0	0	0	0	0	0	0	0	0	0	0	0	0	0	0	0	0	0	0	0	0
ENSG00000207241.1	SNORD45A	0	0	0	0	0	0	0	0	0	0	0	0	0	0	0	0	0	0	0	0	0	0	0	0
ENSG00000201487.1	SNORD45B	0	0	0	0	0	0	0	0	0	0	0	0	0	0	0	0	0	0	0	0	0	0	0	0
ENSG00000057468.6	MSH4	13	8	11	10	2	2	5	4	9	7	11	9	11	5	6	4	5	5	3	12	10	13	20	13
ENSG00000266832.1	AL445464.1	0	1	0	0	0	0	0	0	0	1	0	0	1	1	0	0	0	0	0	0	1	0	1	0
ENSG00000154007.6	ASB17	0	0	0	0	0	0	0	0	0	0	0	0	0	0	0	0	0	0	0	0	0	0	0	0
ENSG00000225605.1	RP11-550H2.1	0	0	0	0	0	0	0	0	0	0	0	0	0	0	0	0	0	0	0	0	0	0	0	0
ENSG00000230027.1	RP11-550H2.2	0	0	0	2	0	0	0	0	0	0	0	0	0	0	0	0	0	0	0	0	0	0	0	0
ENSG00000184005.9	ST6GALNAC3	0	0	1	0	0	0	0	0	0	1	1	5	1	2	1	2	0	0	2	3	0	0	0	0
ENSG00000223905.1	RP11-335E14.1	0	0	0	0	0	0	0	0	0	0	0	0	0	0	0	0	0	0	0	0	0	0	0	0
ENSG00000272855.1	RP5-1102E8.3	0	0	0	0	0	0	0	0	0	0	0	0	0	0	0	0	0	0	0	0	0	0	0	0
ENSG00000226415.1	TPI1P1	216	165	184	147	141	187	156	195	34	32	43	62	23	39	36	32	61	66	71	85	130	133	135	123
ENSG00000264686.1	AC104458.1	0	0	0	0	0	0	0	0	0	0	0	0	0	0	0	0	0	0	0	0	0	0	0	0
ENSG00000199921.1	RNU6-161P	0	0	0	0	0	0	0	0	0	0	0	0	0	0	0	0	0	0	0	0	0	0	0	0
[truncated: 55,822 more rows]

## Sheet: Supplementary Data 8
Supplementary Data 8, 2978 DEGs in CHI3L1 overexpression PDGCLs.
Gene	PValue	AdjustedPValue	Log2FoldChange
C5orf38	3.47505e-06	4.75744e-05	11.3699
EDN3	9.98382e-29	5.00393e-26	9.95542
GAL	1.7741e-29	9.36821e-27	9.8459
MED15P1	6.77187e-17	8.30917e-15	9.66739
PXDN	2.56281e-26	1.02412e-23	9.63421
FOLH1	2.29407e-11	1.15567e-09	9.45454
ADARB2	1.81347e-16	2.14504e-14	9.28406
COL3A1	3.98406e-37	3.46508e-34	9.25521
CPXM2	9.17935e-20	1.78581e-17	9.11063
ZNF626	5.89397e-19	1.01332e-16	9.09593
GYPC	2.4357e-28	1.12541e-25	8.76546
ADAMTS18	3.58772e-33	2.41119e-30	8.55368
ST6GAL2	3.58623e-81	2.12097e-77	8.33456
FABP5P7	1.46862e-14	1.28868e-12	8.32577
RP11-171N4.1	1.23901e-09	4.25042e-08	8.29027
COLEC12	5.45807e-59	1.61401e-55	8.25031
AQP4	2.14147e-33	1.47268e-30	8.24688
DPT	1.37474e-44	2.13961e-41	8.15545
GPRC5C	1.64901e-48	3.04769e-45	8.14639
DNAJC5B	3.36025e-18	5.20241e-16	8.10499
RP11-597A11.1	1.39455e-11	7.40364e-10	7.87218
LINC01016	4.62716e-06	6.05441e-05	7.82754
NHLRC1	2.10614e-12	1.29751e-10	7.77698
TUBB8P8	3.13006e-22	8.19107e-20	7.76069
TLX1NB	7.299e-10	2.66468e-08	7.62568
CACNA1C	9.2076e-28	4.06385e-25	7.62498
TEK	2.21454e-25	7.52715e-23	7.48004
OTOR	5.91335e-16	6.42881e-14	7.47002
AP000344.3	1.18867e-12	7.72531e-11	7.4685
ADCY2	3.63054e-21	8.3874e-19	7.34917
RP3-410C9.2	2.04519e-10	8.34183e-09	7.34054
KCNQ5	5.98766e-22	1.50052e-19	7.25485
NF1P4	5.60611e-07	9.93875e-06	7.23704
SERTAD4	9.48039e-32	5.72132e-29	7.148
MXRA5	1.80665e-17	2.39572e-15	7.12968
ST6GAL2-IT1	3.54104e-09	1.13325e-07	7.12927
UNC5C	6.34152e-19	1.07508e-16	7.09774
RIMS4	2.23023e-23	6.22171e-21	7.09482
RP11-347H15.1	5.29478e-11	2.4657e-09	7.07759
GBP4	4.23709e-18	6.29623e-16	7.07238
RP11-91P17.1	7.61408e-05	0.000645331	7.02153
CHST9	4.43659e-40	4.68551e-37	6.99856
GRM4	8.60175e-39	7.94882e-36	6.9857
KAL1	3.71904e-19	6.50745e-17	6.93389
RUFY4	4.71599e-08	1.13195e-06	6.91334
CHST15	5.35334e-25	1.72069e-22	6.9127
CHI3L1	5.15886e-33	3.31636e-30	6.88103
CTC-264K15.6	7.40707e-43	1.04302e-39	6.82963
RP11-8L8.2	2.73047e-15	2.73704e-13	6.77359
MIR143HG	6.54933e-12	3.67495e-10	6.69713
DNAJC15	4.98365e-21	1.11645e-18	6.69686
RP11-138J23.1	7.67759e-19	1.28268e-16	6.63561
EFEMP1	2.00245e-26	8.11158e-24	6.59332
TDO2	4.995e-25	1.62315e-22	6.54158
LRRN3	4.64221e-14	3.78167e-12	6.50255
VIT	3.14716e-17	4.06396e-15	6.49997
AC092614.2	6.74281e-06	8.31145e-05	6.48052
KCNG4	3.9764e-16	4.4156e-14	6.45221
RP11-367G6.3	1.16211e-23	3.3364e-21	6.45137
RP11-6N13.1	1.69786e-07	3.50609e-06	6.43844
SMTNL2	2.80776e-06	3.97835e-05	6.42303
SMOC2	5.47949e-07	9.76108e-06	6.4121
NF1P6	0.000298438	0.00201257	6.38375
CTD-2022H16.1	2.77142e-11	1.36362e-09	6.35912
PHACTR3	1.55179e-13	1.1736e-11	6.34345
RXRG	3.0468e-16	3.49213e-14	6.32366
AP004372.1	0.00531973	0.0206227	6.30703
DNTT	4.13508e-16	4.56263e-14	6.30318
ANO1	3.38477e-22	8.7799e-20	6.27341
EGFLAM	1.08594e-18	1.79399e-16	6.27144
RP11-558A11.1	1.12435e-05	0.000128619	6.22721
HAND1	5.43957e-11	2.51727e-09	6.22023
COL5A3	1.04238e-19	2.01466e-17	6.14376
CTD-2022H16.2	8.19353e-15	7.47811e-13	6.13656
RIN3	1.97599e-36	1.57924e-33	6.13051
RP11-1259L22.1	0.000121652	0.000953706	6.10278
IL1RN	0.0106044	0.0355215	6.10099
CTD-2553C6.1	9.69686e-06	0.000114105	6.04049
CTB-78F1.2	1.9147e-41	2.26478e-38	6.02983
GPRIN3	3.57246e-28	1.62525e-25	5.97655
TIMP3	1.50402e-21	3.61589e-19	5.9699
FLRT2	1.55945e-16	1.85199e-14	5.94829
PCDH8	1.10038e-17	1.52053e-15	5.9478
CTD-2339F6.1	1.37004e-62	4.50151e-59	5.90414
RP11-344F13.1	0.000477401	0.00294846	5.89057
ME3	7.24757e-22	1.78598e-19	5.8759
PLEK	2.2576e-21	5.38383e-19	5.84801
KCNA1	1.70035e-09	5.69433e-08	5.82445
IGFN1	2.22304e-24	6.99336e-22	5.78465
TUBBP5	1.72232e-17	2.29418e-15	5.76477
ST8SIA2	2.89669e-18	4.50832e-16	5.75491
GPR101	3.35914e-14	2.77467e-12	5.71964
LPAR1	6.0642e-12	3.42222e-10	5.70024
MXRA5P1	1.55281e-11	8.19968e-10	5.6825
GPR26	7.68653e-15	7.08095e-13	5.6802
RP1-214M20.2	2.49901e-10	1.00133e-08	5.67093
AFF3	4.0886e-18	6.13726e-16	5.66319
RP11-449J10.1	1.12422e-11	6.06646e-10	5.62148
DUSP27	9.2427e-09	2.6822e-07	5.61606
SCN4A	1.17337e-10	5.0802e-09	5.5998
CXorf28	5.39504e-19	9.32963e-17	5.58641
RP11-799P8.1	7.98917e-13	5.33291e-11	5.57629
CTB-26E19.1	1.89288e-11	9.73467e-10	5.55191
LMX1B	2.39932e-13	1.76493e-11	5.54438
GREM2	4.13612e-18	6.17723e-16	5.53588
STAT4	1.68381e-15	1.7229e-13	5.48584
ATP12A	2.3525e-20	4.89899e-18	5.45684
AC009093.1	0.000554354	0.00333023	5.45299
RP4-796I8.1	4.99845e-15	4.75271e-13	5.40113
THRB	3.50521e-16	3.97136e-14	5.37256
RP11-1112C15.2	2.60452e-07	5.10392e-06	5.34124
ADRA1B	1.11404e-19	2.12537e-17	5.3329
RP4-610C12.3	5.91705e-22	1.4955e-19	5.32749
RP11-143J24.1	1.22912e-16	1.4715e-14	5.32151
RP5-1139B12.3	1.09442e-15	1.14763e-13	5.31262
RP11-720L2.4	0.000640154	0.00374184	5.2995
FRAS1	1.55158e-15	1.59867e-13	5.26822
MAMDC2	2.50013e-35	1.84829e-32	5.26362
CTD-2022H16.3	4.59636e-25	1.51021e-22	5.25149
CASP1	8.27791e-16	8.77369e-14	5.23375
KCNA5	0.00192229	0.0091096	5.21671
TBX3	0.000709424	0.00406873	5.21565
ITGA8	1.49099e-12	9.44113e-11	5.21009
SLN	5.88889e-11	2.71247e-09	5.20346
AKR1C1	1.75317e-22	4.67054e-20	5.1965
GBP3	2.11094e-19	3.82961e-17	5.19226
GBP1	1.99939e-23	5.63086e-21	5.17877
FAM50B	1.3069e-13	1.0012e-11	5.17858
ACAN	1.95607e-19	3.57055e-17	5.17433
SCN10A	3.94156e-13	2.74896e-11	5.15318
CYTL1	6.57916e-22	1.63489e-19	5.14561
RP11-245J24.1	0.00822255	0.0290779	5.13466
RTP4	4.44212e-14	3.62867e-12	5.11579
NCOR1P1	0.000542781	0.00327496	5.1099
TENM2	2.52374e-18	3.94865e-16	5.10359
EMX2OS	4.96196e-05	0.000450922	5.09874
ROR2	2.69358e-07	5.26102e-06	5.09218
IGSF21	3.06758e-11	1.48707e-09	5.09082
SAMD5	7.20374e-18	1.02414e-15	5.08492
AKR1C3	2.3412e-28	1.09891e-25	5.08198
DMRT2	1.5841e-07	3.28725e-06	5.07386
CCDC42	3.86525e-13	2.7102e-11	5.06239
SGIP1	3.4408e-41	3.91339e-38	5.00164
AMER2	1.54045e-38	1.38038e-35	4.99915
GABRG3	3.60091e-27	1.54322e-24	4.98678
RP11-124N19.3	8.69613e-08	1.92049e-06	4.98574
DHX58	5.87061e-18	8.46828e-16	4.9747
PCDH20	5.46907e-15	5.18352e-13	4.97305
CPPED1	1.86079e-12	1.15357e-10	4.96908
ALPK2	7.06184e-57	1.74021e-53	4.9554
SORBS2	2.54029e-20	5.25307e-18	4.94567
FABP5	7.93609e-16	8.47213e-14	4.93689
IKZF3	3.40332e-10	1.32246e-08	4.93533
MYO1B	5.9745e-16	6.4715e-14	4.92599
CEACAMP10	0.00093022	0.00508666	4.91068
APOD	7.65544e-26	2.7948e-23	4.89267
ZNF679	4.59998e-08	1.10861e-06	4.89261
RP11-391M7.3	0.00298147	0.0129865	4.88896
AC109583.1	0.000924909	0.00506678	4.88128
INHBA	2.19119e-17	2.89266e-15	4.87141
RP11-321L2.1	3.42635e-12	2.00635e-10	4.8634
ADH1C	1.13576e-05	0.000129724	4.8621
MIR4635	0.00516706	0.0201623	4.8417
ZSWIM2	7.29986e-08	1.65413e-06	4.83934
SEMA3E	3.42705e-111	3.37805e-107	4.82978
AP002856.5	0.0114046	0.0375217	4.82897
CHRDL1	1.40728e-12	8.93022e-11	4.82477
RP4-610C12.4	2.66621e-13	1.93241e-11	4.80702
TNS1	5.63379e-52	1.28151e-48	4.80374
LRRC32	1.75686e-23	4.99539e-21	4.79762
FAM149A	2.30697e-17	3.01856e-15	4.7585
DACT2	0.0125533	0.0404328	4.75434
XKR8	1.21626e-16	1.46203e-14	4.74388
ZSWIM5P2	0.00499378	0.0196241	4.72982
SH3GL3	8.95553e-18	1.24917e-15	4.72814
OLFM4	1.35841e-10	5.77148e-09	4.72587
BGN	1.10155e-40	1.20644e-37	4.72308
RP11-749H20.4	1.8693e-05	0.000196506	4.7197
STMN2	1.79493e-08	4.81925e-07	4.70253
WSCD2	3.95256e-16	4.41061e-14	4.69739
ACSM5	4.58244e-06	6.00653e-05	4.67516
TNFAIP8L3	8.18593e-24	2.39669e-21	4.66406
NF1P8	5.84402e-06	7.3569e-05	4.5978
COL8A1	2.79181e-14	2.32554e-12	4.57962
FOXI2	6.43288e-06	7.98266e-05	4.5307
C11orf87	1.95383e-14	1.67955e-12	4.52755
DSG2	0.00216074	0.010018	4.52725
TLR4	3.53224e-13	2.49885e-11	4.52123
ATP1A2	1.33454e-13	1.01973e-11	4.51668
TFAP2C	5.11221e-12	2.91278e-10	4.49269
NBEAP1	2.03967e-12	1.26182e-10	4.48967
RET	2.80358e-15	2.80083e-13	4.47892
SLC22A3	3.57984e-16	4.02507e-14	4.46369
NANOGP1	1.63417e-11	8.55293e-10	4.44834
IFI44	8.18349e-98	6.04985e-94	4.44733
PSORS1C3	3.45972e-15	3.39891e-13	4.44521
ADAMTS2	3.37406e-09	1.08687e-07	4.4353
FAM90A20P	5.03467e-06	6.50701e-05	4.42511
ANKRD33	2.21586e-09	7.29679e-08	4.42223
C8orf48	4.17673e-13	2.9006e-11	4.40859
FMO2	1.40165e-63	5.18101e-60	4.40626
RP11-94B19.6	1.31535e-07	2.77236e-06	4.40227
AC012123.1	3.55584e-19	6.25891e-17	4.38853
AC096669.3	4.58651e-24	1.40235e-21	4.37584
RP11-396O20.1	3.86376e-05	0.000364683	4.3593
SLC17A8	1.15273e-12	7.52482e-11	4.34611
ACSS3	2.0356e-10	8.31419e-09	4.34023
CNTN2	1.63949e-20	3.46295e-18	4.33589
RP11-348F1.2	4.55206e-05	0.000419343	4.32921
LGR6	1.56169e-10	6.52271e-09	4.32918
UGT3A2	2.1275e-18	3.38239e-16	4.31014
AQP4-AS1	1.09212e-13	8.52112e-12	4.30995
HSD11B1	4.05311e-09	1.27913e-07	4.29939
IRX2	0.000138551	0.00105978	4.29364
AC013271.3	2.72045e-07	5.303e-06	4.29044
AC092667.2	0.0147864	0.0459054	4.28992
CMKLR1	2.84492e-11	1.39746e-09	4.28207
CDH13	1.70384e-05	0.000181631	4.27151
SLC1A2	3.60091e-10	1.39375e-08	4.27132
AC017076.5	1.06404e-06	1.73243e-05	4.26775
MGAT3	7.78785e-15	7.13282e-13	4.26455
AC109826.1	9.18487e-14	7.24282e-12	4.25883
PTGER2	1.96079e-07	3.99328e-06	4.23643
SYNDIG1	4.21659e-11	1.99614e-09	4.23326
IL15	5.86164e-18	8.46828e-16	4.21898
RERG	1.3875e-09	4.70524e-08	4.21537
AMIGO2	9.42825e-22	2.30415e-19	4.21156
NTN4	3.95431e-12	2.2928e-10	4.20011
MYL3	3.39825e-07	6.44991e-06	4.19999
CACNG3	1.13403e-08	3.19679e-07	4.19844
CNTN1	3.14941e-16	3.5958e-14	4.19712
FAM189A1	6.46653e-15	6.07053e-13	4.19325
CARD16	1.08371e-13	8.4779e-12	4.19293
TAAR3	8.78428e-18	1.23109e-15	4.18468
APOBEC3G	3.93798e-14	3.23472e-12	4.1739
UST	4.14858e-11	1.97231e-09	4.16845
CTC-353G13.1	1.29378e-08	3.60587e-07	4.16067
SCML4	3.30645e-15	3.25917e-13	4.15139
CCL24	0.00277872	0.0122623	4.1411
GPR27	1.9917e-13	1.49484e-11	4.13703
ELAVL2	1.3927e-78	6.86392e-75	4.13566
PDGFRA	7.81223e-39	7.45211e-36	4.12973
SERTAD4-AS1	9.81089e-06	0.000115035	4.12806
RIT2	7.85913e-09	2.32402e-07	4.12419
PCSK2	1.87124e-24	5.94994e-22	4.11864
EPSTI1	7.50093e-09	2.23149e-07	4.11441
CCDC8	1.95516e-47	3.40095e-44	4.10981
OAS1	1.21451e-17	1.65503e-15	4.08943
TLX1	1.37518e-18	2.22215e-16	4.08525
LBX1-AS1	2.61578e-12	1.58507e-10	4.07317
WNT5A	3.09773e-15	3.07392e-13	4.06526
GABRA3	4.07046e-08	9.98094e-07	4.06341
GOLGA8J	3.54571e-08	8.81094e-07	4.06335
OLFM2	1.18453e-13	9.12181e-12	4.06126
MIR145	6.70679e-07	1.15239e-05	4.0571
RP11-43F13.4	9.49282e-07	1.56038e-05	4.04755
AP000345.1	7.11088e-07	1.21476e-05	4.03713
SYT4	2.56687e-09	8.3688e-08	4.02191
MT1A	0.00241813	0.0109662	4.01784
CTC-321K16.1	1.07407e-11	5.81708e-10	4.01097
RP11-1002K11.1	2.03201e-07	4.12129e-06	4.00632
RP4-813D12.3	1.19767e-08	3.36019e-07	4.00304
GLDN	2.18122e-18	3.44924e-16	3.99134
RP11-578F21.12	2.94581e-11	1.4351e-09	3.98679
ARSE	8.8198e-14	7.01103e-12	3.98556
FGL2	4.20482e-26	1.59411e-23	3.98429
RP11-100M12.3	1.93477e-06	2.89101e-05	3.97717
F13A1	0.000112114	0.000892179	3.96739
HLA-DPA1	6.67888e-15	6.23032e-13	3.95607
APOBEC3D	1.40211e-39	1.42972e-36	3.95415
GALNT9	2.66547e-14	2.2456e-12	3.94431
COL1A1	8.72042e-21	1.88228e-18	3.9409
RBBP8NL	4.4286e-09	1.37996e-07	3.9401
TRAJ24	1.67039e-06	2.55537e-05	3.93511
VCAM1	2.14413e-14	1.82721e-12	3.9269
TMEM100	1.35069e-17	1.83217e-15	3.9172
AKR1C2	4.75923e-10	1.79582e-08	3.91677
FAM26E	1.10579e-17	1.5209e-15	3.91055
PDLIM3	1.13002e-12	7.4093e-11	3.90299
CACNA1D	1.14963e-11	6.19228e-10	3.90147
RP11-155L15.1	5.25141e-05	0.000473011	3.90139
DSC1	0.00062705	0.00368375	3.89702
RP11-683L23.1	0.000560329	0.00335823	3.8943
SLFN5	6.87086e-15	6.38926e-13	3.89355
MDFI	5.58523e-27	2.35944e-24	3.88804
C17orf72	9.59015e-09	2.76674e-07	3.8871
PMAIP1	1.95879e-15	1.99049e-13	3.88278
SHISA3	1.27587e-09	4.34663e-08	3.86934
CLEC2L	2.43655e-06	3.52847e-05	3.86776
RP4-745K6.1	1.9697e-31	1.16492e-28	3.86646
ALX3	0.000122411	0.000958786	3.84292
WFDC1	1.6411e-13	1.23798e-11	3.8426
GABRG2	1.14009e-06	1.83626e-05	3.82768
TRIM6	2.75988e-10	1.09253e-08	3.82502
RP11-173M11.2	2.29499e-27	9.98019e-25	3.82447
SLC6A7	0.00031749	0.00211221	3.8237
HTR7	4.78866e-07	8.73568e-06	3.82209
RP11-561N12.5	0.000194918	0.00140755	3.82077
PRMT8	5.00628e-16	5.48299e-14	3.81178
RP11-693N9.2	0.000113998	0.000905269	3.80259
CPXM1	4.40732e-07	8.10503e-06	3.79995
EVA1A	3.61196e-10	1.3962e-08	3.78462
UBE2QL1	4.34026e-08	1.05202e-06	3.78168
FMN1	2.83227e-12	1.7023e-10	3.77203
CXCL14	5.67509e-08	1.33189e-06	3.75812
RP11-648F7.1	0.000249023	0.00173226	3.7574
RASL12	2.71047e-12	1.63574e-10	3.74474
ICAM2	1.05713e-19	2.02989e-17	3.74357
MRVI1	5.56637e-08	1.31104e-06	3.73115
AF186192.5	2.14348e-07	4.30604e-06	3.7203
TLR3	1.66987e-18	2.68367e-16	3.70443
CRYGD	2.511e-06	3.62385e-05	3.6957
AL512428.1	7.08318e-11	3.2027e-09	3.68559
IL10RA	9.43025e-15	8.50188e-13	3.68481
RP11-531H8.1	7.12072e-05	0.000612113	3.67041
BAI1	8.35245e-12	4.60803e-10	3.6668
IL20RA	3.37251e-13	2.4031e-11	3.66338
LBX1	5.38913e-10	2.01215e-08	3.65957
RBMS3	5.55313e-11	2.5618e-09	3.65937
ZNF423	3.83028e-39	3.77551e-36	3.65869
GBP1P1	6.38855e-07	1.10736e-05	3.65121
AIM1	1.4373e-16	1.7138e-14	3.63595
RP11-297H3.4	0.00188611	0.00897268	3.63578
CD79B	9.62359e-10	3.41632e-08	3.63338
TNFSF10	2.20501e-17	2.89797e-15	3.62576
NHS	2.18052e-13	1.6201e-11	3.62245
LPAR4	1.11118e-06	1.79753e-05	3.62105
PTGS2	2.56414e-06	3.68794e-05	3.62062
RP11-94B19.5	0.000701097	0.00402957	3.61791
CTD-2325B11.1	1.57599e-08	4.30818e-07	3.61629
RP5-1139B12.2	1.45451e-08	4.0085e-07	3.61379
ASS1P1	1.2258e-05	0.000138298	3.60949
CDX1	2.30196e-08	6.02934e-07	3.6017
SLC12A7	3.77846e-32	2.32777e-29	3.5971
C10orf105	9.18575e-05	0.000756003	3.5953
ISLR	5.2181e-17	6.56615e-15	3.59111
ARHGDIB	4.60003e-24	1.40235e-21	3.58692
TEPP	3.19514e-12	1.89474e-10	3.58656
FMOD	2.06487e-10	8.41051e-09	3.58212
DIO2	6.42012e-34	4.63047e-31	3.57486
SLITRK2	5.37017e-12	3.05387e-10	3.56505
SPTLC3	8.7307e-10	3.1332e-08	3.56157
FABP4	2.09257e-10	8.49993e-09	3.56016
SALL3	3.73307e-09	1.18827e-07	3.5591
AC007464.1	1.2428e-09	4.25849e-08	3.55526
AP001065.15	0.00381487	0.0158191	3.54834
RP11-710C12.1	2.32277e-09	7.62338e-08	3.5471
RP3-522D1.1	0.00129301	0.00661858	3.54229
RP11-449D8.2	0.00188377	0.008965	3.53422
KLHL14	3.52383e-09	1.12896e-07	3.52658
XPNPEP2	5.34904e-07	9.57484e-06	3.52275
RP11-314P15.2	1.32262e-09	4.50073e-08	3.51414
NRG1	1.26653e-07	2.68284e-06	3.51252
USP26	0.00468659	0.0186587	3.50461
RP11-3N2.13	3.54335e-06	4.83528e-05	3.50345
WDR86-AS1	1.57636e-08	4.30818e-07	3.49923
FUNDC2P2	0.000125719	0.000980172	3.49523
AC104654.2	0.00157874	0.00776402	3.49156
KRT79	0.00957362	0.0327853	3.49135
DAB2	3.73078e-05	0.00035428	3.47557
NPS	1.0458e-25	3.68158e-23	3.47537
COL23A1	1.55639e-07	3.23451e-06	3.47516
AC007750.5	2.50489e-13	1.82894e-11	3.47302
RP11-148B18.4	4.61544e-05	0.000424388	3.46521
MYOM3	1.51312e-08	4.14685e-07	3.46506
RP11-805L22.3	4.2009e-07	7.77863e-06	3.46233
SLC18A1	2.96538e-10	1.16763e-08	3.46
RP11-1101H11.1	7.74933e-05	0.000654543	3.45513
LINC00621	5.35804e-08	1.26856e-06	3.45461
RP11-449D8.5	4.40729e-09	1.37622e-07	3.44509
AC073135.3	1.54346e-12	9.75247e-11	3.44002
SLC14A1	5.8646e-08	1.36574e-06	3.43873
MAT1A	5.66456e-14	4.58922e-12	3.42645
RP4-798P15.3	3.61525e-07	6.82673e-06	3.423
FAIM3	1.21077e-05	0.000137062	3.42184
HTR6	3.33586e-12	1.96448e-10	3.41591
RGS1	9.2164e-07	1.51663e-05	3.41587
AC093627.8	1.50367e-10	6.3071e-09	3.40523
MAGEE2	1.00428e-25	3.57802e-23	3.40387
BLNK	1.14717e-08	3.22462e-07	3.40133
CES5A	1.00798e-07	2.19007e-06	3.39652
RP11-426L16.8	1.02272e-10	4.46718e-09	3.39472
ACY3	9.80567e-08	2.13995e-06	3.3932
RP11-449D8.1	1.08274e-30	6.15727e-28	3.38436
TRIM29	6.19877e-11	2.83313e-09	3.38165
NTM	8.66904e-14	6.90976e-12	3.3686
DOK5	1.23745e-09	4.25002e-08	3.36535
SHROOM4	3.62372e-15	3.5249e-13	3.36419
CTD-2521M24.5	1.36613e-08	3.78256e-07	3.36398
TLR5	2.23653e-07	4.47171e-06	3.36306
RP11-459E5.1	5.97605e-19	1.02149e-16	3.35844
MRGPRF	7.64115e-06	9.31011e-05	3.34895
LGR5	7.53944e-11	3.37801e-09	3.34664
AC100802.3	9.89202e-08	2.15244e-06	3.3372
AF186192.1	2.50912e-14	2.12599e-12	3.33683
VSNL1	1.23532e-29	6.64173e-27	3.33357
ZNF831	1.70336e-07	3.51501e-06	3.3273
PDCD1LG2	2.82308e-13	2.03613e-11	3.31777
PRUNE2	9.93794e-50	1.95916e-46	3.30609
GH1	4.76724e-23	1.29332e-20	3.3056
RP11-123K19.1	9.56634e-08	2.0939e-06	3.29981
COL26A1	4.49718e-12	2.58226e-10	3.29938
AMER2-AS1	1.82936e-10	7.54476e-09	3.29584
SNAP25-AS1	2.16634e-07	4.34606e-06	3.29371
ROR1	1.72899e-12	1.08322e-10	3.29172
EID3	1.29019e-10	5.51331e-09	3.2895
RP11-728E14.3	5.34829e-07	9.57484e-06	3.28587
ENPP6	5.60412e-18	8.16352e-16	3.28448
KIAA1462	2.42084e-05	0.000244039	3.28322
ASPA	4.72748e-20	9.5751e-18	3.28159
RP11-335O13.8	0.000251025	0.00174169	3.27717
AP000344.4	3.11118e-07	5.97019e-06	3.27479
UNC13A	7.4869e-13	5.00894e-11	3.2739
SAMD9L	3.32914e-24	1.03627e-21	3.27228
FOXF1	6.13568e-11	2.81299e-09	3.27224
ETNPPL	9.54186e-09	2.75818e-07	3.27206
RP1-71H24.1	3.58377e-09	1.14321e-07	3.27201
RP5-944M2.3	1.68408e-08	4.56462e-07	3.26919
TFAP2B	4.36601e-17	5.53286e-15	3.26851
RAD51AP2	8.03981e-11	3.5859e-09	3.25717
KCNJ12	9.1974e-06	0.000109052	3.25294
SUSD3	0.000714272	0.00409098	3.25195
AP003025.2	0.000272593	0.00186335	3.24172
BX119917.1	2.96402e-09	9.62119e-08	3.23437
SLC24A2	3.03173e-10	1.19217e-08	3.22018
RP11-94L15.2	1.8656e-07	3.82577e-06	3.21853
GRM3	2.00765e-05	0.000208603	3.20553
RP11-356N1.2	2.15265e-07	4.32153e-06	3.20345
RP5-1104E15.6	7.41442e-06	9.06698e-05	3.19843
KANK4	8.26426e-10	2.98028e-08	3.1984
CTB-78F1.1	0.00251492	0.0113143	3.19644
EMILIN1	1.9189e-10	7.89205e-09	3.19322
LINC00277	8.94401e-10	3.20198e-08	3.18965
IFITM1	2.06963e-07	4.18611e-06	3.18927
RP11-214C8.2	2.69855e-13	1.95107e-11	3.18778
TCEAL5	1.21713e-09	4.20465e-08	3.18351
LONRF2	2.05945e-11	1.04459e-09	3.16287
VAT1L	1.06567e-07	2.29687e-06	3.15927
WNT5A-AS1	2.82095e-08	7.15422e-07	3.1451
HLA-DPB1	4.07557e-06	5.42876e-05	3.14179
GPR111	4.08662e-08	1.0005e-06	3.13619
RP11-453M23.1	0.000641773	0.00374761	3.11498
NUS1P2	1.12182e-07	2.4056e-06	3.11078
RP11-430H10.1	2.93589e-07	5.67587e-06	3.11044
ADRA1A	2.29877e-08	6.02934e-07	3.10915
LINC00681	1.03994e-08	2.97697e-07	3.10867
FAM65B	6.89008e-10	2.52787e-08	3.1083
PCDP1	1.22181e-08	3.42466e-07	3.10818
TMEM47	1.22337e-07	2.59836e-06	3.08883
CTD-3247F14.2	1.70694e-19	3.13515e-17	3.07921
RP11-429A20.4	2.12276e-11	1.07486e-09	3.07798
TNFAIP3	2.002e-13	1.49876e-11	3.07632
GPR12	9.65735e-08	2.1107e-06	3.06668
CTD-2377D24.6	1.74837e-06	2.65269e-05	3.06486
AQP7P2	9.50683e-09	2.75075e-07	3.05756
GBP5	2.33691e-11	1.17326e-09	3.05681
TUSC5	1.21862e-09	4.20489e-08	3.05313
CTD-3162L10.4	0.00131326	0.00670597	3.0456
CTD-2151A2.1	0.00796713	0.0283441	3.04373
DDR2	1.7503e-14	1.5223e-12	3.02421
ATP8A1	4.48285e-25	1.48946e-22	3.01758
CDK15	2.67722e-07	5.23599e-06	3.01676
PLVAP	1.43235e-09	4.84068e-08	3.01379
CD70	1.03511e-23	3.0009e-21	3.01278
LTBP1	5.71638e-17	7.16267e-15	3.01243
SVIL	1.24119e-13	9.53334e-12	3.0109
NR1H4	2.21916e-19	4.00138e-17	3.00835
RP11-392O17.1	4.27572e-10	1.63517e-08	3.00435
CYP1B1	2.79699e-05	0.000276344	3.00244
THBD	6.30178e-07	1.09489e-05	2.99983
VSTM2A	0.0035481	0.0149332	2.99631
FGF13	1.05654e-07	2.28385e-06	2.99517
CTSS	6.27511e-27	2.61354e-24	2.98223
RP5-1119D9.4	8.26919e-16	8.77369e-14	2.9769
CTD-2023N9.1	1.74224e-11	9.08638e-10	2.9701
DOCK10	2.48867e-08	6.42729e-07	2.9692
GADL1	6.96024e-07	1.19178e-05	2.96325
RP1-45C12.1	8.7644e-08	1.93268e-06	2.96169
MAGEC2	2.51563e-06	3.62699e-05	2.94999
SLC9A9	2.20595e-14	1.87448e-12	2.94974
BST2	1.96844e-08	5.22989e-07	2.9462
KCNG3	1.21591e-05	0.000137498	2.94599
RRN3P2	2.4789e-12	1.5083e-10	2.94592
RP1-290I10.5	0.000781885	0.00440738	2.94014
KIF19	7.21977e-05	0.000618291	2.93756
SH2D4A	2.54663e-13	1.85483e-11	2.93434
NUDT7	8.28284e-09	2.4319e-07	2.92706
CLIC5	0.00027493	0.00187759	2.92534
SOD3	1.30314e-12	8.35902e-11	2.92488
IL1RAPL2	4.16634e-12	2.41102e-10	2.922
RP5-1043L13.1	1.66758e-05	0.000178344	2.92086
PTPRVP	8.98163e-09	2.61413e-07	2.91446
XAF1	4.60752e-13	3.17596e-11	2.91159
AC138623.1	3.77212e-07	7.07774e-06	2.91059
AC004562.1	2.64829e-07	5.18283e-06	2.90396
OASL	1.8023e-06	2.71918e-05	2.89885
SPINT1	3.12924e-06	4.35483e-05	2.89128
MYOG	2.81998e-10	1.11335e-08	2.89025
AC007106.1	0.000977458	0.00529676	2.88455
RP11-875O11.3	7.24821e-11	3.26235e-09	2.8845
MAP7D2	7.19675e-11	3.24909e-09	2.88346
PLXDC2	0.00530698	0.020584	2.88304
ERG	0.000212343	0.00151598	2.88227
ARHGAP24	7.63643e-18	1.07532e-15	2.87774
WWC1	2.77452e-06	3.94259e-05	2.87493
CTD-2521M24.9	5.10942e-11	2.39447e-09	2.87414
GAREM	1.12437e-28	5.54144e-26	2.87333
ART5	1.79824e-06	2.7157e-05	2.86793
LINC00284	1.40141e-20	2.98138e-18	2.86509
LAMP5	4.87574e-43	7.20902e-40	2.8618
POU2F3	1.61931e-11	8.52042e-10	2.85866
COL6A3	5.29277e-07	9.49136e-06	2.85705
ZNF521	1.39074e-09	4.71084e-08	2.85548
NEUROD4	3.52143e-07	6.66232e-06	2.85265
RP11-845M18.7	0.00012114	0.000951458	2.85065
CHMP4C	3.51885e-06	4.81072e-05	2.84968
CHRM3	6.69074e-07	1.15097e-05	2.84562
FAM189A2	2.22869e-06	3.27884e-05	2.84512
GGTA1P	1.24784e-10	5.37898e-09	2.83608
SNAI1	2.88793e-11	1.41389e-09	2.83545
HLX	1.50041e-10	6.30238e-09	2.82866
NKX2-4	7.65619e-05	0.000647971	2.82357
COL12A1	1.34234e-12	8.57332e-11	2.82299
AC099344.2	3.0497e-07	5.87024e-06	2.81976
RPL29P19	3.39626e-05	0.00032703	2.81523
PTPRO	3.87629e-10	1.49058e-08	2.81316
LINC00536	1.64572e-08	4.47707e-07	2.80803
HERC6	3.05011e-12	1.82212e-10	2.80219
RP11-342A23.1	2.9219e-11	1.4258e-09	2.8003
BATF2	1.08394e-12	7.13878e-11	2.79957
ANGPTL7	4.81401e-09	1.49063e-07	2.7942
SLCO2B1	7.16307e-05	0.000615217	2.79313
MTUS2	1.70691e-06	2.59645e-05	2.7912
NCKAP1L	3.85145e-08	9.51473e-07	2.79017
GBP6	0.00854264	0.0299732	2.78753
ADAMTS19	1.4017e-07	2.93969e-06	2.78411
KCNH5	2.3313e-08	6.09031e-07	2.78381
C1orf222	6.49617e-08	1.4926e-06	2.76904
SCUBE1	5.19865e-05	0.000469116	2.76872
TTC40	1.22024e-09	4.20556e-08	2.76715
HBE1	0.000786294	0.00442801	2.76212
HOXB13	5.28702e-11	2.4657e-09	2.76034
SERPINI1	6.09402e-10	2.26106e-08	2.7573
GPR115	1.00461e-07	2.18437e-06	2.75232
TMOD1	6.3499e-09	1.9102e-07	2.75039
IL22RA1	4.28548e-10	1.63517e-08	2.7433
CD55	1.25914e-07	2.66911e-06	2.74042
LAYN	2.1255e-15	2.1525e-13	2.73923
SCN2B	1.13727e-07	2.4317e-06	2.73561
KIF21B	8.13984e-10	2.94979e-08	2.73471
RP1-244F24.1	3.84899e-21	8.82314e-19	2.73357
ATP9A	2.28108e-07	4.53624e-06	2.73028
RP11-429A20.3	9.93162e-11	4.35093e-09	2.72841
LY6E	5.83248e-12	3.29775e-10	2.72238
RP11-886D15.1	3.96651e-06	5.31462e-05	2.7223
EBF1	3.56081e-08	8.83362e-07	2.71912
HTRA3	2.19422e-06	3.23294e-05	2.71658
MCHR1	1.76487e-11	9.1882e-10	2.71601
VSIG1	1.12363e-06	1.81425e-05	2.71405
RNF135	7.11113e-09	2.11766e-07	2.71234
SYNM	5.89514e-10	2.19553e-08	2.71229
NTN1	1.96426e-14	1.68362e-12	2.71181
CTD-3157E16.1	8.77299e-07	1.45093e-05	2.71019
PINLYP	2.58683e-13	1.87949e-11	2.71
AKR1C7P	0.00132213	0.00674315	2.70937
RP11-363E6.3	3.92844e-07	7.34775e-06	2.70812
KCNN3	1.35659e-08	3.76319e-07	2.70804
RP3-467K16.2	1.95971e-05	0.000204555	2.70278
OR5B19P	0.0286244	0.076512	2.70262
COX6B1P4	1.95166e-08	5.18998e-07	2.69842
BPIFB1	3.10186e-08	7.79975e-07	2.6966
HOXB2	1.71832e-08	4.63618e-07	2.69227
GABRG1	2.10384e-07	4.23791e-06	2.68923
DPYD	1.10743e-06	1.79243e-05	2.68882
C3orf36	5.54665e-07	9.84703e-06	2.68692
LRRC3C	7.04829e-08	1.60822e-06	2.6786
RBP1	8.84505e-07	1.46203e-05	2.67743
FAM153A	0.000257029	0.0017775	2.66708
XX-CR54.3	1.70106e-08	4.60642e-07	2.66588
TNFRSF14	3.18662e-11	1.53722e-09	2.66376
RP11-328N19.1	6.11153e-08	1.41412e-06	2.66266
AMPH	1.94153e-08	5.16768e-07	2.65805
GRAMD1B	6.39536e-14	5.15306e-12	2.65794
PLCH1	7.32014e-13	4.90848e-11	2.65728
RP11-431J24.2	4.2837e-10	1.63517e-08	2.65656
ADRB1	1.19161e-18	1.95762e-16	2.65188
GALNT5	4.76115e-10	1.79582e-08	2.65089
PPARG	9.7595e-06	0.000114614	2.64911
NRXN3	1.93689e-09	6.42106e-08	2.64659
TMEM244	0.000157572	0.00118353	2.64441
KLHL41	6.67212e-10	2.454e-08	2.64343
RP11-538I12.3	6.63195e-05	0.000576126	2.63976
AC011294.3	1.40611e-13	1.07165e-11	2.63887
PDGFB	2.35063e-08	6.12966e-07	2.63854
ALOX12B	1.33974e-08	3.71995e-07	2.63486
TMC1	1.50256e-11	7.96273e-10	2.63469
IL24	0.000567879	0.00339728	2.6332
IL1R1	1.13209e-09	3.96176e-08	2.63153
PARP10	2.55869e-11	1.26739e-09	2.63094
BIN1	1.86228e-11	9.66134e-10	2.62854
BTBD17	4.67143e-22	1.19085e-19	2.62681
MGLL	3.52964e-47	5.79861e-44	2.6267
CLDN10-AS1	3.01553e-05	0.000294492	2.61905
PDGFRB	6.53414e-18	9.33434e-16	2.61455
GVINP1	0.000492411	0.00302599	2.614
ALCAM	4.67706e-15	4.46146e-13	2.61132
NT5C1A	3.3123e-16	3.76723e-14	2.61124
CASQ2	1.10356e-05	0.000126682	2.59887
GFRA2	2.7393e-05	0.000271916	2.59793
ZNF334	1.69912e-06	2.58993e-05	2.59485
RBP4	1.9117e-06	2.86233e-05	2.59482
RP11-104L21.2	1.20866e-05	0.000136887	2.5915
SPOCK2	1.54803e-19	2.91573e-17	2.58842
CCDC144NL	0.0143804	0.0449473	2.58497
RP11-565P22.2	3.02612e-08	7.64832e-07	2.58355
MYLIP	2.09471e-12	1.29317e-10	2.58215
LINC00173	4.95651e-07	8.98093e-06	2.58167
LYN	2.87381e-07	5.56891e-06	2.57749
FOLR1	1.85128e-06	2.78172e-05	2.57622
LOXL1-AS1	1.93484e-11	9.88171e-10	2.5705
RP4-701O16.5	0.000292414	0.00197826	2.56945
SNPH	1.8871e-16	2.19699e-14	2.56911
PRRG4	5.20886e-06	6.69119e-05	2.56234
MIR199A2	6.73463e-07	1.15583e-05	2.55704
MAATS1	4.59121e-10	1.7406e-08	2.55443
FAM26F	8.21705e-06	9.89358e-05	2.55289
CMAHP	4.73356e-06	6.17723e-05	2.55195
COL6A2	1.32946e-06	2.0956e-05	2.55093
PCP4L1	1.32421e-05	0.0001476	2.54211
TRIM34	1.20083e-06	1.91104e-05	2.54087
EGR3	4.05738e-08	9.98094e-07	2.54044
OVCH1	3.16542e-21	7.37045e-19	2.53927
DSCAML1	1.21737e-15	1.26311e-13	2.53916
HMGB1P7	5.61352e-05	0.000499993	2.53764
FAM110B	1.73855e-12	1.08691e-10	2.53743
CCK	0.00069381	0.0039939	2.53685
ARHGAP25	7.20583e-06	8.83065e-05	2.52036
COL14A1	3.89982e-06	5.23951e-05	2.51821
AC013275.2	9.60374e-06	0.000113325	2.51495
CARD6	8.37398e-43	1.12558e-39	2.50684
SCUBE2	6.4554e-07	1.11568e-05	2.50517
DHRS2	7.04982e-11	3.1925e-09	2.50417
CSF1R	4.31009e-11	2.03275e-09	2.50091
DCHS2	1.86914e-06	2.80428e-05	2.50046
ZMYND15	6.31036e-07	1.09574e-05	2.49957
SECTM1	3.61076e-15	3.5249e-13	2.49916
PCDH18	3.75502e-18	5.78332e-16	2.49492
RP11-478K15.6	2.30789e-08	6.03953e-07	2.49379
RP11-213G2.2	1.67414e-05	0.000178798	2.49307
PCED1B	3.39168e-08	8.47805e-07	2.48712
RP11-283I3.2	0.000455392	0.00283742	2.48412
RP11-332H18.5	3.01399e-09	9.77266e-08	2.4815
RP11-1049A21.2	0.00326832	0.0139681	2.48117
RP11-492A10.1	5.90988e-07	1.03839e-05	2.47909
TSPAN19	3.3388e-13	2.38741e-11	2.47812
CCDC110	4.71373e-07	8.62338e-06	2.47617
IL15RA	2.74069e-07	5.33731e-06	2.47509
UNC5B-AS1	0.000197043	0.00142012	2.46673
SORCS2	2.38631e-07	4.71379e-06	2.46614
NME5	7.31851e-07	1.2452e-05	2.46255
RP11-305L7.6	0.00033412	0.00220247	2.46087
RP11-89K11.1	7.49366e-07	1.27022e-05	2.45942
RP11-1277A3.2	1.18987e-09	4.12978e-08	2.45831
SARDH	2.4664e-08	6.38091e-07	2.45716
RP11-179A16.2	0.00418736	0.0170416	2.4568
RP11-45A16.4	3.4166e-06	4.697e-05	2.45496
IGFBP5	1.35869e-09	4.61285e-08	2.45491
WIPF3	1.6667e-06	2.55104e-05	2.45374
GYG2	2.80826e-05	0.000277364	2.44871
CLMP	2.60761e-07	5.10659e-06	2.44854
ALDH1L1	3.81213e-05	0.000360155	2.44694
CTD-2207P18.1	9.58848e-09	2.76674e-07	2.44672
ANKEF1	6.21632e-05	0.000546442	2.44365
PLAC9	3.98848e-06	5.33922e-05	2.44324
SLC26A4-AS1	1.50196e-07	3.12779e-06	2.44265
ESRRG	2.32017e-06	3.3898e-05	2.44198
SEMA7A	1.09763e-08	3.11497e-07	2.44188
OAF	3.98182e-10	1.52918e-08	2.44142
MAGEB17	1.0292e-07	2.22962e-06	2.43878
GRPR	4.82137e-07	8.76831e-06	2.43762
CTB-134H23.3	0.0018756	0.00893858	2.43498
KIF12	5.08839e-07	9.16594e-06	2.42268
RP11-262D11.2	8.50163e-08	1.88316e-06	2.42208
SLC29A3	7.10493e-08	1.61615e-06	2.41604
AC006445.7	1.53721e-05	0.000166519	2.41126
RP11-145M4.3	3.89713e-20	7.94774e-18	2.40926
RP11-930P14.2	3.06916e-06	4.28711e-05	2.40175
RP11-849I19.1	2.43614e-06	3.52847e-05	2.40101
STOX2	5.93802e-07	1.04271e-05	2.40049
JPH2	2.38402e-05	0.000241265	2.39756
LBH	3.59019e-06	4.88792e-05	2.39752
RP11-157J24.1	1.27344e-08	3.56261e-07	2.39737
GUCY2D	0.000881899	0.00487269	2.39592
PTPN3	0.000233312	0.00163995	2.39419
TWIST2	9.02839e-05	0.000745125	2.39352
RP11-363E6.4	7.15955e-06	8.77757e-05	2.38922
KIAA1755	5.69313e-05	0.000506168	2.38376
AC010984.3	1.73376e-08	4.67358e-07	2.38309
SAMD9	1.93426e-11	9.88171e-10	2.38139
RP11-132E11.2	7.9755e-05	0.0006702	2.37925
RN7SL417P	2.30336e-05	0.000234305	2.37704
DNAJC12	1.0593e-11	5.74761e-10	2.37262
CYP1B1-AS1	0.000147001	0.00111347	2.37176
PHLDA2	5.96676e-06	7.47956e-05	2.37059
GOLGA6L7P	2.05925e-06	3.06e-05	2.36828
FCN2	4.33588e-06	5.72139e-05	2.36807
RP11-429P3.3	6.48206e-05	0.000565764	2.36011
MMEL1	1.17241e-10	5.0802e-09	2.35898
AC006946.16	1.22434e-05	0.000138187	2.35751
MATN3	5.54712e-15	5.2407e-13	2.35748
FGFR2	8.51496e-06	0.000101942	2.35522
GS1-304P7.1	5.96225e-06	7.47708e-05	2.35362
POU2AF1	1.42597e-06	2.22401e-05	2.35234
TRIM22	1.21829e-14	1.07541e-12	2.34912
NMUR1	0.000130259	0.00100835	2.3489
RP11-435I10.3	1.61138e-14	1.40561e-12	2.34719
RP11-301L8.2	0.00034125	0.002237	2.34651
KLKP1	0.000180134	0.0013221	2.34447
PAX9	2.93379e-06	4.11943e-05	2.33617
SV2C	0.00684922	0.0252133	2.33508
CECR2	1.10625e-06	1.79151e-05	2.33468
IFNB1	0.00608565	0.0230103	2.33447
AC009110.1	0.00243766	0.0110355	2.33415
HLA-AS1	4.93623e-05	0.000448722	2.33345
RP11-514D23.3	0.00110204	0.00582766	2.33118
NFE2	3.01832e-07	5.81464e-06	2.32858
SEC16B	0.000302887	0.00203558	2.32684
HOXD1	1.85764e-06	2.78986e-05	2.3247
FOXD2	2.64256e-06	3.7805e-05	2.32366
C3orf67	0.00122172	0.006335	2.32246
ZSWIM5	4.21249e-11	1.99614e-09	2.3218
MICAL2	1.22401e-07	2.59836e-06	2.31725
EVC2	3.3439e-05	0.000323039	2.31582
KIAA0040	2.44741e-08	6.34288e-07	2.30757
ABCA8	1.26857e-10	5.43665e-09	2.30473
ETV7	1.50197e-08	4.12009e-07	2.3045
GPNMB	4.97274e-24	1.5005e-21	2.3029
WDR86	1.6366e-09	5.49328e-08	2.30081
AC018865.8	0.000362493	0.00234969	2.29944
PCA3	0.0124434	0.0401837	2.29571
HOXC-AS5	8.5326e-07	1.41991e-05	2.2955
PTPRT	1.72388e-09	5.7601e-08	2.29426
RP1-71H24.4	0.0194743	0.0571191	2.28595
HTATIP2	1.93604e-07	3.94831e-06	2.28447
BZRAP1	8.94969e-12	4.90095e-10	2.28339
AP001471.1	7.28252e-05	0.000622043	2.28336
RP11-292E2.2	0.000235421	0.00165249	2.28046
CMTM8	0.000893194	0.0049259	2.27862
LRCOL1	1.4916e-06	2.31388e-05	2.27847
RP11-94C24.8	1.69824e-05	0.000181164	2.27702
RP11-553P9.3	0.000253141	0.00175545	2.27652
RTN4RL2	1.97543e-08	5.24376e-07	2.27616
EGFL7	1.15685e-12	7.53505e-11	2.27264
RP11-268G13.1	0.00571463	0.021833	2.2716
LAMC3	2.16701e-09	7.15186e-08	2.27006
POMC	0.00176959	0.00854316	2.26801
RP11-75C9.1	2.08976e-05	0.000216147	2.26164
AC093627.7	2.95397e-05	0.000289724	2.25977
ALG1L15P	0.0026117	0.0116751	2.25969
RP11-54D18.2	3.31575e-08	8.29526e-07	2.25969
RP11-279O9.4	4.0928e-08	1.00106e-06	2.25763
CACNG5	1.15903e-09	4.03695e-08	2.25724
PPEF1	3.19736e-14	2.64844e-12	2.25618
RP11-81H14.2	1.05718e-12	6.97813e-11	2.25378
C3orf80	2.57515e-05	0.000258002	2.2529
HEYL	6.43728e-05	0.00056252	2.25263
CTD-2562J17.7	4.86662e-09	1.5022e-07	2.25243
RP13-977J11.8	1.11769e-07	2.40198e-06	2.25164
NTNG2	7.71141e-08	1.73542e-06	2.2484
RP11-119J18.1	0.00600416	0.0227409	2.23872
GALNT6	6.55066e-05	0.000570404	2.23222
IRF6	4.62695e-10	1.7519e-08	2.22817
RP11-104L21.3	0.000132173	0.00101943	2.22724
HLA-U	8.2679e-06	9.94266e-05	2.22722
IFNLR1	1.26928e-05	0.000142389	2.2268
RP11-295M18.2	5.14919e-07	9.26197e-06	2.22455
MISP	8.40656e-07	1.40367e-05	2.22186
NYNRIN	3.79393e-09	1.20247e-07	2.22099
RP11-445P17.8	0.02312	0.0651002	2.21856
DDX25	1.53731e-05	0.000166519	2.21274
CDR1	0.0104564	0.0351471	2.19998
LNX1	9.45177e-14	7.41375e-12	2.19762
AC106874.1	0.000159471	0.00119537	2.19448
RP11-536C10.10	0.00940886	0.0323297	2.19298
SCN7A	0.000129117	0.00100266	2.19165
NR1I2	0.000239043	0.00167387	2.18933
MAP3K7CL	1.12095e-09	3.9321e-08	2.18908
LINC00639	9.42353e-06	0.000111376	2.18333
RP11-221N13.3	4.07054e-08	9.98094e-07	2.17818
TNNI2	0.000265743	0.00182836	2.177
SPON1	2.08788e-05	0.000216027	2.17298
LIPC	1.31595e-05	0.00014679	2.17266
TDGF1	0.000268151	0.00184065	2.17099
RUNX2	7.49214e-18	1.06005e-15	2.16971
CD84	0.0012373	0.00639876	2.1694
CLEC3A	0.00012243	0.000958786	2.16614
IFIT3	1.03925e-11	5.6492e-10	2.16601
CRISPLD1	1.51088e-13	1.14854e-11	2.16431
TESC	1.13567e-12	7.42983e-11	2.16383
C2CD4A	6.98475e-06	8.57037e-05	2.15626
PTPRJ	1.94958e-07	3.9732e-06	2.15607
AC079613.1	0.000297608	0.00200743	2.15326
ANGPT4	1.66593e-06	2.55104e-05	2.15068
CD248	7.05197e-05	0.000607843	2.15052
FAP	1.66085e-08	4.51236e-07	2.14675
AC096669.1	2.25768e-05	0.000230293	2.1443
MAP3K8	2.4442e-13	1.79019e-11	2.14331
PROSER2	2.52121e-05	0.000253243	2.14238
CREB3L3	0.000129176	0.00100286	2.13998
DISP2	7.90675e-08	1.77398e-06	2.13935
RP11-766F14.2	1.84461e-16	2.15823e-14	2.13777
BTBD11	2.0194e-05	0.000209676	2.13476
RP11-809C9.2	8.72045e-05	0.000722129	2.13378
ICOSLG	3.71151e-06	5.02762e-05	2.12973
INSC	0.0127844	0.0410162	2.1281
SDC2	3.68946e-06	5.00523e-05	2.12709
RFPL2	4.55895e-07	8.36826e-06	2.127
CTD-2526M8.2	5.09965e-06	6.56802e-05	2.12673
INA	0.000690455	0.00397627	2.12269
CCDC3	4.05807e-09	1.27933e-07	2.12179
C14orf180	0.00098083	0.00531114	2.12096
HIST1H2APS3	7.43065e-08	1.67479e-06	2.11869
LINC00648	0.000465762	0.00288864	2.11706
ADIRF-AS1	5.12997e-09	1.572e-07	2.1152
DOC2GP	2.43389e-07	4.79817e-06	2.11422
FZD9	2.82571e-06	3.99996e-05	2.11234
PMEPA1	3.08235e-09	9.97245e-08	2.11143
AC092162.1	2.11324e-08	5.57454e-07	2.10875
DMD	4.97221e-05	0.000451438	2.10757
HEY1	5.57469e-15	5.24998e-13	2.1056
TAL1	1.14015e-08	3.20792e-07	2.10351
CYB5R1	2.21224e-05	0.000226674	2.10304
RIPPLY3	2.32173e-05	0.000235931	2.10086
RP11-1042B17.5	0.000426099	0.00268146	2.09751
TRAJ6	0.00324485	0.0138864	2.09693
C16orf74	4.64008e-07	8.50662e-06	2.0956
DNM3OS	1.79908e-06	2.7157e-05	2.09407
MAFB	7.25414e-05	0.000619978	2.09149
JPH4	4.28268e-13	2.96588e-11	2.08812
RP11-676F20.1	0.00374234	0.0155844	2.08656
PHF11	1.05205e-05	0.00012162	2.08613
CECR1	7.8453e-10	2.85004e-08	2.08581
RP11-521O16.1	0.000142304	0.00108371	2.08291
LGI4	1.54024e-05	0.000166776	2.08245
CD24P4	4.29343e-06	5.67297e-05	2.08055
TINAGL1	3.52901e-05	0.00033827	2.07643
RP11-428G5.7	0.000961792	0.00522623	2.07505
NMRK1	1.7449e-07	3.59071e-06	2.07489
STRA6	1.1678e-06	1.8717e-05	2.0723
LOXL1	2.5432e-05	0.000254932	2.07159
AC073636.1	0.0355915	0.0906761	2.06904
HNF4A	0.000760927	0.00430896	2.06892
HOXB6	8.53792e-07	1.41999e-05	2.06362
ST8SIA4	5.66103e-08	1.32965e-06	2.06223
RP11-1365D11.1	0.00152063	0.00754095	2.06121
RP11-10N16.2	0.00406667	0.0166467	2.06109
RYR3	4.41047e-06	5.80427e-05	2.05727
GMPR	8.3793e-09	2.45331e-07	2.05703
SNAP25	8.9208e-09	2.59898e-07	2.05668
GSN	4.33777e-09	1.35882e-07	2.05588
RP11-295M18.6	0.000454774	0.00283416	2.05466
QPCT	6.11963e-06	7.63881e-05	2.05419
TMEM229B	1.27955e-42	1.64511e-39	2.05188
TSPEAR-AS1	0.00133714	0.00679974	2.05061
HSPB8	7.00852e-05	0.00060493	2.04914
CTD-2521M24.4	5.82478e-06	7.34206e-05	2.04534
RP11-162J8.3	0.0015225	0.00754891	2.04493
HERC5	9.31658e-26	3.35976e-23	2.04439
IFIH1	4.04038e-15	3.90451e-13	2.04228
ACE2	4.99703e-06	6.46684e-05	2.04145
CTD-2054N24.2	4.35192e-07	8.01811e-06	2.04086
WNT1	0.0136672	0.0432203	2.03993
NPR1	4.59514e-08	1.10834e-06	2.03929
RN7SL405P	0.00048835	0.00300354	2.03834
HOXB-AS1	1.55011e-05	0.000167663	2.03759
HIST1H1T	0.000391778	0.002506	2.03692
RP11-70C1.1	1.61732e-05	0.000174038	2.03578
RP11-770E5.3	0.000178532	0.00131262	2.03409
C8orf22	4.44436e-05	0.000410701	2.02886
RP11-671M22.6	0.00055513	0.00333315	2.02132
OAS2	2.8644e-05	0.000281968	2.02073
DSE	7.84606e-21	1.71864e-18	2.01954
CTSO	3.22698e-10	1.25725e-08	2.01716
GRIK4	4.3564e-12	2.51608e-10	2.01603
BLACE	0.00964367	0.0329624	2.00996
MYH6	7.25332e-05	0.000619978	2.00967
C9orf135-AS1	0.00129195	0.00661544	2.00805
LINC00620	5.71754e-05	0.000507881	2.00659
UNC93B7	0.000886707	0.00489559	2.00475
AC096574.5	3.80091e-05	0.000359505	2.00213
SLC7A2	0.000133902	0.00102981	2.00152
EMP1	1.36105e-06	2.13483e-05	1.99285
GRIA1	6.91551e-05	0.000598124	1.99178
FAM225A	0.000930258	0.00508666	1.99109
SLC26A7	4.33456e-11	2.04104e-09	1.98954
PTGES	1.94411e-06	2.90203e-05	1.98901
MUSK	0.00372212	0.0155199	1.98783
IFIT1B	7.08872e-05	0.000610071	1.98541
KLHDC7A	0.000248295	0.00172802	1.98396
PPP4R1L	3.04648e-10	1.19638e-08	1.98255
RP5-1139I1.1	0.00523546	0.020344	1.98228
CTC-501O10.1	1.76484e-05	0.000187054	1.98197
AL845321.1	1.92754e-11	9.87855e-10	1.98083
RP11-344E13.3	0.000554466	0.00333023	1.9773
RP11-740P5.3	0.00734015	0.0266228	1.97616
2023-09-06	3.45879e-07	6.5564e-06	1.97534
SCN4B	8.73942e-12	4.81254e-10	1.97458
APCDD1L	3.92832e-05	0.000369244	1.9724
TAF4B	5.93222e-13	4.03268e-11	1.97024
RP11-679B19.2	6.74285e-05	0.00058473	1.9699
KB-1184D12.1	0.000362374	0.00234943	1.96796
DKK3	5.59099e-21	1.24309e-18	1.96776
ALDH3A1	6.27908e-05	0.000550812	1.96597
RP5-1107A17.4	0.000669896	0.00387661	1.96499
PKDCC	1.28472e-18	2.09891e-16	1.96293
AC011239.1	0.000810134	0.00454409	1.96188
FXYD7	0.000222327	0.0015766	1.9616
VDR	3.68894e-05	0.000351436	1.96146
PRRX1	4.08711e-08	1.0005e-06	1.95908
CTD-3065J16.6	5.49515e-05	0.000491522	1.9557
TRIM31	0.000549143	0.00330526	1.95437
CXCL9	0.00681043	0.0251012	1.95436
KCNK15	7.68785e-05	0.000649907	1.95424
CCND1	7.04763e-13	4.75729e-11	1.9525
CTD-2313J23.1	0.000157258	0.00118177	1.95026
AC096669.2	0.00475251	0.018864	1.94517
ZFP92	0.00355822	0.0149602	1.94448
SCARA5	0.000410144	0.00259708	1.94414
LPPR3	1.12883e-05	0.000129082	1.94246
AC087393.1	3.17002e-09	1.02337e-07	1.94056
TMTC1	3.9869e-16	4.4156e-14	1.93986
RN7SKP88	0.00135695	0.00687566	1.93917
SLC10A6	2.51065e-10	1.00194e-08	1.93727
PRKAG2-AS1	9.16078e-09	2.66365e-07	1.93353
GPR64	2.19381e-05	0.000225019	1.93287
RP1-93H18.7	5.38715e-08	1.27443e-06	1.92985
SERPINE2	4.67599e-06	6.11289e-05	1.92877
RP11-325F22.2	0.00023879	0.00167322	1.92801
CLDN2	9.04993e-06	0.000107433	1.92716
CTA-268H5.14	7.46658e-06	9.11995e-05	1.92638
CTD-3074O7.7	0.00432262	0.0174943	1.92592
MX1	7.95788e-06	9.65623e-05	1.92455
SLC51B	0.000302436	0.0020335	1.92407
CTD-3076O17.1	0.00149771	0.00744597	1.92288
TMCO4	1.56183e-05	0.000168558	1.92257
RP11-416N2.4	4.93344e-06	6.39294e-05	1.92168
RP11-16P20.3	5.21946e-09	1.59612e-07	1.91953
DNM1P51	3.00834e-06	4.21011e-05	1.91937
SPARCL1	1.49611e-10	6.3022e-09	1.9183
RP3-395M20.8	2.4702e-05	0.000248541	1.91679
PRRX2	0.000128128	0.000995763	1.91631
RP5-1063M23.1	2.75293e-08	7.0118e-07	1.91461
RP11-141E13.1	0.0215897	0.0618634	1.91398
LINC00957	4.30238e-05	0.000399327	1.91272
RP11-76E17.4	0.000261499	0.00180546	1.91216
OR2B4P	0.0206108	0.0595837	1.91125
SLC4A10	3.2474e-05	0.000315469	1.91122
HS3ST3B1	2.1816e-06	3.21917e-05	1.90866
RP5-1185H19.2	0.00229017	0.0104915	1.90832
RP11-540O11.7	0.0114704	0.0376763	1.90674
CCL5	0.000350885	0.00228799	1.90091
FAM182A	3.92477e-05	0.000369244	1.89854
TPD52L1	6.29506e-07	1.09436e-05	1.89659
SVEP1	2.73025e-25	9.17456e-23	1.89606
CXCR4	6.28167e-06	7.81798e-05	1.89456
DNAH2	5.73151e-06	7.24611e-05	1.89359
RARRES3	8.91952e-09	2.59898e-07	1.89345
FBLL1	2.46149e-06	3.55934e-05	1.89153
RFPL4B	5.5776e-05	0.000497844	1.89118
FILIP1	5.96624e-13	4.04651e-11	1.89076
SALL4	6.05954e-08	1.40523e-06	1.89014
LEKR1	4.91704e-08	1.17449e-06	1.88854
RP11-655M14.13	2.81352e-05	0.000277699	1.88719
RP11-296L22.7	1.80781e-05	0.000190788	1.8839
CLMN	8.08449e-06	9.76579e-05	1.88021
AC079776.3	0.0111527	0.0369147	1.87993
EPHA7	0.000127814	0.000993846	1.87902
GSG1L	2.75946e-05	0.00027355	1.879
MEOX1	0.0100213	0.0339846	1.87751
PANX2	2.71885e-07	5.303e-06	1.87312
RP11-507M3.1	3.80708e-06	5.14742e-05	1.87206
GSN-AS1	6.79216e-07	1.16503e-05	1.87141
RP11-141A19.1	0.00242643	0.0109931	1.87125
PAX5	0.000677247	0.00391379	1.87065
GRHL3	3.75524e-07	7.05953e-06	1.86945
NTSR2	0.000106957	0.000857951	1.86631
TRAJ26	4.13334e-08	1.00931e-06	1.86598
RP11-720N19.1	0.0144202	0.0450285	1.86307
MAGI1-IT1	0.000112571	0.000895093	1.86286
CTC-548K16.1	2.34781e-05	0.000238253	1.86208
IER3	2.20584e-10	8.91104e-09	1.8614
RP11-128M1.1	0.00309474	0.0133676	1.86063
CD274	1.49794e-07	3.12161e-06	1.86044
SLC27A3	7.03356e-07	1.20295e-05	1.8598
BTF3P2	1.33984e-06	2.10859e-05	1.85926
LRRC3B	4.54797e-05	0.000419096	1.85741
FAM83H	6.26382e-05	0.000549953	1.85724
MYBPH	1.76553e-06	2.6705e-05	1.85266
TENM1	1.16831e-05	0.000133082	1.85055
CATSPER1	5.48757e-07	9.76959e-06	1.84744
CCR4	0.000700802	0.00402866	1.84689
HDAC1P1	0.0168589	0.0508761	1.846
FAM114A1	2.81978e-07	5.47137e-06	1.84486
RNF182	6.72018e-07	1.15402e-05	1.84305
RP11-923I11.5	1.37439e-08	3.79833e-07	1.84177
AKR1B15	1.6758e-05	0.000178899	1.83985
ATP8B1	2.46928e-09	8.05951e-08	1.83938
SFRP2	6.74094e-05	0.00058473	1.83775
SLC7A3	4.52878e-05	0.000417718	1.83629
OR1L3	0.00101169	0.00543642	1.83406
RP11-441F2.2	0.00651389	0.024275	1.83379
OBP2A	0.00149675	0.00744373	1.83272
RP11-467K18.2	0.000344522	0.00225595	1.83045
FUT5	5.61993e-06	7.11722e-05	1.8302
RP4-737E23.2	0.00195341	0.00923194	1.82941
RP11-175K6.1	0.00058486	0.00347706	1.82906
TRPC7	5.88904e-08	1.37014e-06	1.82835
SEMA3D	0.00396669	0.0163177	1.82816
RASEF	2.69915e-11	1.3325e-09	1.82709
HOXC13	1.91252e-05	0.00020055	1.82559
RP11-739G5.1	3.50506e-12	2.04838e-10	1.82448
ARRB1	4.6336e-06	6.06016e-05	1.82372
SLC37A1	4.02142e-05	0.000376797	1.82335
HEPH	1.21084e-10	5.22711e-09	1.82265
THRB-AS1	0.00024458	0.00170657	1.82033
COL9A1	6.10363e-08	1.41339e-06	1.81947
PLSCR4	9.15705e-10	3.26638e-08	1.81915
RHAG	9.61813e-05	0.000785901	1.81902
PARD3B	1.27322e-05	0.000142777	1.81882
RP11-348F1.3	0.000330516	0.00218234	1.81722
ALDH5A1	9.18535e-09	2.66817e-07	1.81716
RP11-508N12.3	0.00355288	0.014947	1.8145
LINC00943	1.7001e-06	2.59009e-05	1.81276
LRRC14B	0.000678116	0.00391728	1.80906
SLC39A8	5.17198e-24	1.54485e-21	1.80878
LYPD6B	6.20307e-05	0.000545439	1.80783
RP11-340E6.1	1.87088e-07	3.82964e-06	1.80636
RP11-357H14.17	0.00481249	0.0190586	1.80342
AFF2	0.0095976	0.0328409	1.80208
ARHGAP22	2.60882e-26	1.0286e-23	1.80101
KCNF1	5.72276e-20	1.13576e-17	1.80099
C5orf49	0.000848415	0.00472743	1.80009
SRC	1.97566e-06	2.94615e-05	1.79926
CACNA1C-AS1	8.51744e-07	1.41872e-05	1.79833
RBPMS2	2.77033e-07	5.38958e-06	1.79814
RP11-263F14.3	2.21812e-07	4.43789e-06	1.79802
RP11-489D6.2	1.191e-05	0.000135406	1.79704
ANGPT2	6.11493e-09	1.84703e-07	1.79668
RGPD1	8.24499e-06	9.91914e-05	1.79579
LINC00355	0.000186085	0.00135568	1.7954
RP11-230G5.2	3.55741e-05	0.00034022	1.7934
PI3	0.00141253	0.00710374	1.79167
KLF5	1.58584e-10	6.60489e-09	1.79063
STAB1	1.77752e-09	5.9126e-08	1.79032
FKBP6	1.71634e-08	4.63505e-07	1.78929
CTC-260E6.9	0.000146582	0.00111114	1.78775
CD7	1.22482e-09	4.21454e-08	1.78687
RP11-115D19.1	0.00147901	0.00737533	1.78617
SYN1	1.13603e-07	2.43079e-06	1.78507
HLA-K	1.8159e-06	2.73411e-05	1.78445
INPP5D	4.94187e-09	1.52384e-07	1.78307
RNASEL	4.25257e-33	2.79451e-30	1.78268
CRIP3	1.09226e-05	0.00012558	1.78148
ZNF280A	0.0138053	0.0435615	1.77987
SNX25P1	0.000183878	0.00134424	1.77827
RP11-184M15.1	0.000500588	0.00306576	1.77578
DGKE	8.27845e-05	0.000690046	1.77075
TMSB4XP3	0.0028666	0.0125601	1.77027
DRD5P2	0.00504236	0.0197626	1.76961
MGC4294	6.6875e-06	8.25015e-05	1.76722
LINC00643	4.52994e-06	5.94562e-05	1.76631
AC019068.2	0.00187854	0.00894675	1.76587
ZNF214	1.33331e-05	0.000148446	1.76555
TRPV3	5.59964e-05	0.000499508	1.76445
HOXB5	2.43212e-06	3.5255e-05	1.76324
LYPD5	1.49574e-10	6.3022e-09	1.76083
TNFSF9	0.0178029	0.0532089	1.76012
SLC25A48	0.000334527	0.00220466	1.75875
TLR6	5.18535e-05	0.000468059	1.75843
ACTL6B	9.73225e-06	0.000114385	1.75668
HCP5	9.80213e-06	0.000114978	1.75616
RP11-6O2.4	6.42088e-06	7.97501e-05	1.75543
PAK7	0.00512328	0.0200212	1.7552
CTB-60B18.12	0.00118268	0.00617112	1.75429
RP11-609L3.1	0.000571681	0.00341605	1.7542
MT1G	0.00331718	0.0141405	1.75221
EFTUD1P1	0.000125213	0.000976955	1.7509
CTD-2547L24.3	0.000197924	0.00142543	1.74958
FAM19A3	5.72164e-08	1.34069e-06	1.74799
CTB-178M22.2	9.41436e-05	0.000772667	1.74777
DDX60	2.99791e-06	4.1975e-05	1.74772
AC139768.1	0.00291337	0.0127349	1.74676
CNPY1	3.19396e-05	0.000310584	1.74593
CHD3	2.45905e-21	5.81732e-19	1.74261
CECR7	0.00035344	0.00230312	1.74224
MTL5	3.10244e-05	0.000302082	1.7417
Z83001.1	0.00276051	0.0122092	1.7417
CALML3-AS1	0.00668293	0.0247552	1.74142
APOE	8.12244e-08	1.81548e-06	1.74088
NECAB2	1.61507e-19	2.98496e-17	1.74055
AKR1B10	2.43519e-12	1.48783e-10	1.74009
ABCA6	0.00013112	0.001013	1.73657
BDKRB2	0.00202702	0.00951143	1.73525
PTGIR	0.00057858	0.00344735	1.73508
RP11-344B5.4	0.00190551	0.00904751	1.73503
CTD-2247C11.1	0.0099004	0.0336473	1.73348
KCNA7	0.000383347	0.00245899	1.7326
LINC00589	7.61277e-06	9.27936e-05	1.73256
SMCO4	4.69763e-08	1.12865e-06	1.73154
SEMA3F	3.40526e-05	0.00032779	1.7308
ARHGDIG	4.11265e-09	1.29516e-07	1.73025
BMP2	7.51056e-05	0.000638414	1.72983
STOM	6.73269e-19	1.13121e-16	1.72938
ANKS1B	1.92319e-05	0.000201241	1.72781
RP11-401P9.5	4.14221e-05	0.000386056	1.72571
FZD7	2.17129e-06	3.20556e-05	1.72542
FAM90A27P	0.00400134	0.016427	1.72423
XXbac-BPG248L24.12	0.00125412	0.0064654	1.72395
KCNC4	3.82165e-06	5.15791e-05	1.72296
RP11-187O7.3	1.20102e-05	0.000136262	1.72289
CD8A	1.49166e-05	0.000162707	1.71845
APOL1	3.36083e-12	1.97189e-10	1.7178
GCNT1	8.40916e-09	2.45962e-07	1.71671
FUCA1P1	0.00372498	0.0155275	1.71589
HLA-G	0.000133558	0.00102816	1.71364
ITGA3	4.83222e-07	8.78264e-06	1.71364
AC010149.4	0.00390534	0.0161134	1.71114
ASTN2	4.19923e-08	1.02286e-06	1.71101
AP001625.6	0.000708808	0.00406599	1.70967
RP11-680H20.2	0.00219691	0.0101397	1.70918
RP11-445O16.2	0.00136963	0.00692921	1.70567
TUBA4A	3.55631e-09	1.13691e-07	1.70498
ENG	5.83395e-06	7.34734e-05	1.7047
RP11-718B12.2	4.30822e-10	1.64173e-08	1.70469
SULT1A1	9.70499e-07	1.59083e-05	1.70309
GAS2L2	0.000724182	0.00413972	1.70143
NEURL	5.66131e-05	0.000503793	1.69888
PARP15	0.000741032	0.00421909	1.69881
RP11-295G24.5	0.000190703	0.00138455	1.69783
MRVI1-AS1	2.59388e-05	0.000259573	1.69652
AC009518.4	0.000463719	0.00287839	1.69463
ADAM28	0.00012333	0.000964357	1.69364
CXCL10	0.000909974	0.00500072	1.69263
TSHR	8.24869e-05	0.000688657	1.69231
NRXN1	7.44416e-06	9.09633e-05	1.69066
ACSL5	8.23026e-08	1.83542e-06	1.68669
RP11-112L6.4	4.05457e-06	5.41055e-05	1.68106
FOXD2-AS1	3.93872e-06	5.28696e-05	1.68012
PABPC3	2.93094e-06	4.11737e-05	1.67834
CCL26	2.73057e-14	2.28742e-12	1.67501
ZNF29P	0.000423109	0.00266606	1.67443
DYSF	4.09042e-07	7.6122e-06	1.67387
HOXB3	3.16314e-09	1.02226e-07	1.67339
UBA7	3.05371e-09	9.89062e-08	1.67153
TNXB	2.14312e-13	1.59633e-11	1.6713
ABCD2	6.52152e-06	8.07909e-05	1.67104
ALPL	3.49812e-06	4.7846e-05	1.67087
FAIM2	8.3933e-08	1.86475e-06	1.66934
NHSL2	6.37372e-05	0.000558378	1.6686
RP11-277P12.10	0.000318135	0.00211596	1.66507
TRANK1	0.00010633	0.000856051	1.66445
ANK1	2.49562e-08	6.43962e-07	1.66416
RINL	4.65765e-05	0.000427738	1.66389
OR2H1	0.00589589	0.0224155	1.66286
SP140	4.87977e-08	1.16747e-06	1.66244
CTSF	6.15027e-08	1.42086e-06	1.66227
GPR124	7.79108e-15	7.13282e-13	1.66213
GPA33	0.000131641	0.00101585	1.65986
TRAJ25	0.00985985	0.0335519	1.65927
SEPP1	0.00010375	0.000838022	1.65851
PAPPA-AS2	0.000198733	0.00142986	1.65833
RP11-93L9.1	6.17243e-17	7.63703e-15	1.65601
ERC2	2.09454e-05	0.00021649	1.65576
PCDHB5	2.26943e-09	7.4566e-08	1.6542
THEG	2.5273e-05	0.000253596	1.65265
STRC	2.50556e-06	3.61778e-05	1.65145
RP11-273G15.2	8.14356e-05	0.000681225	1.65099
ALOXE3	7.38278e-05	0.000629334	1.64877
FAM163A	0.00855271	0.0299979	1.6471
SMAD6	1.18541e-06	1.89173e-05	1.64633
NPR2	1.42009e-05	0.000156517	1.64426
CMPK2	0.000362005	0.00234772	1.64386
C10orf54	0.000594203	0.00352143	1.64341
KB-1639H6.4	7.48617e-11	3.35923e-09	1.64267
RP11-366L20.2	2.0931e-06	3.10718e-05	1.63948
RP11-718B12.5	7.75189e-06	9.43338e-05	1.63668
CCDC120	0.000179377	0.00131733	1.63663
TMEM173	1.70033e-05	0.000181322	1.63571
LAMC2	2.34643e-15	2.36813e-13	1.63542
COL1A2	0.000144008	0.001095	1.63485
NKX3-1	0.000109882	0.000876775	1.63315
RP11-785G17.1	0.00168482	0.00819305	1.63296
RP11-347E10.1	0.00308573	0.0133345	1.63256
SMTNL1	7.40936e-07	1.25921e-05	1.63087
TMEM156	0.00508554	0.0199053	1.63007
SYNPO2	5.54438e-06	7.03661e-05	1.62859
RASSF3	1.44051e-05	0.000158061	1.62837
RP11-844P9.2	0.000184292	0.00134511	1.62771
RP11-14C22.6	0.00170572	0.00827156	1.62737
ELMOD1	1.45973e-06	2.27068e-05	1.62681
UCN2	1.35649e-05	0.000150461	1.62621
FBXO39	1.73263e-07	3.56988e-06	1.62599
SCGB1D2	2.63531e-05	0.000263095	1.62283
CYP1A1	0.000107804	0.000862754	1.62253
ITGA9	4.47549e-09	1.3931e-07	1.62121
KIAA1377	0.000120754	0.000949079	1.62054
RP11-923I11.7	2.69772e-10	1.0708e-08	1.61951
RP11-718B12.1	4.45846e-06	5.86221e-05	1.61829
CDH4	0.00016188	0.00121158	1.61784
RP11-561C5.7	0.00454182	0.018211	1.61729
RP11-196G18.3	7.05367e-05	0.000607843	1.61634
RP11-532F6.3	1.1733e-09	4.08184e-08	1.61547
RP11-867G2.8	0.000237162	0.00166345	1.61481
TPBG	6.63886e-06	8.19356e-05	1.61425
RP11-88I21.1	0.0299204	0.0790827	1.61407
TSPAN16	3.69396e-05	0.000351569	1.61393
LGALS2	8.76064e-10	3.14013e-08	1.61388
RP11-408O19.3	0.000238837	0.00167322	1.61359
RP3-473L9.4	0.00021634	0.00154043	1.61172
RN7SL834P	2.38277e-05	0.000241222	1.60767
AQP7P4	0.000353596	0.00230363	1.60621
MAGEB6	0.000545014	0.00328642	1.60578
AQP7P1	2.1234e-05	0.000218949	1.60457
SNHG18	0.000145025	0.00110104	1.60255
FUT6	1.3757e-05	0.000152305	1.60183
BTBD3	6.40362e-16	6.911e-14	1.60047
PPIEL	5.05129e-09	1.55111e-07	1.59908
CRYGN	0.000143608	0.00109224	1.59865
IFI35	2.16468e-06	3.20059e-05	1.59835
CTD-2609K8.3	0.00105742	0.00563504	1.59798
CCDC141	7.20327e-05	0.000617415	1.59713
RP11-350G8.5	0.00267419	0.0118897	1.59655
SLCO2A1	0.000552065	0.00332014	1.59638
CSAG4	0.00434021	0.0175478	1.59587
HES5	3.15317e-07	6.03511e-06	1.59584
FTLP12	0.00118243	0.00617112	1.59543
BMX	1.11194e-06	1.79777e-05	1.59395
ISM2	0.000109308	0.000872898	1.59011
LRIT2	8.82772e-05	0.000729378	1.58963
AC079776.2	0.00210444	0.00980778	1.58892
TEX15	1.21113e-05	0.000137062	1.58735
CLU	2.25301e-09	7.41088e-08	1.58732
RP5-968J1.1	0.00037818	0.00243397	1.58716
COPZ2	4.4009e-09	1.37568e-07	1.58428
RP11-362F19.1	0.00746998	0.0269779	1.58196
MIR3151	0.000329448	0.00217652	1.58074
HCG4P7	2.58421e-08	6.6508e-07	1.58033
PTH1R	0.000299586	0.00201893	1.57921
SHC1P2	0.000270922	0.00185532	1.57896
TSPAN1	8.2878e-06	9.96254e-05	1.57671
IFITM3	0.000419412	0.00264883	1.5758
KLHL29	1.39508e-07	2.92789e-06	1.57519
AC109309.4	0.00709323	0.0259228	1.57425
RP1-232P20.1	2.03975e-06	3.03408e-05	1.57422
RP11-64P14.7	0.000539667	0.00326083	1.57342
PRRT1	7.39435e-08	1.66915e-06	1.57292
MYRF	7.55001e-07	1.27797e-05	1.57263
PRR15	9.41238e-05	0.000772667	1.57244
KCNK3	0.000164199	0.00122429	1.5724
HMGN2P40	1.81198e-06	2.7296e-05	1.5706
ADCY5	1.90952e-14	1.64625e-12	1.56949
PADI4	0.00332251	0.0141611	1.56798
CTD-3154N5.1	0.00418549	0.0170387	1.56376
C11orf96	5.15383e-18	7.54474e-16	1.56243
AC010745.1	0.00781847	0.0279531	1.56131
RHBDL2	2.91474e-08	7.38575e-07	1.56053
RNA5SP259	0.00108309	0.00574907	1.55889
COL25A1	0.000154096	0.00116155	1.55614
MDS2	0.00337945	0.0143583	1.55606
XIRP1	0.00169621	0.00823489	1.55596
MIR663A	0.00206521	0.00966454	1.55389
RP11-19E11.1	0.000140865	0.0010747	1.55367
RNF212	0.00242026	0.0109719	1.5535
EXD1	4.04965e-06	5.40641e-05	1.55288
FENDRR	3.8855e-09	1.22886e-07	1.55279
CPLX2	0.000115733	0.000915635	1.55258
HEPACAM	1.46338e-30	8.01366e-28	1.55253
TMEM27	1.79563e-05	0.000189841	1.552
IFIT2	1.24495e-09	4.26094e-08	1.55058
ID3	1.42923e-05	0.000157232	1.55007
PADI2	1.29418e-05	0.000144798	1.54988
ADAMTSL3	0.000293476	0.00198499	1.54968
RP11-381O7.3	8.0313e-05	0.000673589	1.54904
LAMB1	9.69644e-10	3.43805e-08	1.54866
SOX18	0.000111148	0.000885442	1.546
SLC5A4	0.000345891	0.00226291	1.54222
CYP4X1	0.00259825	0.0116237	1.54085
KY	3.65433e-06	4.96609e-05	1.53998
RP13-631K18.2	0.00719787	0.0262128	1.5394
AC087380.14	0.00053536	0.00324077	1.5389
ZNF90	0.000336394	0.0022134	1.53883
SEL1L3	0.000249765	0.00173537	1.53882
C2orf50	0.00016961	0.0012588	1.53853
RP11-116O18.3	0.00100602	0.00541583	1.5385
ZNF718	0.000462495	0.00287342	1.53827
FAM226B	0.000395732	0.00252638	1.53763
AC007000.10	0.0021266	0.00988405	1.53714
SGSM1	1.67336e-05	0.000178798	1.53679
OR2B6	2.08187e-05	0.000215512	1.53669
RDH12	3.80865e-06	5.14742e-05	1.53573
OR1H1P	0.000272077	0.00186025	1.53526
GABRR1	2.78404e-06	3.95232e-05	1.53455
CORO6	5.66136e-07	1.00307e-05	1.53302
RP11-21L19.1	0.00938647	0.0322603	1.53274
PIP5K1B	1.24724e-06	1.9776e-05	1.53244
BTN3A3	4.21416e-15	4.05919e-13	1.52921
CD1D	2.05748e-07	4.1644e-06	1.52896
FOXH1	8.71213e-07	1.44409e-05	1.52867
ADAM33	3.25202e-05	0.000315711	1.52581
RAB3IL1	1.91447e-25	6.58288e-23	1.5244
SLC25A21	0.0123082	0.0398473	1.52093
RP11-973H7.1	0.00375767	0.0156328	1.52087
RPH3A	5.96737e-10	2.21685e-08	1.51935
AFAP1L2	0.00065017	0.00378542	1.51796
VWA1	5.84948e-05	0.000517115	1.51777
RP11-731K22.1	0.00382012	0.015828	1.51721
SIMC1	0.000487517	0.00299966	1.51676
ESYT3	5.09643e-06	6.56674e-05	1.51355
SERP2	7.55664e-07	1.27836e-05	1.51354
MAGEA12	6.39173e-10	2.36262e-08	1.51112
CREG1	5.82529e-05	0.00051513	1.50744
PHOSPHO1	0.000770884	0.00435455	1.50729
RP11-276E17.2	0.000688531	0.00397046	1.50623
HIST2H2AA4	0.00614672	0.0231843	1.50541
SIX1	8.0043e-06	9.69664e-05	1.50535
GNAS-AS1	2.59792e-08	6.68028e-07	1.50523
PARP8	6.79026e-05	0.000588496	1.50499
HLA-DOB	5.15436e-05	0.000465973	1.50352
AC072052.7	4.2515e-11	2.00833e-09	1.50296
LRRC37A5P	1.0143e-06	1.65439e-05	1.50219
FMO5	3.37039e-07	6.40937e-06	1.50003
HS3ST5	9.25464e-11	4.0664e-09	1.49801
IGF2	0.000642333	0.00375013	1.49787
RGPD2	0.000397959	0.00253622	1.49744
RP11-240M16.1	0.00871253	0.0304321	1.49736
LTBP2	1.46004e-05	0.00015973	1.49727
CTC-340D7.1	0.000357448	0.002324	1.49682
C2orf62	0.00488357	0.0192807	1.49646
CSPG4P5	0.00346831	0.0146579	1.49601
ADRA2A	0.000376392	0.00242543	1.49542
CTD-2311M21.2	0.0119426	0.038885	1.49535
RP3-510L9.1	0.000136445	0.00104583	1.49492
CPQ	0.00057239	0.00341943	1.49416
PRR15L	0.000362031	0.00234772	1.49392
RP4-794H19.4	1.23857e-15	1.28063e-13	1.49261
KIAA1199	1.80498e-06	2.72044e-05	1.49012
ZNF204P	9.55639e-07	1.56908e-05	1.4901
CT64	0.000903253	0.00497117	1.48813
SLURP1	0.00652411	0.0243039	1.48465
PALM	1.52237e-11	8.05331e-10	1.48194
AC079776.1	3.47192e-06	4.75536e-05	1.48098
LURAP1	5.19117e-09	1.58911e-07	1.47998
RP11-145M4.2	2.26957e-06	3.33069e-05	1.47866
FLNC	5.90702e-07	1.03839e-05	1.47844
RP11-95P13.1	0.00144224	0.00722734	1.47821
MYO6	7.50407e-06	9.15818e-05	1.47811
RAB3D	4.19228e-09	1.31743e-07	1.47573
ATRNL1	2.73407e-08	6.97576e-07	1.47472
RP11-277B15.2	0.00165641	0.00808413	1.47304
RP11-363N22.2	2.51618e-05	0.000252909	1.47179
C19orf35	1.35731e-06	2.13041e-05	1.47171
SP140L	1.67424e-05	0.000178798	1.47119
AC011747.7	6.98343e-12	3.89636e-10	1.46968
RP13-977J11.2	8.37553e-06	0.000100517	1.46954
CTB-35F21.4	7.51272e-05	0.000638414	1.46844
PARP14	1.37373e-08	3.79833e-07	1.46725
FGF12	3.90823e-08	9.63087e-07	1.46622
CPNE5	8.42245e-07	1.40474e-05	1.46573
NAV3	1.38639e-05	0.000153314	1.46413
IFI6	0.000256235	0.00177326	1.46355
RP11-64K12.10	4.86601e-05	0.000443703	1.46305
SULT2B1	2.18454e-09	7.20168e-08	1.46298
GS1-304P7.2	0.000227264	0.00160545	1.46246
ABCG4	1.59967e-10	6.65312e-09	1.46234
COL15A1	0.000133713	0.00102862	1.46118
FGF13-AS1	0.00346199	0.0146333	1.46076
GBP2	3.4086e-05	0.000328004	1.46071
C15orf37	0.000213008	0.00151999	1.46066
TRIM55	0.00312715	0.0134798	1.46029
TLR10	0.000530496	0.00321658	1.45838
ERP27	0.00187663	0.00893907	1.45772
PLCE1-AS1	0.000271042	0.00185532	1.45728
HELZ2	5.70293e-06	7.21615e-05	1.45654
RP11-680F20.11	0.00789888	0.0281819	1.45312
SRSF12	2.66945e-06	3.81529e-05	1.45197
RP11-757G1.6	0.000635469	0.00371961	1.45146
BMS1P17	0.000164019	0.00122356	1.45111
CTD-2611K5.5	0.00226369	0.0103898	1.45084
RP11-356I2.1	0.0043451	0.0175603	1.45081
RAET1E	0.000759066	0.00430501	1.45054
DUOXA1	5.27642e-05	0.00047483	1.45037
SNTG1	0.000275561	0.0018806	1.44978
MSTN	1.08964e-06	1.76752e-05	1.44853
TTBK1	0.000356448	0.00231915	1.44782
TMEM216	4.38666e-06	5.78066e-05	1.44746
INTS4L1	4.1029e-05	0.000383094	1.44742
FMO4	6.90698e-06	8.49257e-05	1.44738
LLNLR-299G3.1	1.08467e-05	0.000124853	1.44735
PRCP	2.65476e-10	1.05658e-08	1.44681
UNC93B3	3.29489e-05	0.000319244	1.44667
PARK2	6.61015e-06	8.17177e-05	1.44612
RP11-374A4.1	0.00412545	0.0168406	1.44602
SATB1	3.93736e-07	7.35977e-06	1.44503
RP11-268P4.5	0.00114332	0.00600732	1.44397
RP11-355I22.2	0.000310918	0.00207683	1.44328
RP1-79C4.4	0.000538866	0.00325784	1.44328
RP11-266O8.1	1.3092e-06	2.06808e-05	1.4415
MICALCL	2.40272e-05	0.00024266	1.44126
ADAMTS16	3.67618e-07	6.9241e-06	1.44112
RP11-4B14.3	4.78174e-05	0.000437232	1.44046
RP1-150O5.3	0.000947961	0.00516255	1.44034
AF196972.9	2.37666e-05	0.000240933	1.44025
RP11-3L10.3	0.0236432	0.0662203	1.43907
CCL2	4.96556e-05	0.000451111	1.43591
SYT12	0.000254472	0.00176269	1.43587
FAM183A	1.08935e-07	2.34448e-06	1.43553
ITPR1	2.76353e-08	7.03274e-07	1.43541
ADAMTS10	2.39684e-06	3.48118e-05	1.43488
NRK	0.000623971	0.00366901	1.43396
EMID1	5.00856e-06	6.47609e-05	1.43268
COLCA2	0.000139241	0.00106422	1.43264
SLC2A10	1.66115e-11	8.67878e-10	1.43233
RP11-579D7.8	0.000144913	0.00110047	1.43158
PRSS56	5.35004e-05	0.000480286	1.43139
GSTT1	4.68132e-07	8.5716e-06	1.43079
GUCY2C	0.000442485	0.00277043	1.42908
EDARADD	7.67701e-05	0.000649176	1.42813
CILP	1.15949e-05	0.00013223	1.42476
SLC13A3	3.87773e-07	7.2575e-06	1.42404
FAM66A	3.50911e-05	0.000336581	1.42331
MAOA	2.18359e-06	3.2205e-05	1.41914
RP11-196E1.3	0.000374333	0.00241532	1.41797
FABP9	0.000925713	0.00506837	1.41764
SLC43A3	2.47299e-08	6.39237e-07	1.41551
ADCY8	2.2028e-06	3.24235e-05	1.41536
RNF152	0.000273217	0.00186718	1.4153
UBE2E2	4.83276e-06	6.29004e-05	1.41516
ROBO4	3.028e-16	3.48409e-14	1.41437
LINC00877	0.00210312	0.00980318	1.41389
MTNR1B	5.09878e-05	0.000461936	1.4121
CD83	5.00208e-12	2.86105e-10	1.41194
ZNF572	0.000512025	0.00312445	1.41112
MYH7	0.000114582	0.000908389	1.41011
CTD-2267D19.3	8.90172e-07	1.46912e-05	1.40891
FMO3	3.67444e-05	0.00035028	1.40885
THSD4	2.34688e-08	6.12529e-07	1.40843
MTTP	0.000199028	0.00143137	1.40773
SPESP1	1.29886e-05	0.000145241	1.40631
RUSC2	2.29836e-06	3.36292e-05	1.40478
TEX11	0.00668869	0.0247704	1.40389
MGAT4A	0.000447336	0.00279547	1.40388
C15orf65	1.54414e-05	0.000167137	1.40289
THSD7B	0.000384176	0.00246377	1.40224
NBL1	2.33582e-06	3.4093e-05	1.40189
CYB5R2	7.10284e-17	8.67926e-15	1.40186
KCND1	5.08344e-06	6.55663e-05	1.40089
SYNGR4	9.04156e-06	0.000107377	1.40039
KIRREL3-AS1	1.66949e-05	0.000178484	1.3999
GIMAP1	0.00180323	0.00867045	1.39967
RP1-90G24.11	0.000112439	0.000894281	1.39952
FBLN2	9.73842e-05	0.000793537	1.3993
RASGRP2	1.21025e-06	1.9241e-05	1.399
PNMA3	0.000325394	0.00215472	1.39833
PARP12	0.000129659	0.00100502	1.39767
MYO3B	4.20326e-08	1.023e-06	1.39764
HOXB-AS2	1.82188e-05	0.000192136	1.39762
AC016735.2	0.000602059	0.00355998	1.39633
AARD	0.00129564	0.00663091	1.39605
ULK4P3	0.00372961	0.0155445	1.3959
ABCC11	0.000201927	0.00144967	1.39509
PABPC1P7	8.3583e-06	0.000100391	1.39495
RP11-2G1.1	6.96668e-05	0.000601845	1.39243
HSH2D	0.00176513	0.00852747	1.39181
SIGLEC15	0.000181992	0.00133243	1.3905
RP11-407A16.1	0.0106205	0.035543	1.3894
GOLGA8M	7.29138e-08	1.65348e-06	1.38925
CXCL11	0.000921433	0.00505242	1.38911
APOBEC3F	1.73219e-05	0.000184121	1.38843
PTK2B	1.99353e-05	0.000207572	1.3879
CTB-60B18.18	0.0100357	0.0340146	1.38714
VASN	4.64959e-05	0.000427129	1.38626
RP11-507K2.3	7.66253e-06	9.33232e-05	1.38593
SCML2P2	4.5002e-05	0.000415471	1.38352
AL121578.2	0.000181792	0.00133195	1.38349
RPL6P7	0.00764403	0.0274622	1.38296
RP1-90G24.10	0.000770892	0.00435455	1.38216
OGFRL1	4.27111e-06	5.646e-05	1.38206
POU5F1	6.33211e-11	2.88961e-09	1.38204
ARG1	8.61938e-09	2.51613e-07	1.38192
STX1B	2.78802e-12	1.67912e-10	1.38136
RP3-416H24.1	0.000156096	0.00117364	1.3812
FAM46B	0.00102706	0.00550105	1.38111
GRIN2A	0.000874796	0.0048486	1.38019
RN7SL614P	0.00478929	0.0189743	1.37899
GPLD1	7.09355e-10	2.59608e-08	1.37889
PCOLCE2	6.57971e-07	1.13412e-05	1.3775
HOXD-AS1	4.46228e-07	8.1959e-06	1.37742
PDE1B	0.000235371	0.00165249	1.37733
HCLS1	1.62981e-06	2.50364e-05	1.37693
SLCO3A1	2.37045e-06	3.44793e-05	1.37676
GPR68	1.51155e-06	2.34143e-05	1.37609
NBPF3	9.63836e-15	8.6631e-13	1.37601
RP11-347C12.3	8.60571e-06	0.000102778	1.37549
RP1-290F12.3	0.0011251	0.00592737	1.37469
RN7SL316P	7.49562e-07	1.27022e-05	1.37428
AC079305.11	0.00164312	0.00803253	1.37413
RP11-328P23.2	0.00238144	0.0108308	1.37406
RS1	0.000416865	0.00263681	1.37405
RP11-255E6.5	0.00272837	0.0121033	1.37145
RP11-561C5.5	3.68555e-17	4.71799e-15	1.37118
MLKL	0.000542422	0.00327346	1.36959
KCTD16	0.000430695	0.00270577	1.36932
RP11-1000B6.3	9.96301e-07	1.62861e-05	1.36884
AC083949.1	0.00381671	0.0158196	1.36823
LIPH	2.29915e-05	0.000234038	1.36773
AP001092.4	3.96712e-07	7.41072e-06	1.36733
OR13E1P	7.18543e-05	0.000616063	1.36728
TNFSF12	5.59646e-06	7.09357e-05	1.36717
CNRIP1	2.3164e-07	4.60029e-06	1.36685
RP11-806K15.1	0.00122166	0.006335	1.36655
OR5BK1P	0.00133531	0.00679258	1.36507
RP11-21A7A.3	0.00509333	0.0199279	1.36379
DNM1P47	0.00624589	0.0235014	1.36331
TBC1D10C	5.12178e-05	0.000463594	1.36205
ABLIM2	8.90286e-07	1.46912e-05	1.36195
HOXB-AS3	3.80783e-05	0.000359864	1.36181
FABP3	7.25362e-07	1.23487e-05	1.36163
RANBP3L	0.000376191	0.00242466	1.36112
CSMD1	0.000154017	0.00116126	1.36092
EFHD1	3.86457e-06	5.20397e-05	1.35978
HIF3A	0.000173343	0.00128084	1.35717
RP11-266L9.6	0.000200186	0.00143822	1.35706
GOLGA8A	1.33189e-05	0.0001484	1.35514
CNNM1	0.00249957	0.0112564	1.35452
LAMA4	5.75251e-17	7.17752e-15	1.35266
RP11-678G14.3	0.000749698	0.00426497	1.35147
NKG7	0.000633397	0.00370968	1.35064
TIE1	6.01468e-07	1.0518e-05	1.34984
SCPEP1	5.04267e-09	1.55007e-07	1.34951
RIC3	0.000499874	0.00306298	1.34911
CENPV	0.000150499	0.0011385	1.34879
CASP4	0.000245809	0.00171394	1.34821
SPINT2	1.12525e-10	4.89333e-09	1.34797
RHOXF1	0.000612154	0.00361245	1.34757
HOPX	3.47515e-13	2.46611e-11	1.34729
RPL7AP33	0.00664521	0.0246556	1.34581
MFAP2	0.000337663	0.00221841	1.34474
RP1-69M21.2	0.00510792	0.0199797	1.34469
NRP1	1.26469e-09	4.31849e-08	1.34441
CCDC170	0.000920937	0.00505064	1.34376
ADCY7	0.000154582	0.00116373	1.34091
DHH	3.15171e-05	0.000306778	1.34077
AL021917.1	0.000303329	0.00203765	1.33951
RP11-402L6.1	0.000447455	0.00279563	1.33924
AC007000.12	1.30657e-05	0.000145908	1.33815
COX6A2	0.00134789	0.00683911	1.33794
CARM1P1	0.000536083	0.00324385	1.33685
RP11-326C3.2	2.28716e-05	0.000232898	1.33608
PXDNL	1.4682e-05	0.000160385	1.33529
HOTAIR	0.000618637	0.00364635	1.33335
COL17A1	0.000231279	0.00162798	1.33253
SLC22A15	0.00027701	0.00188874	1.3297
CTC-260E6.11	0.00415678	0.0169452	1.32953
THEMIS2	8.39667e-10	3.02433e-08	1.32941
RP11-403I13.5	0.00623644	0.0234748	1.3281
AC109333.10	8.36361e-05	0.000696089	1.32786
MAP6	0.000426505	0.00268287	1.32751
RP11-332L8.1	0.00474297	0.0188387	1.32667
LINC00487	0.00287029	0.0125726	1.32533
CDSN	2.23943e-06	3.29136e-05	1.32509
LINC00202-1	1.90039e-06	2.84683e-05	1.325
FAM13A	2.01554e-08	5.34065e-07	1.32477
RGS4	0.00037187	0.00240152	1.32433
IQGAP2	1.71499e-58	4.61035e-55	1.32116
SRL	0.000495887	0.00304293	1.31973
RP11-396C23.2	2.79695e-05	0.000276344	1.31926
FRG1B	1.73809e-05	0.000184682	1.3174
OSTN	0.0221142	0.0629515	1.31704
UMODL1	9.38328e-06	0.000110945	1.31697
FOXP2	0.00127873	0.00656251	1.31671
RP11-554A11.8	0.00952446	0.0326397	1.31671
AF186192.6	2.97801e-05	0.000291695	1.31645
HSPD1P7	0.000956605	0.005199	1.31587
GOLGA8S	0.00209749	0.00978619	1.31582
IFITM10	4.55398e-08	1.09931e-06	1.31459
CTD-3145H4.1	0.00552272	0.0212397	1.31407
COCH	0.000337103	0.0022162	1.31391
LRRC43	6.96431e-07	1.19179e-05	1.31249
KCNC1	4.16694e-05	0.000387974	1.312
NFE4	0.00621567	0.0234055	1.31196
PGM5	0.000452431	0.00282195	1.31192
AP001626.2	8.31791e-05	0.00069287	1.3109
RP1-86C11.7	8.50795e-11	3.77761e-09	1.31071
MMP28	0.000159057	0.00119287	1.30996
PRKCQ	0.000129902	0.00100638	1.30968
PROCR	0.000100613	0.00081634	1.30889
HLA-B	2.66809e-21	6.26176e-19	1.30786
HIST1H2BD	1.33547e-06	2.10283e-05	1.30758
RP11-167H9.4	0.000786083	0.00442767	1.30756
LOXL2	1.2513e-11	6.6912e-10	1.30753
MAFA	0.000102897	0.000832493	1.30743
RP1-161N10.1	0.000730737	0.00417224	1.30659
CTC-329D1.3	8.32886e-08	1.85461e-06	1.30651
RP11-23J9.4	0.000558649	0.00335019	1.3065
ZNF492	0.00430038	0.0174201	1.30539
RP11-70P17.1	0.000782232	0.0044085	1.30514
AHNAK	0.000250764	0.00174069	1.3048
AC140481.1	0.000159728	0.00119699	1.30474
LDLRAD2	0.000803722	0.00451241	1.30469
GPR1	0.00151193	0.00750662	1.30276
ACSL6	5.31982e-06	6.81006e-05	1.30111
FOXC1	1.75252e-06	2.65763e-05	1.29842
C8orf31	2.37965e-07	4.70379e-06	1.29827
TRIM21	5.34074e-24	1.57931e-21	1.29795
OR2W6P	0.00258349	0.0115686	1.29773
RP11-394I13.1	0.0019362	0.00916378	1.29756
HERC2P3	0.000197154	0.00142057	1.29649
GPC3	0.0142022	0.0445404	1.2964
SLC14A2	4.72985e-05	0.000432621	1.29601
RP11-46I8.3	2.62625e-05	0.000262457	1.29554
RP11-369K16.1	5.06003e-07	9.13492e-06	1.29427
SERPINF1	0.000224531	0.00158953	1.29422
IZUMO4	1.76338e-05	0.000186966	1.29408
ZNF890P	0.000598347	0.00354158	1.29361
SLC26A9	0.000101937	0.000826084	1.29344
CNTN4	0.000236779	0.00166116	1.29321
PRX	0.00022721	0.00160545	1.29057
SLC22A5	9.07485e-05	0.000747708	1.2904
RP11-15B24.5	0.00274039	0.0121421	1.28904
IFIT1	0.000162886	0.00121695	1.28868
AC109642.1	0.00354503	0.0149245	1.28824
RP11-227D2.3	0.00490239	0.0193343	1.28754
LGALS12	0.0041976	0.0170739	1.28581
RP11-1191J2.5	0.00051194	0.00312445	1.28562
PCOLCE	4.75045e-08	1.1393e-06	1.28542
RP11-495P10.3	0.000190046	0.00138061	1.28532
MAGED1	9.45958e-09	2.73976e-07	1.28357
GBX1	0.00149203	0.00742895	1.28295
RP11-182J1.15	0.0309853	0.0812796	1.28184
CTC-360J11.4	0.00252826	0.0113691	1.28166
CTD-2534I21.9	0.0054631	0.0210708	1.28135
TRPV2	2.80961e-06	3.97906e-05	1.28021
SP100	2.61976e-06	3.75699e-05	1.28018
RP11-31L23.3	0.00614533	0.023182	1.27912
RP11-297M9.2	0.00140756	0.00708233	1.27902
EHD3	1.09396e-06	1.77354e-05	1.27749
LDHAL6EP	0.002119	0.00985699	1.27739
RP1-313L4.3	0.0140444	0.0441345	1.27676
DLX5	0.0116911	0.038239	1.27624
SNUPN	1.66153e-17	2.22322e-15	1.27588
HOXB9	0.000948896	0.0051666	1.27547
IL11RA	7.41398e-05	0.000631483	1.27499
IMPA1P	5.67185e-05	0.00050458	1.27485
CTD-2227E11.1	0.00045565	0.00283783	1.27435
RASGRP1	0.000160948	0.00120491	1.27388
SYT6	0.00402981	0.0165219	1.27374
TMEM63C	1.02652e-05	0.000119321	1.27362
WI2-2334D6.1	0.00166451	0.00811294	1.27268
AP000330.8	0.000615524	0.00363089	1.27256
RP11-177H13.2	0.000163306	0.00121948	1.27231
RP11-472N13.2	0.000197206	0.0014206	1.27191
C16orf96	0.000897431	0.00494373	1.27149
CXCL16	6.26344e-09	1.88804e-07	1.27021
RP11-175B12.2	0.00237812	0.010819	1.26948
RP11-247C2.2	0.0112727	0.0372204	1.26858
GFI1	4.74438e-07	8.6656e-06	1.26808
DDX58	0.000167809	0.00124806	1.2675
RP11-110I1.12	3.43366e-07	6.51295e-06	1.26478
RASD2	0.000697611	0.00401344	1.26431
MYO15A	0.000130515	0.0010098	1.26336
RP11-157J24.2	6.18773e-07	1.07697e-05	1.26006
AC007391.2	9.60289e-05	0.000785307	1.2594
RP11-492E3.2	0.00140149	0.00706087	1.25935
IFITM5	2.52309e-05	0.000253346	1.25904
COL5A1-AS1	0.000510434	0.00311668	1.25899
AC145343.2	2.32101e-05	0.000235931	1.25853
PPAPDC1A	0.0182673	0.0542352	1.25761
DENND1C	5.32632e-06	6.81543e-05	1.25745
CES4A	0.00232782	0.0106195	1.25668
AGT	1.66289e-08	4.51236e-07	1.2566
KCNG2	9.03714e-05	0.000745431	1.25547
ADORA2B	0.000562913	0.00337166	1.25525
AC104699.1	0.00961554	0.032887	1.25441
CD300A	0.0233388	0.065529	1.25311
CD22	1.63678e-05	0.000175813	1.2514
RP11-89M16.1	0.000684456	0.00394774	1.24977
RP11-483H20.6	0.00549189	0.0211569	1.24968
C1orf145	0.000605703	0.00357724	1.24965
RNU6-446P	0.00821705	0.0290704	1.24942
SEMA3C	0.0202301	0.0586954	1.24936
RP11-326C3.11	2.84076e-06	4.01934e-05	1.24929
CTD-2384A14.1	0.00243467	0.0110237	1.24876
AC024704.2	0.000333263	0.00219731	1.24865
DGKI	1.3891e-06	2.17109e-05	1.24848
PRICKLE1	0.00033543	0.00220815	1.24822
RP11-365O16.3	0.000462112	0.00287264	1.2469
GOLGA6A	0.00144031	0.0072201	1.24604
TMEM246	0.00113753	0.0059822	1.24576
CCDC33	0.00222883	0.010255	1.24572
RP1-125I3.2	0.00826149	0.0291788	1.24529
FCGBP	1.39353e-05	0.000153934	1.24516
HOXB7	0.00077567	0.00437986	1.24516
RP11-107N15.1	2.74596e-06	3.90576e-05	1.24499
CTD-2555A7.2	0.000366564	0.00237244	1.24491
RP13-314C10.5	0.00101082	0.00543471	1.2448
CRYGA	5.87753e-05	0.000518975	1.24462
STOML3	0.00396829	0.0163208	1.24363
CASP12	0.0115194	0.0377984	1.24266
RP11-485G7.5	0.00162465	0.00795273	1.24253
ZIC2	5.58366e-08	1.31339e-06	1.24251
CLCA2	0.00255753	0.0114763	1.24114
PSCA	6.12851e-08	1.41694e-06	1.24053
RP11-351N6.1	0.00379188	0.0157397	1.24052
CDHR1	0.000939486	0.00512575	1.24022
PRKCD	8.09114e-05	0.000677799	1.24018
RP11-27N21.3	0.000910862	0.00500374	1.23857
CTD-3092A11.2	1.03796e-05	0.000120509	1.2382
ZNF663P	0.00187589	0.00893858	1.23776
AC115115.3	0.00545946	0.0210595	1.23754
TRIM50	0.000754111	0.00428513	1.2366
RP11-462G12.1	0.00134681	0.00683617	1.23658
ACBD4	3.06241e-07	5.88806e-06	1.23573
CCDC175	3.1049e-08	7.80076e-07	1.23567
PGM2L1	9.62931e-36	7.30124e-33	1.23324
RP11-461O7.1	7.80181e-05	0.000658411	1.23115
KLF9	5.86122e-05	0.000517998	1.23103
COL6A1	8.42385e-09	2.46148e-07	1.23085
RNU6-353P	0.00653257	0.0243282	1.23014
RD3	0.0121075	0.0393441	1.22937
SLFN13	0.00030186	0.00203101	1.22908
AC010733.4	0.00232055	0.0105995	1.22804
NKX2-5	0.00132869	0.00676585	1.22803
NLRP6	0.00126262	0.00649901	1.22732
TAGLN	2.38226e-05	0.000241222	1.22711
VEPH1	9.5068e-05	0.000779173	1.2268
SLC46A1	2.93611e-14	2.43887e-12	1.2265
KLHDC9	0.000402795	0.00256042	1.22646
FRMPD2	0.000249821	0.00173537	1.22589
CTD-2589M5.4	0.0181837	0.0540794	1.22578
CTD-2277K2.1	0.0102108	0.0344881	1.22554
PEBP4	0.00117196	0.00613053	1.22524
RHOD	0.0105956	0.0355001	1.22489
KCNAB3	0.000242262	0.00169391	1.22468
HRH2	0.00112385	0.00592182	1.22454
NPM2	1.44296e-05	0.000158212	1.22396
ECHDC2	1.17895e-06	1.88346e-05	1.22378
GREB1	0.000286768	0.00194496	1.22353
SLC6A17	0.000162321	0.00121366	1.22328
FBXO25	1.99836e-05	0.000207929	1.22326
RP11-356I2.4	0.000757303	0.00429831	1.22241
RP11-112L6.3	0.000429398	0.0026982	1.22137
RTN1	9.93763e-07	1.62536e-05	1.2212
AHNAK2	0.000358758	0.0023311	1.22067
LY75	0.00154383	0.00762527	1.2204
RP11-319G9.5	0.00771319	0.0276615	1.21914
DENND2D	0.000914807	0.00502074	1.21893
CTD-2542C24.2	0.00284357	0.012487	1.21866
RP11-275O4.3	0.00966056	0.0330066	1.21772
CNTFR	0.00138418	0.00698849	1.21724
NFAM1	0.0018385	0.00880566	1.21716
NAT1	0.000618267	0.00364489	1.21665
RP5-1039K5.16	0.000623452	0.00366669	1.21663
IMPG1	0.00037754	0.00243124	1.21634
B3GAT2	0.000142862	0.00108712	1.21551
KITLG	0.000401189	0.0025524	1.21535
RP11-214O1.2	8.12325e-05	0.000679911	1.21336
CDK18	2.18213e-05	0.000224055	1.21332
DNASE2B	9.13416e-08	2.00524e-06	1.21261
AC009950.2	5.89912e-06	7.41009e-05	1.21198
MAPK8IP2	3.11591e-06	4.3442e-05	1.21196
ZNF883	0.000321297	0.00213549	1.21189
TBC1D3P5	0.0109494	0.0363927	1.21152
AC096559.1	1.46497e-08	4.03359e-07	1.21089
SMPD4P1	0.000144896	0.00110047	1.20954
GOLGA8Q	0.000174731	0.00128896	1.2078
TMEM221	0.000243647	0.00170127	1.20694
DNAH3	0.000520645	0.00316399	1.20688
CTC-367J11.1	0.000767234	0.00433885	1.20661
BTN3A2	8.74658e-160	2.58645e-155	1.20643
ARHGAP26-IT1	0.00826994	0.0292035	1.20599
CASK	8.99608e-08	1.9764e-06	1.20582
FOXP3	8.32379e-07	1.39283e-05	1.20535
PIGR	0.00567085	0.021715	1.20531
TMEM88	2.38689e-05	0.000241444	1.20502
RP11-345J13.1	6.1501e-06	7.67038e-05	1.20484
RP11-145M4.1	0.00209448	0.00977676	1.2046
WI2-81516E3.1	0.0215399	0.0617743	1.20372
RNF222	0.000782504	0.00440919	1.20363
AC005559.3	0.00563281	0.0215985	1.20343
RGCC	1.23734e-05	0.000139335	1.2033
VAMP5	1.28067e-12	8.23276e-11	1.20299
FXYD1	0.0162646	0.0494635	1.20261
RP11-149I23.3	6.26422e-05	0.000549953	1.20251
RP5-905G11.3	0.000620096	0.00365203	1.20231
FGD5	0.00112214	0.00591495	1.202
AC024592.9	0.000402519	0.00255921	1.20039
PLA2G16	0.00100533	0.00541309	1.19992
SAMHD1	1.40666e-07	2.94591e-06	1.19932
IRX3	0.00140332	0.00706824	1.19907
BSND	0.0137441	0.0434126	1.1988
FCGR1A	0.00156443	0.00770645	1.19859
RP11-534L20.5	0.00118846	0.00619715	1.19814
CST3	1.54158e-10	6.44783e-09	1.19797
CYP19A1	1.63648e-05	0.000175813	1.19737
PDIA2	0.00116	0.00607872	1.19729
TRNP1	0.000905704	0.00498188	1.19695
AC062028.1	1.16558e-14	1.03195e-12	1.19695
TEKT5	0.00278169	0.0122693	1.19627
MIR298	0.00308446	0.013331	1.1958
SAR1P1	0.00945325	0.0324634	1.19559
FREM1	2.6499e-05	0.000264284	1.19414
LITAF	2.38132e-05	0.000241222	1.19311
DACT1	0.000130805	0.00101125	1.19311
RP11-387H17.4	4.51511e-06	5.92878e-05	1.19255
TSPYL2	2.63434e-05	0.000263087	1.19194
RP11-89B16.1	0.00260646	0.0116552	1.19159
LST1	7.50334e-05	0.000638324	1.19098
RP11-395D3.1	0.000654269	0.00380106	1.18954
SLC40A1	3.05329e-17	3.96004e-15	1.18941
USP18	6.79037e-12	3.7958e-10	1.18805
RP11-150O12.6	0.00888755	0.0308648	1.1873
FAM196A	0.000327236	0.00216481	1.18708
ISG15	6.58057e-05	0.000572672	1.18645
RP11-863K10.2	0.0014375	0.00720726	1.18612
AP000783.1	0.00205945	0.00964271	1.18558
RP1-249H1.4	0.000515513	0.00313797	1.18367
RP11-1M18.1	5.6443e-06	7.14502e-05	1.18272
RP11-445H22.3	0.0010508	0.00560586	1.18259
RP11-578F21.9	0.000438204	0.00274537	1.18211
ALDH2	7.1912e-07	1.22686e-05	1.18097
TSC22D1	1.12563e-08	3.17919e-07	1.18078
RNU6-548P	0.0115748	0.037934	1.18056
TOM1L1	2.42337e-07	4.78062e-06	1.18018
OTOP2	0.01135	0.0373921	1.17967
SLFN11	0.000270971	0.00185532	1.17852
CTB-60E11.9	0.00758229	0.0272968	1.17815
TPTE2P1	0.000462902	0.00287452	1.17813
CILP2	0.000880381	0.00486885	1.17788
RP11-848P1.9	0.00110176	0.00582723	1.17715
COL28A1	3.10559e-10	1.21798e-08	1.17696
ARHGEF7-AS2	0.0155352	0.0477146	1.1762
TMEM150C	6.42009e-05	0.000561682	1.17609
SCN11A	0.000695145	0.0040008	1.17561
ABCA4	0.000268148	0.00184065	1.1751
EPHX2	0.000995136	0.00537581	1.17479
PPP1R2P1	0.000348371	0.00227611	1.17431
A3GALT2	0.000194636	0.00140586	1.17368
GIPC2	0.00018675	0.00135952	1.17337
MKRN7P	0.00102037	0.00547113	1.17251
ETS2	2.82058e-08	7.15422e-07	1.1724
CNTFR-AS1	0.0011537	0.00605217	1.17208
NIPA2P4	0.00931653	0.0320683	1.17189
ZAP70	0.000632154	0.00370687	1.17094
CCDC87	3.00057e-05	0.000293418	1.17003
AC007000.11	0.000110644	0.000881901	1.16969
RP11-736K20.5	0.00106546	0.00566975	1.16917
GDPD5	1.25849e-05	0.000141447	1.1685
RP11-284F21.8	0.0121936	0.0395628	1.16791
LRRD1	0.000226715	0.00160234	1.16765
CREB3L1	0.000295063	0.00199299	1.16751
RP5-915N17.3	0.0029226	0.0127639	1.16707
CASP5	0.0106161	0.0355325	1.16676
RP11-281O15.4	0.000928467	0.00507968	1.16668
AC098973.2	0.00811439	0.0287607	1.16636
ARHGAP26-AS1	0.0205039	0.059321	1.16492
MEIS3P1	0.001774	0.00855955	1.16488
RP11-315I14.2	0.0290507	0.077415	1.16394
KB-1460A1.2	0.0106598	0.0356504	1.16361
DYNC2H1	5.12809e-05	0.000463881	1.16331
CDC42EP3	8.74674e-11	3.87201e-09	1.16243
AKAP7	1.35593e-06	2.12937e-05	1.16158
RP11-770E5.2	0.00136726	0.00692078	1.16087
AC118278.1	0.00552476	0.0212448	1.16072
CCDC148	3.32694e-06	4.58652e-05	1.16035
RP11-495P10.2	3.06919e-05	0.00029914	1.16022
CAPG	0.00149217	0.00742895	1.1594
PTPRD	0.000263938	0.00181806	1.1591
COL4A6	0.00057814	0.00344612	1.15896
XYLT1	0.000881726	0.00487264	1.15876
RP11-25I15.3	0.00410856	0.0167926	1.15861
PLCH1-AS1	0.0116401	0.0381098	1.1582
RP11-413E6.1	0.010822	0.0360664	1.15796
FMO1	0.0156688	0.0480446	1.15756
RP5-916L7.2	0.0080795	0.0286542	1.15716
SP7	0.000147491	0.00111689	1.15582
RP11-293M10.6	0.000113892	0.000904865	1.15568
RP11-231G15.2	9.05577e-05	0.000746552	1.15515
PSTPIP2	1.04883e-05	0.000121532	1.15375
ARHGAP26	9.01269e-14	7.14515e-12	1.15373
APOL6	2.72669e-06	3.89066e-05	1.15344
FAM19A5	0.00137056	0.00693157	1.15342
C9orf135	0.00319673	0.013724	1.1533
AC139100.3	2.15085e-05	0.000221227	1.15257
MICF	0.000317359	0.00211221	1.15231
APOH	0.00665579	0.0246856	1.15203
SLC35D3	1.18302e-05	0.000134654	1.15198
FZD4	8.70322e-05	0.000721106	1.15187
BSPRY	0.00441198	0.0177699	1.15167
GBGT1	0.000170862	0.00126536	1.15061
OR52N4	0.000514152	0.00313291	1.15032
RP11-480N24.4	0.000303908	0.00204015	1.14984
NXF3	0.00347033	0.0146643	1.14966
ATHL1	0.000919592	0.00504513	1.1486
RP11-399D6.2	1.58028e-19	2.93903e-17	1.14847
GPR18	0.00227485	0.0104326	1.14832
RNU1-122P	0.00120942	0.00628867	1.14759
SDR42E2	0.000633155	0.00370968	1.14745
HSPA2	0.000406967	0.00258139	1.14726
CXorf67	0.0107071	0.0357723	1.1467
CTD-3074O7.2	0.00330823	0.0141104	1.14667
DDO	1.92676e-09	6.39462e-08	1.14645
KCNQ1	2.3951e-06	3.48037e-05	1.14609
RP11-579D7.4	3.26054e-05	0.000316434	1.14603
ZNF541	0.00124088	0.00641392	1.14588
IL1R2	0.000570447	0.00341126	1.14551
RP11-430B1.2	0.00101882	0.0054648	1.14505
CTD-2517M22.14	1.64763e-05	0.000176594	1.14471
RP11-368I23.3	0.00140951	0.00708975	1.14438
CSGALNACT1	3.56302e-13	2.51461e-11	1.1437
COL19A1	4.66867e-21	1.05387e-18	1.14209
DAAM2	0.0014759	0.00736478	1.14198
UPK2	0.000294496	0.00199098	1.14198
CDC42EP5	8.56253e-05	0.000711243	1.14167
CTD-2315E11.1	0.0128527	0.0411908	1.14151
RASGRP3	0.000831945	0.00464968	1.14136
NBPF2P	8.75496e-17	1.0654e-14	1.14115
SMIM2-IT1	0.0297752	0.0787835	1.14077
ALDH8A1	9.6699e-05	0.000789259	1.13961
WHAMMP2	3.18356e-15	3.14854e-13	1.13926
PHKA2-AS1	0.000665033	0.00385526	1.1365
LINC00341	7.73453e-09	2.29406e-07	1.13631
ID2	5.98914e-09	1.81274e-07	1.13625
RP11-495P10.5	0.00262968	0.0117377	1.13586
ADC	0.000212757	0.00151857	1.13532
RP11-243A14.1	0.00032347	0.00214518	1.13497
RP11-1180F24.1	0.00430732	0.0174386	1.13495
MT-TT	3.03067e-06	4.23936e-05	1.1349
HIST2H2BF	3.46741e-06	4.75252e-05	1.13302
GIPR	0.00085943	0.004778	1.13297
CTD-3092A11.1	3.81073e-06	5.14788e-05	1.13288
RP11-1094H24.4	0.00118716	0.00619143	1.13278
SRGAP1	0.000155751	0.00117134	1.13275
EIF4A1P12	0.00229077	0.0104922	1.13231
RP11-657O9.1	0.00403656	0.016541	1.13188
CLDN10	4.35492e-08	1.0547e-06	1.12984
SCN5A	0.0011153	0.00588516	1.12961
AC015849.13	0.0016209	0.00793833	1.12871
AL133493.2	0.000794434	0.0044645	1.1285
CRB3	7.67682e-05	0.000649176	1.12846
ZNF835	0.000830577	0.00464379	1.12792
AMOTL1	5.81688e-09	1.76241e-07	1.12773
CCT8P1	2.25708e-06	3.31565e-05	1.12744
PCDHA1	0.000206258	0.00147538	1.12666
C6orf223	4.05111e-10	1.55175e-08	1.12633
NDRG4	0.00049577	0.00304284	1.12531
CAMTA1-IT1	0.00565862	0.0216818	1.12529
RP11-25K19.1	0.000892232	0.00492243	1.12517
BTN3A1	8.81041e-11	3.89436e-09	1.12494
NKX3-2	5.99118e-08	1.39062e-06	1.12422
MLPH	0.00789097	0.0281646	1.12291
RP11-68I3.10	0.0131645	0.0419581	1.12254
SCTR	0.0144363	0.0450693	1.12162
KCNK10	0.000310725	0.00207602	1.12108
PCDHGA8	0.000998819	0.00538979	1.12091
FLRT3	0.000760184	0.00430762	1.11994
MAGED4	1.76878e-05	0.000187405	1.11907
ADIG	0.00880025	0.0306595	1.1181
SH3GL2	0.00134863	0.0068417	1.11683
CTSH	5.28226e-08	1.25262e-06	1.11658
GUSBP5	0.00293995	0.0128302	1.11633
FAM228A	9.12648e-05	0.000751543	1.11621
HIST1H4H	1.9268e-05	0.000201547	1.11533
C9orf173	0.000538502	0.00325711	1.1153
AC010987.6	1.53307e-05	0.000166181	1.11511
ZNF454	0.00141601	0.00711637	1.1148
PC	2.24538e-07	4.47728e-06	1.11441
FAM71E1	0.000129621	0.00100502	1.11424
KNDC1	8.57085e-05	0.000711334	1.11396
AC009518.2	0.00507843	0.0198827	1.11229
AC068831.3	0.000477075	0.00294706	1.1119
RP11-21A7A.4	0.00455502	0.0182565	1.11162
RP11-236F9.2	0.00020413	0.00146229	1.11127
RP11-8H2.1	0.00864447	0.0302703	1.11112
TMPRSS3	0.0101009	0.03419	1.11108
RP11-91J19.4	3.77119e-05	0.000357583	1.11002
MTOR-AS1	0.000779327	0.00439693	1.10938
EXOC3L4	0.0029529	0.0128791	1.10845
PSORS1C2	1.49979e-06	2.32444e-05	1.10829
HIST1H1D	0.000325912	0.0021575	1.10786
USP43	0.0178813	0.0533677	1.10741
PLA2G4C	2.06165e-14	1.762e-12	1.10698
RP11-451M19.3	0.00124483	0.00642648	1.10696
RP11-535M15.2	0.00242308	0.010983	1.10646
GBX2	0.00186379	0.00890663	1.1062
RP11-712L6.5	1.2577e-10	5.40572e-09	1.10607
FOXD3	1.28877e-05	0.000144248	1.10563
PATL2	6.72684e-05	0.000583684	1.10518
STAC2	0.00100488	0.00541309	1.10472
[truncated: 980 more rows]

## Sheet: Supplementary Data 9
Supplementary Data 9, Proteomics of CHI3L1 overexpression PDGCLs. Protein intensity after normalization and imputation.
GeneSymbol	S24_OE_1	S24_OE_2	P3XX_OE_1	P3XX_OE_2	T269_OE_1	S24_Ctrl_1	S24_Ctrl_2	P3XX_Ctrl_1	P3XX_Ctrl_2	T269_Ctrl_1
UBA6	25.3925	25.3786	24.7824	24.9044	25.4985	25.5873	25.7651	24.7825	24.7541	26.0791
ESYT2	24.7386	24.7494	24.5971	24.4004	24.6904	24.7058	24.868	24.5858	24.7296	25.16
MED19	20.7859	20.9219	20.7353	21.7091	20.8939	20.7034	20.7022	21.2938	22.5615	20.6789
KIAA1598	25.3825	25.4099	24.9726	25.0009	25.1985	25.8379	25.893	25.3339	25.2736	25.5863
ILVBL	25.575	25.5126	26.4404	26.8269	25.5561	25.7575	25.8207	26.4759	26.5864	26.5415
C1orf226	24.1984	24.4577	20.7353	20.5944	23.996	20.7034	20.7022	20.5589	20.5267	23.3932
SH3PXD2B	25.1732	25.1806	24.7028	24.5023	24.2765	25.4995	25.5082	24.5014	24.8976	25.2888
NBAS	24.2638	24.1568	23.8998	23.8465	24.2615	23.8061	23.8824	23.7864	23.5955	24.3767
TARSL2	21.9093	21.4352	22.2908	22.3601	20.8939	22.0686	22.2962	22.4874	21.8861	22.3577
VWA8	23.7202	23.687	23.5536	23.5575	23.3614	24.0299	23.986	23.6168	23.6807	23.5682
SBNO1;SBNO2	20.7859	20.9219	20.391	20.5944	20.8939	20.7034	20.7022	21.4301	20.5267	20.6789
GTPBP10	22.4162	22.7855	22.3498	21.1547	22.064	22.469	22.4827	21.1705	22.34	22.76
WDR91	22.5099	22.2289	23.7867	23.818	21.6587	20.7034	20.7022	24.0148	23.8205	22.7998
TMEM189	20.7859	20.9219	22.6711	23.0401	20.8939	20.7034	21.4801	22.9711	23.1573	20.6789
CNOT1	24.2103	24.1557	24.4943	24.4417	24.1337	24.2674	24.1983	24.7086	24.4337	24.6759
MAP1LC3B;MAP1LC3B2	25.1833	25.4242	23.6277	25.0095	24.4392	25.388	25.4683	24.4394	23.6578	25.9687
PGP	23.1866	22.6422	23.7526	23.4047	23.7565	23.4754	23.6133	23.8305	23.3309	24.082
C5orf51	23.7003	22.9878	23.6573	23.8466	22.5542	23.8023	23.1928	24.0577	23.0923	24.361
ZNF316	23.0988	23.0026	23.7549	23.4058	23.3857	23.382	23.3982	23.8813	23.5466	23.4883
TCAF2	20.7859	20.9219	22.7383	22.2507	20.8939	20.7034	20.7022	21.3021	21.6668	20.6789
TUBAL3	23.2907	23.051	22.6801	20.5944	20.8939	22.2818	23.4552	23.3308	20.5267	22.2245
SMCHD1	25.0385	25.1493	26.039	25.9479	25.2727	25.4728	25.5079	25.9071	25.8886	25.5698
UNC119B	25.01	24.9483	20.7353	21.8043	24.7422	24.9616	24.9787	20.5589	22.8946	24.7909
LRRC10B	20.7859	20.9219	20.7353	20.5944	25.5163	20.7034	25.8475	20.5589	24.5425	26.6404
RGPD3;RGPD4	25.3753	20.9219	20.7353	20.5944	23.915	25.7396	20.7022	23.5944	22.9128	20.6789
FAM127A;FAM127C	23.2841	22.0914	22.1773	22.2024	22.1395	22.5016	23.3014	23.3801	23.5203	22.7748
POM121C	23.194	23.3397	22.5253	23.2991	22.3716	23.5496	23.3922	23.4061	22.2356	22.0733
PHF20L1	20.7859	20.9219	20.7353	21.6952	20.8939	20.7034	20.7022	20.5589	22.2835	20.6789
SNRPG;SNRPGP15	27.2068	27.2327	27.6768	27.7893	27.2392	27.2559	27.2277	27.492	27.7215	27.4637
NUDT19	24.3843	24.5014	25.7092	25.5264	24.7045	24.6587	24.5601	25.7163	25.5595	24.2126
MIF4GD	22.031	20.9219	20.7353	20.5944	23.186	22.4642	20.7022	20.5589	20.5267	21.9596
GPR89B;GPR89A	23.2941	22.5897	24.1231	23.8792	23.698	23.0757	23.5209	23.8847	23.6551	23.9191
RASA4;RASA4B	20.556	20.8263	20.7353	20.5944	21.9264	20.7034	20.7022	20.5589	20.5267	22.2915
FAM195B	24.034	24.0233	23.7034	23.8385	24.019	23.7596	24.0472	23.8371	23.8501	24.5842
NACA	27.9086	27.8186	27.3627	27.2525	27.408	28.0714	27.9423	27.4169	27.2534	27.4376
C11orf98	22.251	20.9219	20.7353	20.5944	23.5283	23.5264	20.7022	20.5589	20.5267	22.8119
SLC35A4	25.2119	25.0683	24.5699	24.4236	24.7272	25.5868	25.7525	24.7431	25.1485	25.1496
ASNSD1	22.3429	21.8745	20.7353	20.5944	22.0351	20.7034	20.7022	20.5589	20.5267	22.0967
DNASE2	23.9649	23.9744	26.5057	26.792	24.6828	24.1445	24.3878	26.7881	27.0602	24.9835
AGPS	25.4594	25.4047	25.3872	25.36	25.3225	26.0139	25.8662	25.2938	25.2645	25.9472
KIF2A	24.671	24.6203	24.5045	24.2978	24.5693	24.6858	24.8714	24.6136	24.6655	24.7436
TK2	20.7859	20.9219	20.7353	23.4038	20.8939	20.7034	20.7022	20.5589	23.4652	20.6789
DDX39A	25.902	25.8792	26.3119	26.5094	26.2799	25.9882	25.8201	26.2897	26.5112	26.9091
PDLIM1	20.7859	20.9219	20.7353	22.4688	22.3406	24.2377	24.9091	20.5589	20.5267	20.6789
ACOT7	25.1988	25.0605	27.8169	27.821	25.2522	25.8701	25.8728	27.7941	27.7804	26.2378
MYO1C	22.9835	23.1219	20.7353	20.5944	22.8901	22.634	21.7992	20.5589	20.5267	23.2163
SNAP23	20.7859	22.2632	24.5118	24.5035	21.6299	22.2951	23.4166	24.1774	24.5435	23.7296
HAX1	23.1069	22.9485	22.0188	21.8935	23.0394	22.7304	22.9243	21.1489	22.1134	22.8905
AIP	25.6822	25.7043	25.1576	25.1192	25.667	25.2874	25.396	24.9489	25.0744	24.7819
GTPBP1	24.6127	24.6302	24.67	24.6762	24.9544	24.6008	24.9684	24.9901	24.5739	25.1276
STXBP3	23.5855	23.5391	24.1812	24.2044	23.6349	23.5971	23.6951	24.0843	24.3711	23.5248
SMAP	24.9428	25.0113	24.5269	24.7021	25.222	24.7468	24.7517	24.4828	24.9223	24.8646
AP3B1	25.061	25.0873	24.4745	24.3426	24.8247	24.8391	25.1809	24.4921	24.4076	25.0549
NDUFS8	24.1361	23.9836	24.5512	24.7316	25.0833	25.2044	25.188	24.593	24.6389	25.2102
PSMD11	26.9072	26.9076	26.8952	26.93	26.9215	26.906	26.9772	26.8474	26.7818	26.8966
PSMD12	25.5968	25.4798	25.4508	25.6163	25.446	25.4509	25.5221	25.5027	25.5077	25.596
PSMD9	25.0245	24.9137	24.8188	24.5921	25.2862	25.2479	25.3902	24.8232	24.6374	25.0821
ATOX1	27.5186	27.5735	25.3519	25.6517	27.1765	27.789	28.0849	25.7178	26.2658	26.6558
MEN1	23.2319	22.2533	23.1639	23.0695	23.0989	20.7034	22.8793	22.6415	23.402	22.9309
WRB	20.7859	20.9219	24.9758	24.7145	20.8939	20.7034	20.7022	20.5589	25.8864	20.6789
PGRMC1	25.6234	20.9219	26.2784	26.3351	26.4948	26.4213	26.7469	26.2013	26.2853	26.5762
SUPT5H	24.893	24.8687	25.4936	25.227	24.9351	24.9994	24.9736	25.3279	25.2623	25.3491
TAF4	20.7859	20.9219	22.8626	22.6772	20.8939	20.7034	20.7022	22.8863	22.8027	20.6789
DFFA	24.0241	24.1409	23.9743	24.0112	24.1253	23.6631	23.8295	24.0494	23.9366	24.1073
HIP1	25.568	25.4875	26.0259	26.0798	25.5791	25.8804	25.8896	26.2577	26.2024	26.5271
CLIC1	27.9972	27.9525	28.3002	28.164	28.0932	28.3963	28.5309	28.159	27.966	27.5732
EIF3F	26.1227	26.1069	25.6388	25.7895	25.8522	26.6579	26.575	25.6512	25.7276	26.0918
PDHX	25.8277	25.9473	26.0614	26.2572	26.0466	26.0133	26.0854	25.699	25.7528	25.8186
MATN2	24.3603	23.8647	21.2398	23.3811	25.3383	25.2418	25.5815	19.2969	18.3595	20.6789
DCTN6	20.7859	20.9219	20.7353	22.7539	20.8939	20.7034	20.7022	20.5589	22.4668	20.6789
SLC33A1	23.0398	23.2079	23.4675	24.1099	23.7344	23.2712	23.3808	24.3107	24.3958	24.1331
WASL	24.4692	24.5141	24.6545	24.5459	24.3335	24.2265	24.0914	24.5648	24.4262	24.8581
IPO5	28.7651	28.5257	28.5212	28.3724	28.3251	28.9027	29.0008	28.7538	28.706	29.137
POLRMT	23.264	23.3031	21.5127	21.801	22.5791	23.2497	22.8839	22.4026	20.0603	24.9132
SAP18	25.599	25.7381	26.3062	26.0812	25.8411	25.7058	25.8426	26.4479	26.2932	25.6365
EML1	21.3209	21.7469	24.152	23.9398	21.8538	24.8382	24.7679	24.7039	25.5537	21.1947
IGF2BP3	23.0741	22.5563	25.9524	25.8543	25.1217	24.8278	24.8899	25.6638	25.7607	26.2198
DNM1L	26.453	26.4046	26.6939	26.5901	26.4752	26.286	26.5134	26.6938	26.6704	26.9644
RTCA	24.4343	24.3985	24.3771	24.3217	24.4384	24.2923	24.4574	24.4311	24.6143	24.6697
PIK3C2A	22.9765	22.3202	20.7353	21.2074	22.4745	22.9676	20.7022	20.5589	19.8293	20.6789
IFRD1	20.7859	20.9901	20.7353	21.5958	20.8939	20.8507	20.5825	20.0785	20.5267	20.4378
PIK3R2	22.1568	21.0298	22.1736	22.0432	20.8403	21.7924	21.2106	22.3971	22.2303	20.9919
GOLIM4	25.9661	26.1358	24.5701	24.9406	25.2591	25.1125	25.1218	24.9628	24.5596	24.2348
MANBA	20.7859	20.9219	21.8047	20.7091	20.8939	20.7034	20.7022	22.458	20.5267	24.1565
AGRN	22.8729	22.6295	20.7353	22.2734	23.9029	22.547	22.9404	20.5589	20.4816	19.5677
PLOD2	20.1265	19.3016	20.6326	21.5611	20.8939	24.8738	25.0449	20.9448	20.5568	23.395
EXOC5	22.9525	22.983	21.7647	22.1409	22.7682	23.5	23.381	22.4668	21.9726	23.4645
HMGN4	23.6563	24.4455	24.5745	24.5146	24.1895	23.6547	23.7183	23.7227	24.2939	21.3391
NDUFA4	26.1827	26.2012	25.8243	25.5287	26.2496	26.9454	26.8754	25.8718	26.1176	26.1221
PSMD14	25.6626	25.6952	25.5672	25.7202	25.6331	25.6939	25.7348	25.5152	25.4898	25.7268
BIN1	23.116	22.6951	23.1259	23.1544	23.9032	20.7034	20.7022	20.5589	22.6062	20.6789
KPNA3	25.21	25.0626	25.5166	24.9863	24.958	25.5509	25.5669	25.5304	25.3153	25.0901
CHL1	20.7859	20.9219	23.0829	22.4551	20.8939	20.7034	20.7022	23.0293	23.259	22.4512
VWA5A	20.7859	20.9219	22.7559	22.91	20.8939	20.7034	21.5323	23.0274	23.0316	20.6789
PES1	23.0955	23.1503	24.4699	24.3505	22.5037	23.0469	22.7251	24.7108	24.5459	23.678
SDCBP	22.9161	23.886	25.0668	24.7641	23.6346	24.1677	24.3798	25.0632	25.2155	25.3618
PITPNM1	23.0482	20.9219	20.7353	20.5944	20.8939	22.296	22.1873	20.5589	20.5267	20.6789
NOP56	24.8929	24.8945	24.2776	24.0913	24.9631	24.7679	24.6542	24.1315	24.312	24.966
DDX3X	26.8417	26.8311	25.6862	25.4739	26.0318	26.4693	26.3556	25.5905	25.5503	25.9196
RNASET2	20.8063	20.8441	24.9113	25.6268	22.3856	22.1167	22.042	24.3524	24.8237	21.696
PODXL	26.197	26.3044	25.6611	26.2645	25.9732	27.3256	27.5885	25.5915	25.53	23.4545
PIR	22.7342	22.8499	24.1286	24.2284	23.0235	20.7034	20.7022	24.4201	24.1743	23.6784
KPNA4	25.529	25.3099	25.9347	25.7067	25.4403	26.2934	26.5205	25.9932	25.9429	25.7849
NFIB	24.335	24.3247	24.1311	23.7656	24.9925	24.6414	24.8365	24.2656	24.1176	23.9486
PPP6C	25.1814	25.1199	25.3047	25.257	24.9618	24.9167	25.0667	25.3618	25.033	25.6752
NME4	20.7859	20.9219	20.7353	21.7321	20.8939	20.7034	20.7022	20.5589	20.5267	23.5443
PIK3C2B	20.7859	20.9219	21.6657	20.5944	20.8939	20.7034	20.7022	20.5589	22.7902	22.6979
MAN2B1	24.644	24.636	25.9005	25.4247	24.9315	24.6663	24.6221	25.8246	25.2577	23.9087
UBE2C	24.7476	24.7877	20.7353	20.5944	20.8939	24.5822	24.5286	20.5589	20.5267	24.3844
PDXK	26.3798	26.2889	26.4213	26.4764	26.4851	25.9665	26.087	26.4929	26.2539	25.184
SCD	23.8707	23.7233	22.7117	22.76	22.3854	24.5502	24.4409	22.4452	22.7272	22.5794
ARID1A	24.8317	24.9506	25.0109	24.7356	25.1036	24.8513	24.9343	25.0965	24.9619	24.6482
CDK2AP1;CDK2AP2	21.8249	20.9219	20.7353	22.7067	23.0911	20.7034	20.7022	20.5589	22.2089	20.6789
SDHD	20.7859	22.2049	22.5692	20.5944	21.8954	22.8238	23.5366	20.5589	23.662	20.6789
ASTN1	26.1339	26.454	26.7219	26.6896	25.9767	25.6612	20.7022	26.7603	20.5267	27.1691
TXNDC9	23.7671	23.6228	22.88	22.6935	22.5758	23.7069	23.6387	23.1942	23.1198	23.1455
DPYSL4	25.3412	25.5218	20.7353	20.5944	26.0382	20.8136	19.914	20.5589	20.5267	24.0901
TRAFD1	23.7398	23.822	23.2646	23.4113	23.8367	23.58	23.5036	23.5068	23.2597	23.6431
COX7A2L	23.2761	23.378	22.9427	22.7884	21.9711	22.8984	21.6818	22.8411	23.5502	23.0969
NDUFAB1	23.957	23.612	24.1309	24.6315	23.5808	24.2021	24.0396	24.5852	24.9153	24.1823
UBFD1	22.6105	23.6715	24.1577	24.1693	20.8939	23.5291	23.4725	24.3859	24.413	20.6789
CYB561D2	20.7859	20.9219	23.6854	23.9765	20.8939	22.3219	20.7022	20.5589	23.8004	20.6789
DYNC1I1	20.7859	20.9219	20.7353	24.6591	24.5944	24.8062	25.0051	24.7309	24.7796	25.1698
COPE	26.2337	26.3322	25.9149	26.0071	26.2237	26.1953	26.3879	25.9599	26.162	26.0102
AP3D1	24.8815	24.8057	24.6507	24.6421	24.7654	24.8626	24.9279	24.6738	24.6539	25.0222
CCS	25.0324	25.4042	24.0829	24.2318	25.6786	25.3197	25.4143	22.8531	23.9217	23.8885
DVL2	22.1944	22.1704	20.7353	20.5944	22.9787	20.7034	20.7022	20.5589	20.5267	21.8261
CHD1	24.4327	24.3304	21.7084	22.2554	23.2814	23.9005	24.3896	21.91	22.5242	23.5656
CHD2	20.7859	20.9219	22.8249	22.8642	22.4943	22.2646	20.7022	22.9713	22.5325	22.525
GOSR2	24.5462	24.9445	20.7353	22.6156	24.4334	24.1312	22.5153	20.5589	21.9905	24.7238
TOR1A	23.0998	23.0316	20.7353	21.0144	23.0984	23.333	23.3413	22.1617	22.5337	23.1333
TOR1B	23.5083	23.5385	22.156	20.5944	22.6079	23.4749	23.7382	23.1927	23.2217	23.1722
STX16	23.461	23.5753	23.0959	22.9827	23.0823	23.0177	22.1539	22.9108	22.5369	23.6139
ADAM10	24.4368	24.4344	24.375	24.2841	24.2755	24.446	24.4419	24.0074	24.0937	25.3284
KMT2D	23.8843	23.9408	23.6952	22.4463	23.7315	23.5921	23.6042	22.4898	22.4517	23.3754
ACOT8	23.4911	22.6997	24.8394	24.7355	23.8985	23.6624	23.7087	24.7669	24.5556	22.4071
CDIPT	20.7859	20.9219	20.7353	24.3047	20.8939	20.7034	20.7022	22.4149	24.0536	20.6789
PDCD5	25.8493	25.7594	26.3921	26.224	25.7054	26.1153	26.0359	26.4287	26.2001	26.5917
PRMT5	25.8267	25.7374	25.2601	25.3629	25.5499	25.5788	25.6903	25.3643	25.2549	25.6285
SLC9A3R1	25.9239	25.9477	24.4198	24.0761	24.8368	24.8728	24.9658	24.5241	24.3291	25.1258
TNFRSF10B	23.9446	24.1063	20.7353	20.5944	23.6064	23.3172	23.2361	20.5589	20.5267	23.1001
MEIS2;MEIS1	22.4231	21.1095	20.5194	20.5944	22.5512	21.0393	20.7022	20.5589	22.3469	20.6789
TPP1	26.139	26.1389	27.5584	27.4475	26.2977	25.7519	25.972	27.447	27.5719	25.1009
GNB5	23.3679	22.1663	20.7353	21.5892	23.3611	23.6346	24.1021	20.5589	21.766	20.6789
TCERG1	25.1733	25.2362	25.4041	25.3554	25.2991	25.3481	25.3934	25.5689	25.3009	25.3482
NDC80	20.7859	24.2409	20.7353	20.5944	20.8939	24.0275	20.7022	20.5589	20.5267	20.6789
TNPO2	25.7403	25.6664	25.0957	25.062	25.8619	25.3133	25.4527	25.227	25.2256	25.1299
POLR3A	20.7859	20.9219	20.7353	20.5944	20.8939	19.4809	19.9222	20.5589	20.5267	20.6789
PSMA7	27.1571	27.1068	26.9381	26.8873	27.2124	26.9556	27.0944	26.9801	26.8239	26.9826
SCAMP3	24.9144	25.0055	24.4852	24.6215	24.3284	24.98	25.0384	24.4842	24.489	25.2324
PHYH	20.7859	20.9219	23.4602	23.932	20.8939	20.7034	20.7022	23.3747	23.479	22.0638
OPLAH	24.463	24.5519	20.7353	20.5944	24.2573	24.2059	24.3225	20.5589	20.5267	20.6789
BACH1	20.7859	20.9219	20.7353	20.5944	20.8939	20.7034	20.7022	22.7608	21.1276	20.6789
IFIT3	21.188	20.7647	19.0277	20.5944	26.247	20.7034	20.7022	20.5589	20.5267	20.6789
MGST3	20.7859	22.1679	20.7353	23.0476	20.8939	24.6017	20.7022	20.5589	23.0777	25.3781
TAX1BP3	21.7286	20.9219	23.1707	23.0255	22.2677	22.3306	22.4826	22.1976	23.2702	22.3249
GIPC1	24.4169	24.5585	24.2467	23.5501	24.0685	24.116	23.8628	24.1333	24.2364	24.5298
PCDH17	20.7859	20.9219	20.7353	20.5944	20.8939	20.7034	20.7022	20.5589	22.6367	22.7432
IKBKB	24.5615	25.3983	20.7353	20.5944	20.8939	20.7034	20.7022	20.5589	20.5267	20.6789
RGS12	20.45	20.9219	21.7982	20.5944	20.8939	20.7034	20.7022	21.8834	21.2395	22.0836
HAT1	26.2428	26.2897	25.0389	24.915	25.7998	26.2633	26.3329	25.1446	25.2437	26.0227
UBE2L6	24.5074	24.2105	23.0244	23.2564	25.4707	23.0946	23.1696	21.5015	22.778	23.3398
CASK	26.1571	26.1138	21.9127	21.5831	25.1286	23.5314	23.285	21.3054	21.4879	23.2145
UQCRQ	25.4413	25.6292	25.5186	26.1536	25.5493	25.875	25.7355	25.4408	26.0263	25.8255
MYL12A;MYL12B;MYL9	26.1992	26.1477	26.5774	26.9313	26.302	25.7532	25.8756	26.3865	26.6408	26.2302
HGS	24.4651	24.4464	25.0611	25.2363	24.4078	24.3345	24.2865	25.2192	25.3743	24.8111
DSCR3	23.2529	22.9246	23.1905	23.1799	23.3658	22.9746	22.9241	23.337	23.2557	23.1306
PPP1R12A	24.4058	24.363	23.9771	24.022	24.5112	24.5708	24.6344	23.9292	23.508	24.7676
GAK	23.4015	23.4638	22.7308	22.3811	23.2152	23.44	22.4057	22.8561	22.9852	22.9567
HNRNPDL	27.3228	27.371	26.9891	26.7344	27.3271	27.6594	27.6523	27.1269	27.0565	27.5221
XPO1	26.5093	26.4722	26.9248	27.0257	26.7593	26.6559	26.7388	26.9603	27.0749	26.8898
BTAF1	22.6853	22.8727	22.7767	22.4032	22.3911	23.2419	23.1489	22.8486	22.9408	23.4844
SEC16A	23.7278	23.8819	24.4679	24.6499	23.5752	23.7016	23.8466	24.4934	24.2991	24.0221
PLXNB2	25.3609	25.3911	25.5705	25.7073	24.8003	25.874	25.9589	25.7622	26.2332	25.5265
U2SURP	24.7545	24.7292	25.3319	25.252	24.9507	24.992	24.8956	25.4296	25.4845	24.655
SETD1A	20.5475	20.5767	22.8097	22.3798	22.1845	20.5032	20.308	22.6827	22.7975	21.4285
SYNM	26.8897	27.5141	20.7353	20.5944	25.7674	22.7845	22.6679	18.5698	20.5267	20.6789
KIF3B	24.0232	23.9176	22.9822	23.0195	24.0245	23.9824	24.0496	23.1069	22.8883	23.4192
PFAS	25.9298	26.0157	26.1914	25.9229	25.8873	25.5901	25.7719	26.1356	25.659	25.8848
MCF2L	23.7677	22.6902	23.5076	22.7104	23.761	22.2604	22.4033	20.5589	23.6184	23.7371
NACAD	22.254	22.1565	22.9031	20.5944	22.0367	23.2147	23.1637	21.6891	21.9522	21.7249
DCLK1	22.5211	21.3681	20.7353	20.5944	23.9114	24.4593	24.7466	20.5589	20.5267	21.3842
ARHGEF11	23.7767	22.8454	20.7353	20.5944	24.0405	23.952	24.0328	22.3825	20.5267	23.9841
KIAA0391	23.4994	23.3119	20.5457	20.3723	22.8927	23.0309	22.7341	21.5782	19.815	22.7961
CHUK	20.7859	20.9219	22.2872	22.0027	20.8939	20.7034	20.7022	20.9617	21.8439	20.6789
LSM1	24.5207	24.4799	24.7635	24.48	24.7386	24.1864	24.3174	24.8084	24.302	24.2028
NPC1	22.0548	22.7043	24.49	24.4328	23.2259	23.0004	23.0564	24.5152	24.6842	24.3614
DEGS1	24.8573	24.7651	20.7353	24.8676	23.7021	23.4841	24.7003	20.5589	24.2113	23.2335
SCAMP1	23.4184	23.8065	23.4751	23.995	22.3031	24.2575	24.3285	23.4336	24.0336	24.6581
SCAMP2	23.883	23.8938	24.1563	24.3735	23.9026	24.2504	24.3713	23.2684	23.1925	24.5824
ARPC1B	25.8614	25.9862	25.2681	25.4597	25.7015	26.5222	26.6	25.5976	25.0598	25.5496
ARPC2	27.0502	26.9864	27.0484	27.0965	26.9536	27.1461	27.2966	27.0791	27.0839	27.5333
ARPC3	26.0758	26.0792	26.1006	26.1263	26.1145	26.0599	26.2527	26.0991	26.0661	26.4767
BET1	23.6154	24.8639	25.4628	25.842	23.6782	20.7034	24.204	25.8255	25.7558	20.6789
POLR1C	23.4975	23.4005	24.1947	23.8669	23.0725	23.6902	23.6102	24.0575	24.1773	23.6624
TRIM24	24.0584	24.0424	24.5168	24.276	24.1426	24.1335	24.0938	24.4549	24.6559	24.4562
PGRMC2	24.9061	24.9767	25.5373	25.5726	24.7971	25.3116	25.1516	25.5994	26.0569	25.6818
PFDN6	25.5274	25.6955	24.9429	24.8928	25.6349	25.0933	25.2681	25.218	24.6985	25.0413
NKRF	22.5724	22.5634	22.6648	22.625	22.6735	22.4936	22.726	22.9284	22.8685	22.4769
GNPAT	22.5731	22.874	20.98	22.0589	22.831	22.3676	21.9314	21.1757	20.4489	22.8714
LAMA5	25.615	25.7624	21.0128	22.9648	25.1183	24.3375	24.5191	21.9604	21.7399	20.5256
MRPS12	24.3069	24.2772	24.6226	24.4762	24.0185	24.7577	24.5932	24.9148	24.5896	24.6603
NDUFA1	20.7859	20.9219	20.7353	22.4266	24.1466	23.412	23.9411	21.8921	20.5267	24.0853
CLIC2	24.0676	23.6996	20.7353	20.5944	24.7	23.2605	20.7022	20.5589	20.5267	23.4243
ACOX3	23.8683	23.9865	24.5377	24.7748	24.0088	24.2241	24.3719	23.3054	24.4831	24.5833
RER1	23.6253	20.9219	24.806	20.5944	23.2295	20.7034	20.7022	24.845	20.5267	20.6789
SURF4	25.5212	25.19	26.5844	27.126	25.6318	25.5538	25.6089	26.6493	26.8211	26.064
SPTLC1	23.6328	23.8664	21.5428	22.2008	23.6298	23.5975	23.7065	21.5598	22.6454	24.1254
OGT	24.5754	24.6206	23.7211	23.2824	24.6188	24.6819	24.5336	23.7177	23.7104	24.5364
PMM2	22.4668	23.489	23.8334	24.0651	23.5418	22.0744	20.7022	24.0369	23.7751	23.3053
TM9SF1	20.7859	20.9219	20.7353	20.5944	22.3277	22.8206	20.7022	20.5589	20.5267	20.6789
HMGB3	26.4814	26.4687	27.2019	26.8869	27.5221	27.492	27.7295	27.2813	27.253	27.4121
PPM1G	25.8257	25.8565	25.5039	25.2237	25.8918	25.8593	25.7874	25.592	25.4681	25.5012
INPPL1	24.2567	24.2134	23.3689	23.7339	24.5843	23.769	24.0396	22.7778	23.2111	23.7448
EIF3D	25.4457	25.5686	25.5656	25.6634	25.3919	26.0028	25.9529	25.4326	25.5408	25.4718
EIF3H	25.9191	25.9128	25.4817	25.6375	25.6522	26.2205	26.2077	25.5076	25.5744	25.6281
HDAC3	22.9387	22.9957	22.9109	21.6778	22.2321	23.3892	23.2513	22.849	22.7784	22.8057
NVL	20.7859	20.9219	20.7353	20.5944	21.2367	22.3225	20.7022	20.5589	20.5267	20.6789
BCAT2	24.5116	24.4402	25.8602	26.4352	24.3033	24.235	24.2353	26.1424	26.5353	22.2946
IPO8	24.1927	24.0354	24.3913	23.6644	23.7812	24.4497	24.2497	24.3483	24.4728	24.2271
STX7	23.1828	22.13	24.0879	22.7294	23.143	23.4036	23.2471	22.3533	23.5349	21.7262
P4HA2	21.1987	20.9219	20.7353	20.3127	20.8939	20.7034	20.7022	20.5589	20.5267	20.6789
ST8SIA5	20.7859	20.9219	20.7353	20.5944	20.8939	23.0305	23.7835	20.5589	20.5267	20.6789
CAPN5	23.502	23.8851	25.0818	24.8516	24.1631	23.4291	23.2291	23.9201	24.4767	23.7712
YKT6	25.6856	25.536	25.8066	25.7773	25.7273	25.5953	25.6432	25.8899	25.8744	25.9159
ARPC5	26.4126	26.5105	26.0576	25.7459	26.5375	26.5119	26.715	26.0458	25.7746	26.9301
POLR2D	20.7859	20.9219	20.7353	21.5475	21.3999	21.4597	20.7022	22.4329	21.4576	21.4601
DDX3Y	20.7859	20.9219	24.0662	24.0172	20.8939	20.7034	20.7022	23.9594	23.8679	20.6789
PDPK1	22.6204	23.2947	23.4286	23.2616	22.0204	21.7339	23.1708	23.7175	23.3717	20.6789
TAPBP	23.5848	23.5228	24.0441	24.282	24.903	23.0615	23.5217	23.6602	23.5575	23.65
FABP7	29.7412	29.6733	31.0711	31.0122	30.0748	30.4263	30.6871	30.9332	30.9219	29.8671
RNF113A	23.5652	23.7177	24.0153	24.0395	23.855	23.4884	23.8159	24.0915	24.2518	20.6789
DHX15	27.3149	27.3558	27.5373	27.4757	27.4057	27.6617	27.6494	27.5625	27.6389	27.3158
RNMT	23.9243	23.8774	24.4902	24.317	23.7512	23.912	23.6389	24.4099	24.4379	23.7754
ZZEF1	20.7859	22.2495	20.7353	22.9938	22.1177	20.7034	20.7022	22.9144	23.1108	21.6984
ASAP2	22.4237	22.0921	20.7353	21.9024	23.6834	22.2005	22.2982	20.5589	20.5267	23.4719
TTI1	20.7859	25.4487	20.7353	20.5944	24.0459	25.1755	24.1463	20.5589	20.5267	20.6789
RRP8	23.4847	23.7568	22.0829	21.2721	23.3111	23.2952	23.1468	21.702	22.2253	23.4792
PJA2	23.4364	23.3435	23.2187	22.8645	22.8537	22.8371	23.3943	23.2353	22.9473	22.5925
SIPA1L1	22.4878	22.6694	21.419	22.0678	22.1497	22.8523	22.8578	21.8743	22.1134	22.347
CYB5B	27.2431	27.2971	27.6036	27.4426	27.1558	27.0537	27.0274	27.5797	27.5331	27.3259
PRPF4	24.8443	24.8191	25.5845	25.2872	25.0532	25.1769	25.0982	25.6391	25.6291	25.5917
PHGDH	27.5745	27.4908	28.3813	28.5742	28.4165	28.2098	28.6318	28.3009	27.7964	29.6539
NDUFS4	20.7859	23.2998	20.7353	20.5944	23.7795	25.3533	24.1083	20.5589	20.5267	23.9863
ADAM12	21.5718	22.8225	20.7353	20.5944	20.8939	23.9677	23.8395	20.5589	20.5267	20.6789
PHF1	22.6712	22.6573	20.7353	22.4226	23.5614	22.0933	22.9444	20.5589	21.3074	20.6789
DYNC1LI2	25.7198	25.683	26.1469	26.3474	25.6818	25.7509	25.9011	26.1851	26.2669	26.2571
PSMD3	26.0869	26.1461	26.2437	26.3822	26.078	26.1459	26.2576	26.1259	26.1633	26.1801
RBFOX2	24.7163	24.9167	25.2009	25.0504	25.443	24.6799	24.5447	25.1448	25.0328	25.2687
PAPSS1	25.1654	25.2445	24.5186	24.2656	25.2177	25.2885	25.4427	24.5095	24.5062	25.5324
ZW10	22.9585	22.0342	22.6395	22.3678	23.2284	23.0645	23.0207	22.7712	22.6358	23.3898
SART1	24.7683	24.784	25.5503	25.2933	24.9412	24.8944	24.8571	25.3893	25.4701	25.1287
TGFB1I1	22.9894	23.1244	22.6628	22.7208	23.0935	23.446	23.5027	21.6013	22.4448	22.3819
EEF1E1	25.0793	25.2294	25.8971	25.7874	25.1722	25.3517	25.4276	25.7628	25.5071	24.7728
MSI1	23.6218	23.5224	24.961	25.0457	23.9232	24.7507	24.6982	24.9495	25.3232	21.932
HNRNPR	27.5969	27.675	28.0929	27.9269	27.9371	27.9082	27.9133	28.2366	28.0427	27.554
PRPF3	24.2035	24.3856	25.3378	25.1006	24.4753	24.5775	24.5598	25.3727	25.3761	25.0297
TXNL1	25.499	25.2703	26.2763	25.9611	25.4207	25.9231	26.0277	26.2574	26.2955	25.7708
TPD52L2	25.8309	25.9341	27.2972	27.5398	26.0974	25.8174	25.9438	27.4365	27.2484	25.9234
EMC8	24.0787	24.1104	24.4207	24.5852	24.2624	23.9938	23.9683	24.3299	24.5293	24.1081
ERI3	24.8986	24.9484	24.975	25.3936	24.777	24.5433	24.8656	24.9322	25.2169	23.9483
SYNJ1	22.2453	22.2798	22.3848	22.3067	20.8939	20.7034	22.2207	23.5167	23.6882	23.6992
FIBP	23.3608	23.4943	22.1716	22.4366	23.3081	23.2597	22.4501	22.6186	23.5844	20.6789
EIF4G3	22.9801	23.1514	20.3075	20.1836	22.8324	22.754	22.8428	21.2796	21.761	22.2617
PPIH	24.6518	24.7097	25.3352	24.9872	24.826	24.8368	24.8756	25.2509	25.2911	24.996
HTRA2	24.6899	24.9254	20.7353	20.5944	23.9578	22.6365	23.3952	20.5589	22.0345	24.0367
AKR7A2	26.5361	26.6457	27.5373	27.6098	26.5381	26.3114	26.4608	27.7799	27.6823	25.7725
EPB41L2	24.3574	24.2902	25.3743	25.4395	25.2519	25.0455	25.1772	25.2973	25.4721	25.8621
TGOLN2	23.2458	23.2652	23.5275	23.8181	23.3106	23.8281	23.8041	23.5972	23.5378	22.6744
LAMTOR5	23.7644	24.4924	23.4218	25.1195	23.6773	23.549	23.3301	20.5589	24.2601	20.6789
B4GAT1	22.3459	22.3496	23.4154	23.7693	22.3267	22.3003	20.7022	22.2141	23.0193	20.6789
RNF13	20.7859	20.9219	20.7353	20.5944	20.8939	20.7034	20.7022	20.5589	23.6651	23.8845
CA12	25.1751	25.2432	20.7353	22.7995	23.2354	25.9989	25.7329	20.5589	22.8832	23.2467
DENR	25.7158	25.786	25.5706	25.5164	25.8014	25.5541	25.8159	25.5837	25.2963	25.4506
XPOT	24.9785	24.6103	25.9427	26.5405	25.0496	25.1978	25.3128	26.3164	26.0977	25.8224
SPRY2	22.665	22.8258	21.797	21.6213	20.8939	23.3866	22.9333	20.5589	22.7894	22.584
DNPH1	26.1006	26.1315	26.099	26.319	26.0508	25.0327	25.2507	26.2349	25.8994	25.5113
DCX	20.7859	20.9219	25.2365	24.561	20.8939	20.7034	20.7022	26.0025	26.3552	20.6789
SPRY1	20.7859	20.9219	20.7353	20.5944	20.8939	23.2533	22.0732	20.5589	20.5267	23.5432
TIMM44	25.8121	25.7423	26.4686	26.4002	25.8064	26.2	26.1419	26.6719	26.475	26.1593
TRAPPC3	25.0971	25.0866	24.0694	24.2006	25.0865	25.0503	25.2166	24.5102	24.0504	24.443
CHMP2A	24.3062	24.6215	25.5871	25.7615	23.5005	23.7061	23.775	25.8322	25.8921	25.5952
TSPAN6	23.4619	23.1457	20.7353	22.9428	20.8939	23.0832	23.1651	20.5589	20.5267	26.5899
PLRG1	25.9969	26.0149	25.9889	25.922	26.09	26.1275	26.1259	26.1311	26.1291	26.1404
PRC1	23.4871	23.5654	22.5126	22.6403	20.8939	23.6823	23.5245	20.5589	20.5267	22.0884
ZNF207	25.8719	25.9172	26.5748	26.5107	25.9655	25.9812	26.2436	26.6672	26.6528	25.9184
NDUFB5	23.7252	23.6696	23.2641	23.2078	23.6669	24.0201	23.9957	22.0869	22.9855	23.8346
NDUFB3	20.7859	20.9219	21.7483	23.0855	22.5037	22.9765	22.8302	22.1616	23.2862	23.8656
NDUFA2	24.0341	24.218	24.2894	24.2895	24.788	24.9781	25.0668	24.4948	24.2957	24.9199
ASNA1	26.5418	26.417	27.5505	27.5047	26.6289	26.2381	26.2567	27.5284	27.5999	27.5395
BUB3	26.0333	26.039	26.5785	26.4274	26.0499	26.2906	26.2415	26.6371	26.5807	26.0352
ACTN4	28.2145	28.2777	28.2813	28.1548	28.2158	28.7611	28.6807	28.192	28.1921	27.4923
GSTZ1	23.8485	23.1187	23.6447	24.4489	22.6584	23.132	23.5553	24.1604	24.5159	20.6789
WBSCR22	22.215	20.9219	20.7353	20.5944	20.8939	22.6832	22.7345	20.5589	22.2557	24.1118
HTATSF1	23.2438	23.2419	26.1313	25.8959	24.001	24.4584	24.6977	26.0992	26.1904	24.7328
AP1G1	25.1636	25.0882	25.1703	25.2282	24.9477	25.1235	25.3218	25.1314	25.2079	25.0369
STX6	23.1298	23.6507	21.6995	23.0521	23.2966	21.4167	21.7332	21.4389	20.9893	24.9719
SGTA	26.3806	26.4295	26.8925	26.7125	26.4441	26.2609	26.2216	26.9504	26.8508	26.7273
ENSA	23.597	23.3868	20.7353	21.7066	23.1883	23.5566	23.6881	21.0197	20.5267	24.4047
SLC25A20	24.3535	24.1299	23.7926	24.188	24.486	24.0812	24.0328	23.5981	24.4381	20.6789
NARS	26.3074	26.2699	27.0298	27.0975	26.3929	26.3996	26.671	27.1889	26.9901	27.0282
SLC25A17	20.4961	20.9219	22.2787	22.9994	20.7167	21.9607	21.7352	22.3814	22.7624	22.4792
NUDT21	26.4898	26.5829	26.6696	26.619	26.7072	26.5522	26.5131	26.7649	26.5808	26.6633
LANCL1	24.0832	23.8625	25.48	25.4504	24.6059	23.3013	23.3763	25.3858	25.3912	25.6426
STRN	24.84	24.7308	24.2216	24.5744	24.8835	24.8168	24.9645	24.3829	24.4439	25.2248
RRP9	24.056	24.3041	21.9224	22.6094	24.1534	23.6644	23.5176	22.8981	22.8051	23.7731
AKAP8	23.2379	23.2091	23.8882	23.6932	23.7332	23.7921	23.7785	23.8197	23.603	24.0895
GTPBP6	25.0049	25.0583	24.1867	24.5991	20.8939	20.7034	20.7022	24.1644	24.7626	20.6789
IDH3B	26.2044	26.2956	26.0423	26.5204	26.147	26.8559	26.7564	26.0372	26.3232	25.754
NRD1	23.6756	23.8082	22.2038	22.3747	22.517	24.1648	24.2405	22.9088	22.8955	23.6707
CALU	28.4345	28.41	29.4486	30.1058	28.6649	28.5201	28.4239	29.7089	29.6264	29.3045
AHCYL1	26.8495	26.9304	25.1709	25.0884	26.5579	26.253	26.4335	24.6102	25.1743	26.0603
EXTL3	23.4437	23.391	23.0577	22.7061	22.7372	22.618	22.6081	22.7569	22.4436	23.2928
ORC5	22.7502	21.7468	20.7353	20.5944	21.7137	22.5933	21.7045	21.8989	20.5267	22.8415
NDUFS5	23.8819	23.9908	24.1822	24.3341	24.8277	24.8347	24.4542	24.1163	24.4299	24.7219
PDE6D	20.7859	20.9219	20.7353	23.8998	23.922	20.7034	20.7022	23.2653	23.1893	20.6789
ORC4	22.8066	22.9422	22.6689	22.5467	23.3031	23.1579	23.3095	23.1245	23.0813	22.9478
RAD21	24.8541	24.8286	25.6963	25.5176	24.905	24.9638	25.0152	25.7561	25.6799	25.072
TIMM8A	21.811	20.9219	20.7353	20.5944	22.1378	21.6962	20.7022	20.5589	21.8767	20.6789
DHX16	23.1647	20.9219	23.4379	23.2313	23.2663	23.4573	22.0444	23.5418	23.0809	22.0159
MED14	23.8822	23.9349	24.3613	23.8988	23.0687	22.4395	22.8456	24.5614	23.7889	23.8155
PCDH7	22.9896	23.0918	22.1997	20.5866	22.4073	20.7034	20.7022	21.9127	22.324	20.6336
PRPSAP2	24.2482	24.1715	24.2978	24.5387	24.3716	24.3745	24.4673	24.2916	24.2435	24.4846
GNG7	24.5016	24.5361	25.0848	25.5376	25.1183	23.9054	24.1831	24.9756	25.4644	25.1828
SMARCA5	25.6581	25.6378	25.77	25.6455	25.5051	25.8237	25.7928	26.0037	25.9408	25.7901
SPAG9	23.723	23.8284	24.5664	24.5253	23.8997	23.6823	23.8659	24.6926	24.3257	24.8533
KIF5C	24.4757	24.4862	24.0917	24.0706	24.3357	23.9813	24.1374	24.0956	24.1941	23.2621
URB1	20.7859	23.3376	20.7353	20.5944	20.8939	20.7034	23.6707	20.5589	20.5267	22.0358
SIPA1L3	20.7859	21.4066	20.7353	20.5944	20.8939	20.7034	21.346	20.5589	20.5267	23.651
AQR	24.2651	24.2369	25.3803	25.2906	24.3495	24.0765	23.8622	25.4553	25.2808	24.8007
OPA1	26.324	26.3114	26.3752	26.3505	26.3417	26.819	26.7566	26.5071	26.4853	25.5395
KDM1A	25.3707	25.3379	25.1358	25.0539	25.6753	25.7456	25.801	25.4357	25.2798	24.8351
PPL	26.2202	26.6104	25.4444	20.5944	25.183	26.1678	26.6842	20.5589	20.5267	20.6789
DFNA5	25.4814	25.5023	23.7857	24.2313	25.7616	25.2093	25.4125	23.6056	23.4144	25.0088
NRP2	24.4367	24.5836	24.5154	24.1189	22.9457	25.5698	25.6035	24.3415	24.5752	24.6588
MAN1A2	20.7859	22.6164	21.5484	22.1664	22.7443	23.0569	22.9073	21.269	22.0444	22.764
ACSL4	23.3424	23.1059	21.6785	21.8424	23.5657	24.0749	23.9158	21.8791	21.733	20.6666
SNX3	25.9194	25.889	25.9594	25.9051	25.8438	25.5912	25.5997	26.0706	26.0841	26.3601
MGEA5	24.1476	24.018	23.845	23.8776	24.3988	24.6937	24.7588	24.1038	23.8466	24.3394
SORBS3	20.7859	20.9219	23.3574	23.1077	23.1786	21.3545	20.7022	23.1775	23.5885	20.6789
SYNCRIP	28.5189	28.4892	29.5329	29.2288	28.6646	28.7542	28.783	29.5011	29.3736	28.7462
CDC40	22.4166	23.2529	22.2643	21.8756	22.2774	23.3041	22.3473	23.2961	22.3223	23.2598
RANBP6	22.7886	22.7135	22.5315	22.4227	22.3871	23.2121	23.3343	22.6071	22.6013	22.6838
NEMF	22.4707	23.3624	20.7353	20.5944	20.8939	22.4314	22.5883	22.2289	23.408	22.3127
GMDS	21.6886	21.4064	22.1128	22.5669	21.7515	20.7034	20.7022	21.7553	22.5849	20.6789
CCNT1	22.4404	23.8985	23.3542	23.0828	23.3229	24.2047	24.2713	23.1094	22.9945	20.6789
BUB1B	23.8271	25.0549	24.1784	24.3851	24.415	20.7034	24.7817	24.6613	24.4348	20.6789
PLOD3	25.8485	25.8913	26.0905	26.9297	26.1811	26.0419	26.0007	25.89	25.6601	24.9658
EIF4E2	24.1043	24.2722	22.8328	23.7255	20.8939	24.0446	24.0528	22.7054	23.8206	23.8921
DIAPH1	24.3956	24.315	24.8611	24.7023	24.3313	24.4979	24.6957	25.0134	24.7202	25.5022
44454	24.3064	24.4756	23.8706	24.3378	24.1933	24.589	24.4171	24.0002	23.7789	24.5328
TSPAN3	23.6492	20.9219	20.7353	20.5944	20.8939	20.7034	20.7022	24.5843	20.5267	20.6789
EXOC3	22.8518	22.8498	21.509	21.1844	22.9011	22.8321	23.0599	22.4431	20.8908	23.3159
PLIN3	27.6522	27.7829	27.0206	27.0325	27.6925	27.652	27.8965	27.0043	26.8909	27.2516
PRMT3	23.8425	23.5669	22.0131	22.9334	23.2849	23.7487	23.5183	23.1951	22.6403	23.477
KPNA6	25.9804	25.942	25.5593	25.3924	25.6511	26.0736	26.0687	25.539	25.4118	25.4667
UGDH	25.0297	24.9826	24.1085	23.7819	25.0305	25.0524	25.1029	23.8409	23.7215	25.1409
CTNND1	25.468	25.4544	25.4775	25.4265	25.5701	25.7595	25.8436	25.2204	25.526	25.3063
EIF1B	24.0671	24.192	22.9332	23.2702	23.2517	23.3083	22.9776	23.3004	23.6645	23.7509
SNX2	26.1297	26.1618	25.6481	25.6132	25.9329	25.9084	26.0018	25.8013	25.6537	25.8515
DPM1	26.7314	26.7488	26.9334	27.1156	26.7461	26.585	26.5711	27.0202	27.0013	26.6347
USO1	25.2226	25.1843	24.3013	24.5327	24.7866	25.2706	25.3572	24.3457	24.2622	25.2679
MRPS14	20.7859	20.9219	23.7348	23.5026	21.425	22.9392	23.0151	23.7104	23.4229	23.1916
TOM1	23.5524	22.4458	24.0932	23.9271	23.7403	23.4145	23.0406	24.4888	23.9662	24.6084
PFKFB2	20.7859	20.9219	23.3901	23.251	20.7396	20.7034	20.7022	23.6911	23.9408	20.6789
CCDC22	23.534	23.4786	23.8035	23.8528	23.8376	22.9917	23.0659	23.6785	23.7391	23.3147
PQBP1	23.9769	24.0842	24.693	24.4518	23.9383	24.1672	23.9006	24.7334	24.8177	24.0778
PRAF2	25.8443	25.8394	25.3993	25.5677	26.2299	24.6595	24.5231	25.5508	25.4694	25.2294
DKC1	25.9188	26.0295	26.3874	26.2757	26.0871	26.2492	26.1172	25.9172	26.3933	25.8754
EIF5B	25.4411	25.495	25.4164	25.36	25.1783	25.5386	25.5257	25.4863	25.5511	25.57
GAS7	20.7859	20.9219	22.3321	23.9274	20.8939	20.7034	20.7022	23.4374	23.8527	23.493
EDF1	25.902	26.0291	26.6902	26.5159	25.5691	25.971	26.0297	26.976	26.6073	25.7736
DIAPH2	22.472	22.3749	20.7353	20.5944	22.9981	20.7034	20.8975	20.5589	20.5267	20.6789
DNAJA2	25.1805	25.2702	25.4139	25.4703	25.1654	25.4715	25.4353	25.3079	25.4637	24.994
BRD4	24.2969	24.1823	25.5068	25.335	24.4522	24.308	24.3283	25.4551	25.3916	24.6702
CUTA	25.9433	26.2577	26.3329	26.2231	26.4825	25.3853	25.3971	25.9746	25.8424	25.2337
PFDN1	25.9439	25.9767	25.0729	25.1721	25.8334	25.4455	25.8946	25.2616	24.9823	25.4373
PPP1R11	22.407	21.6901	21.5611	22.6597	20.8939	21.5171	20.7022	21.831	23.1502	21.5501
NBN	22.9336	22.7336	22.9195	22.6265	22.8264	20.7034	20.7022	22.945	23.0416	20.6789
NOL3	23.7774	23.9312	24.5195	24.6872	23.949	24.5476	24.8118	24.8714	24.3192	22.469
ABCB7	24.3267	24.0102	23.837	23.9558	23.9498	24.3903	24.4297	23.6753	23.8611	24.1855
SRGAP2	24.5835	24.6448	23.7391	23.83	24.7601	24.0283	24.2766	23.6558	23.5385	25.0769
NOS1AP	25.2091	25.1775	20.7353	21.2459	24.885	24.0433	24.2741	20.5589	20.5267	24.0197
SDC3	20.7859	20.9219	20.7353	20.5944	20.8939	23.796	24.008	20.5589	20.5267	20.6789
WDR1	27.8382	27.8009	27.1925	27.22	27.5876	28.0816	28.1944	27.2229	27.2288	27.6975
FZD7;FZD2	22.2129	21.7176	20.7353	20.5944	21.3347	20.7034	20.7022	20.5589	21.4042	20.6789
SLIT1	25.0926	24.9839	24.3003	24.5555	25.3438	25.205	25.0989	24.0884	23.9527	25.239
ROCK2	25.399	25.179	24.0062	23.4822	25.4919	25.0902	25.0691	23.3409	23.4157	24.8466
CLASP2	23.3525	23.2714	24.2851	24.1453	23.6849	23.3197	23.4782	24.4215	24.4387	23.8479
PTCD1	20.7859	20.9219	21.3885	21.1051	20.8939	21.0966	21.1244	21.0213	20.6406	20.9498
CPNE3	26.6496	26.6889	26.1354	26.193	26.4956	26.0693	26.235	26.0616	26.0645	26.8711
HIP1R	21.806	21.6432	19.063	20.3109	23.1378	24.169	24.0222	20.5589	19.9074	21.0485
RNF40	22.7778	23.1671	24.237	24.1985	23.4479	23.4068	23.1965	24.6064	24.4571	23.2664
PHF2	23.9154	22.6312	23.7019	22.7026	24.0793	20.7034	22.3131	23.7918	23.633	23.9812
ZC3H11A	22.4407	22.4723	23.2815	23.1578	22.7459	22.8857	22.7749	23.4508	23.2327	22.538
CLUH	24.2687	24.2762	20.7353	20.5944	23.1409	24.2775	24.0915	20.5589	20.5267	22.9851
CAND2	23.7517	23.7922	22.1499	22.9204	23.6232	23.3812	23.3583	23.0884	23.318	23.3029
TSC22D2	22.36	21.4296	21.8071	22.4787	22.1253	21.5928	21.3144	22.5682	22.5292	22.4853
KDM4A	20.7859	20.9219	20.7353	20.5944	20.8939	21.9819	22.2133	20.5589	20.5267	22.3023
DNAJC13	23.9563	23.8718	24.0936	23.9638	24.0111	24.3418	24.4362	23.9452	24.0435	24.3334
PPP6R2	23.6505	23.2686	20.7353	23.3062	23.7112	23.5307	23.6445	21.918	23.6462	24.45
CNOT3	23.2629	23.2091	23.623	23.5402	23.33	22.0451	23.3642	23.6398	23.5044	23.6707
SS18L1	20.7859	22.5172	22.476	23.5063	22.0263	20.7034	20.7022	22.6757	22.4356	20.6789
ANKRD17	22.0948	23.0759	20.7353	20.5944	20.8939	23.1909	23.2444	20.5589	20.5267	22.9006
SIN3B	20.7859	21.752	20.7353	20.5944	22.6922	20.7034	20.7022	20.5589	20.5267	20.6789
COQ9	24.7732	24.7526	24.0777	24.6238	24.8505	25.0803	25.1371	23.5736	23.9236	24.7072
GGCT	25.4282	25.435	26.1137	26.0044	25.4738	25.1961	25.4071	26.2873	26.2726	25.8539
NDUFS7	22.768	23.6697	23.9624	22.8264	23.1263	24.8701	23.7384	24.2162	24.1003	24.0515
NDUFS2	25.3583	25.4385	25.376	25.4433	25.7531	26.1791	26.1226	25.5581	25.539	26.0476
ZPR1	22.9342	22.7193	21.4827	20.9918	22.5573	22.7647	22.5505	22.2798	20.5267	22.8162
GBAS	26.8357	26.8601	27.8534	28.0581	27.1503	26.9537	26.9247	27.9498	27.9595	27.3106
PDCD6	25.7852	25.6023	27.1046	27.4769	25.7379	25.695	25.7321	26.8666	27.3052	25.7519
TBCA	28.5975	28.6814	27.8276	27.8834	28.4218	28.266	28.5565	27.9158	27.9145	28.6489
ATP6V1G1	25.7875	25.5566	25.5851	25.5236	25.4545	25.2262	25.2603	25.6832	25.705	25.5449
VPS4B	25.1197	25.1182	25.5048	25.4328	25.0341	24.9182	25.0561	25.3973	25.2651	24.6372
MPDU1	23.3585	23.1255	22.5651	23.131	22.9168	22.9269	22.6451	22.3994	22.9092	23.4445
H2AFY	28.9231	28.9752	28.6088	28.414	28.8919	28.6802	28.7965	28.4831	28.707	27.6914
SH3BGRL	26.421	26.4718	27.1794	26.984	27.0022	25.8723	26.1843	26.9491	27.2095	26.6211
FLNB	25.4042	25.4255	25.712	25.7075	25.8645	25.8147	25.8125	25.1681	25.225	24.4159
NCOR1	23.9379	24.1667	23.6211	23.4047	24.0333	23.8237	24.041	24.2984	23.5774	23.677
NDUFS6	24.3341	24.4392	24.6526	24.4987	25.0506	25.442	25.2005	24.5425	24.6103	25.2753
PEX14	20.7859	20.9219	23.2173	23.3657	20.8939	23.2605	22.5994	22.5713	20.5267	23.5141
TRIM3	20.7859	20.3368	20.7353	20.5944	21.4383	20.7034	20.7022	20.5589	20.5267	20.0299
CS	27.9929	27.9802	27.7666	27.8126	28.1104	28.1945	28.1941	27.5963	27.7042	27.8025
SPAG7	23.1912	23.2151	20.7353	20.5944	21.6224	22.0256	23.3646	20.5589	20.5267	20.6789
SEC22B	26.9205	27.1537	26.4555	26.9119	26.9195	26.8565	26.9763	26.5216	26.3852	26.4141
PRPF40A	25.0864	25.3168	25.8065	25.6707	25.288	25.4051	25.2942	25.7674	25.7988	25.397
TACC1	20.7859	20.9219	24.9165	20.5944	20.8939	20.7034	20.7022	24.6932	25.3246	20.6789
LRCH4	21.1559	22.0014	20.7353	20.5944	21	20.768	20.4229	20.8833	20.5267	20.6789
MTX2	25.6977	25.6483	25.5612	25.4806	25.6577	25.6112	25.3911	25.1436	25.3562	25.3523
VPS26A	24.1211	23.9064	23.7331	23.7971	23.7905	24.61	24.6514	23.6772	23.9776	24.2407
NDUFB1	24.9951	24.8726	24.0569	24.6993	24.6736	24.943	25.1146	24.3369	24.6092	24.9999
PMPCB	25.4923	25.5482	24.8946	25.0458	25.1652	25.3557	25.2809	24.9882	25.0013	24.8773
SAP30	21.7675	22.9387	23.0947	22.717	23.0707	23.6652	23.6446	22.9256	22.7667	22.8111
MED24	21.9845	21.4014	22.8944	22.7547	22.3487	22.0706	20.7712	22.6271	22.6955	22.3106
PSIP1	27.3094	27.4112	27.2175	27.4055	27.7272	27.4563	27.54	27.2325	27.293	26.9749
ERLIN1	24.3312	24.3278	23.5145	23.769	24.6098	24.5826	24.5198	23.6935	23.2149	24.4552
GPC4	20.7859	20.9219	20.7353	20.5944	20.8939	21.8807	23.4334	20.5589	20.5267	20.6789
NDUFS3	24.9434	25.0664	24.9948	24.8142	25.3851	25.7968	25.6581	25.0638	24.9308	25.5436
SRSF10	26.9235	26.8387	27.2707	26.7849	27.0746	26.8352	26.7744	27.18	26.8968	26.7513
CLN5	20.7859	20.9219	24.7402	24.0717	20.8939	20.7034	20.7022	25.3761	25.1231	20.6789
ECI2	25.4615	25.5096	24.8655	24.9456	25.5358	25.508	25.425	24.5154	24.5135	24.4417
KHDRBS3	21.7762	22.1018	24.4036	24.0628	22.4257	20.7034	20.7022	23.5186	23.4935	26.2287
EED	22.9032	21.7228	20.7353	20.7688	20.8939	23.5282	23.5312	20.5589	20.8036	20.6789
BANF1	27.663	27.4212	28.2326	28.3682	27.935	27.1979	27.1828	28.1005	28.0828	27.3688
SF3B1	25.5592	25.6392	26.5352	26.4494	25.7509	25.8865	25.9366	26.6019	26.6248	25.9956
CSDE1	25.5059	25.5177	24.3672	24.3593	24.7881	25.7187	25.6063	24.4622	24.4562	24.9039
PRKRA	25.2659	25.2394	24.34	24.5989	25.4252	24.9745	25.0895	24.3683	24.3194	24.65
MED6	20.7859	20.9219	22.4333	22.7145	20.8939	20.7034	20.7022	21.005	21.2547	20.5575
GCAT	24.0922	24.0648	21.89	23.4045	23.56	23.2143	23.2865	22.6589	22.0919	23.1511
NPM3	23.1151	23.639	23.1657	23.3883	22.1177	24.6409	23.9862	23.1685	23.992	23.2962
LYPLA1	25.9119	26.0083	25.801	25.8158	25.9266	25.4125	25.5254	25.7868	25.6879	25.2136
ERAL1	21.3631	23.0257	20.7353	20.5944	20.8939	21.3419	20.7022	20.5589	20.5267	20.6789
SNRNP200	25.9898	25.9787	26.9109	26.8519	26.0478	26.1718	26.0902	26.9435	26.9249	26.1515
TRMU	20.7859	20.9219	20.3465	20.1557	20.8939	20.7034	20.7022	20.5621	21.8119	20.6789
TIPRL	25.3064	25.3644	24.5853	24.7551	25.4239	25.1756	25.4113	24.6283	24.4383	25.2935
SURF6	23.1477	20.9219	24.5041	23.6568	25.1252	23.7693	25.8869	25.5063	25.3761	23.7219
PPM1B	24.0327	24.0059	24.3542	24.2707	24.2849	23.9173	24.3046	24.4216	24.2075	24.2015
UTP20	22.2533	21.3127	21.4126	20.5944	20.8939	21.4613	20.6302	20.5339	20.5267	21.0907
NUP155	25.2445	25.2065	25.6961	25.6867	25.3242	25.4408	25.3797	25.6159	25.5953	25.5323
RP2	22.0667	20.9219	22.1229	22.0719	21.9357	20.7034	20.7022	21.9826	22.387	22.8914
WDHD1	22.5354	22.5533	20.7353	19.7613	22.9762	24.3104	24.3356	20.5589	20.5267	23.984
CRTAP	27.6961	27.6874	27.4879	27.7277	27.8762	27.9107	27.9189	27.6869	27.4534	27.5082
SLC25A12	25.9803	26.0409	26.3603	26.6141	25.9525	26.0674	26.0623	26.0712	26.4316	26.3394
PALM	23.7761	23.618	23.1921	23.278	24.0584	21.4571	20.7022	21.6146	23.2636	20.6789
ATP6AP2	23.464	23.0735	24.1856	23.8264	23.3977	23.6115	23.7057	24.2166	24.347	23.4817
RNASEH2A	23.426	23.4947	21.6367	21.4814	23.5103	23.774	23.8277	23.185	22.953	24.1026
RPP40	22.9705	22.8083	23.2582	23.0689	23.0834	22.8346	22.7372	23.1763	22.9853	22.8341
EIF3G	26.213	26.0888	26.3893	26.5916	26.0656	26.7555	26.5944	26.4279	26.6675	26.4374
EIF3J	25.3494	25.4189	25.9939	25.9973	24.9673	25.1507	25.1407	26.1615	26.0648	26.0039
CBR3	27.3123	27.3807	26.9892	26.7357	28.0632	27.2694	27.5582	26.7558	26.8098	27.1779
PSMD10	26.3108	26.2283	26.9292	26.8849	26.9199	26.8121	27.0073	26.9505	26.8772	26.3191
ZMPSTE24	25.7183	25.6507	26.0389	26.1724	25.2533	26.0539	26.0129	26.0827	26.2234	25.4926
TRAPPC6A	21.8863	23.3197	20.7353	20.5944	21.708	20.9836	20.7022	20.5589	20.5267	20.6789
IDH1	28.356	28.412	27.7125	27.7846	28.5326	27.4324	27.6695	27.6724	27.6739	28.7695
SCO1	25.67	25.6642	23.2743	23.5395	25.3714	20.7034	25.2276	22.7659	24.0101	25.148
RBBP9	25.6793	25.5731	26.6551	26.5976	25.8659	24.8192	25.0717	26.4491	26.9173	25.9359
STAM2	20.7859	20.9219	20.7353	22.5136	20.8939	22.2427	22.9102	22.5424	22.584	22.7027
ARL6IP5	25.896	25.836	26.3393	26.4967	25.838	25.7992	25.5949	25.8803	26.2052	25.9012
PIAS2	20.7859	20.7394	20.7353	20.5944	20.9336	21.8443	20.7022	20.5589	20.5267	19.9103
BCAS2	24.4587	24.6122	24.6125	24.7276	24.5874	24.4818	24.3715	24.7317	24.7978	24.5172
DCTN3	25.5886	25.5152	24.908	24.9329	25.5718	25.5356	25.5933	24.8842	24.336	25.0077
DNAJC8	26.5173	26.5736	26.9955	26.5698	26.7389	26.779	26.8179	27.0811	26.9419	26.3926
SMNDC1	24.23	24.2029	25.5356	25.2753	24.3145	24.7639	24.6884	25.4448	25.4416	24.3438
ATP5H	27.3535	27.3265	27.1378	27.3527	27.2964	27.3438	27.3361	27.1765	27.3817	26.9753
FLOT1	25.8289	25.6709	25.5589	25.8071	25.8902	25.3465	25.4757	25.2697	25.261	25.896
TRIO	23.6988	23.5815	21.3301	20.8408	22.7763	24.5262	24.0204	21.5072	22.5171	25.2535
ATP5L	27.292	27.3644	27.1131	27.1632	27.1918	27.3387	27.3509	27.0459	27.2127	26.7611
MPDZ	24.3141	24.3226	20.7353	22.8688	24.3865	23.1981	24.3265	20.5589	20.5267	24.8749
CPD	23.0499	23.1568	22.1468	23.3907	22.8965	22.8587	23.1074	20.8773	21.9829	22.0893
GLRX3	24.7701	24.7485	24.5549	24.3107	24.8003	26.0566	26.0055	24.5547	24.3451	24.6749
RSL1D1	23.9853	23.8388	24.9727	24.7407	23.9375	23.9352	23.4512	24.6844	24.7257	23.6443
WFS1	23.5165	20.9219	20.7353	20.5944	20.8939	22.5762	22.4529	20.5589	20.5267	20.6789
CLPX	24.5381	24.6119	23.6381	23.4645	23.987	24.6239	24.458	23.7788	23.8095	24.0526
SEC14L2	23.793	23.8152	23.6167	23.6883	23.4612	24.2245	24.3747	23.8519	23.5297	24.1579
CIAO1	24.1256	24.1547	23.5851	23.1493	23.7152	24.3822	24.3757	23.2726	23.2129	23.9246
SRP72	26.1722	26.2224	26.6829	26.6255	26.0666	26.1402	26.1973	26.6265	26.4147	26.3878
DDAH1	26.5452	26.5312	28.0529	28.016	26.9952	27.6386	27.8965	28.2038	28.0332	28.3212
URI1	23.3844	23.4816	20.7353	20.5944	22.9708	23.042	21.6586	20.5589	20.5267	23.1172
B3GAT3	23.1487	23.2105	23.4927	24.0455	23.3658	23.1267	23.3837	23.479	23.5022	22.6062
MTA2	25.0492	25.093	25.2672	25.066	25.1887	25.4324	25.342	25.2868	25.3574	25.2236
ACTL6B	20.7859	20.9219	22.6413	20.5944	20.8939	20.7034	20.7022	20.5589	23.5627	20.6789
TPPP	20.7859	20.9219	23.8611	23.4901	20.8939	20.7034	20.7022	20.5589	23.0001	22.8827
ATG12	21.7795	21.0689	20.7353	20.5522	20.8939	20.8144	21.1548	20.5589	20.5267	22.1387
LTN1	20.8135	21.6961	22.2783	22.6014	20.8939	20.7034	20.7022	22.5398	21.9902	22.078
TOMM70A	25.5312	25.4401	25.8658	26.0445	25.6594	25.4632	25.3329	25.941	26.1755	25.769
IPO13	21.8365	21.0727	21.8693	21.7259	20.6682	20.9363	20.7022	21.9417	21.7989	20.6789
DDHD2	22.0439	21.6474	22.1863	21.4091	22.0596	21.3911	21.4239	22.4402	20.646	20.6789
TOX4	22.644	21.8162	23.8847	23.3435	22.894	22.6615	21.5869	24.0326	24.1244	22.8159
SEC24D	23.7819	23.5957	23.4466	24.5876	24.239	23.49	23.4734	22.9892	22.9213	24.0164
UFL1	25.1661	25.2879	25.1817	25.3353	25.2586	25.2059	25.2539	25.3042	25.1017	25.0915
TMCC1	20.7859	20.9219	21.7838	23.0257	21.7825	20.7034	20.7022	21.9875	21.8112	21.8756
PHF14	22.9595	22.9915	22.4705	22.2484	23.0994	22.9696	22.8867	22.5003	22.1672	22.5923
UBXN7	24.04	24.0683	24.9024	24.7986	24.5009	24.5112	24.5714	25.1179	25.0893	24.3944
SUN1	24.2128	24.2187	24.6926	24.6492	24.3232	24.1092	24.0488	24.3997	24.3952	24.2511
PROSC	25.2137	25.0599	24.9939	25.1067	25.0758	24.9618	24.9044	25.0571	25.0524	25.0342
ERLIN2	25.4322	25.4079	24.7876	25.096	25.3524	24.8699	24.9557	24.7818	25.1735	24.8
PRPF6	24.6438	24.6608	25.9763	25.8322	24.7592	24.8179	24.7606	25.9331	26.0252	24.9646
PCF11	20.7859	20.9219	20.7353	20.5944	21.4142	22.6074	21.3277	20.5589	20.5267	22.2539
FRYL	21.3621	21.6006	20.7353	20.5944	20.7735	22.944	22.9486	20.5589	20.4641	23.9081
ENDOD1	25.1954	25.391	24.9747	24.9961	25.4798	24.7577	24.8226	24.6878	24.8789	25.5796
GLS	25.4381	25.5596	25.0977	24.7686	24.2016	25.5626	25.4171	25.4463	25.2821	24.6012
KDM4B	21.59	21.6405	20.7353	20.93	21.3028	21.1968	21.4179	21.3865	21.1081	21.1853
SOGA1	25.0208	24.5387	24.7634	24.2601	24.565	22.7362	22.7124	24.536	25.0167	25.0824
USP19	23.3607	23.228	22.8718	22.6934	23.2927	22.9628	22.7235	22.8598	22.6195	22.9435
WDR47	23.6299	23.439	21.6497	21.1364	23.6122	22.6863	23.3019	21.4533	22.585	21.8434
AP2A2	25.5163	25.3853	24.9864	25.0478	25.5095	25.1629	25.3	24.9737	24.9712	26.2121
SEC31A	25.8155	25.8366	26.3284	26.6142	25.8777	25.5225	25.6804	26.3079	26.1955	25.9592
HEXIM1	24.0006	23.3089	25.3368	24.859	24.0855	24.3687	24.5378	25.4692	25.2285	24.0353
DIRAS1	23.0116	22.9651	20.7353	20.877	21.3615	21.5212	21.4602	21.3708	22.4881	23.7482
RPP14	20.7859	20.9219	20.7353	21.4009	20.8939	20.7034	20.7022	20.3415	20.5508	20.6789
UBR5	23.0306	22.8251	22.5348	22.2615	22.7819	22.6969	22.4345	22.4552	22.299	22.4529
AGFG2	23.3381	23.3009	21.4486	22.553	22.0804	23.0961	23.2236	20.5589	21.3488	21.3022
SCAF4	24.1216	23.8081	25.3609	25.2669	24.1748	24.4434	24.2769	25.6428	25.4896	24.5947
NDUFB6	23.5994	23.622	20.7353	23.3204	22.1737	23.7577	23.6176	20.5589	23.242	23.4022
MFN2	24.0566	24.3798	22.7626	23.3496	24.0398	24.2853	24.4798	20.5589	22.7398	23.8848
NXPH4	20.7859	21.2097	20.7353	20.5944	20.8939	22.6999	22.5321	20.5589	20.5267	20.6789
ZFPL1	24.2056	24.1731	24.3857	24.8365	24.3755	24.7691	24.7006	24.2317	24.2114	22.9862
IKBKAP	24.0937	24.3007	24.2124	23.7489	24.1002	24.4908	24.6239	24.3624	24.5861	24.5252
GABARAP;GABARAPL1	25.4082	25.2285	23.8346	23.5842	24.8481	24.0338	23.6766	24.5419	23.2271	24.6368
NDUFA3	20.7859	23.5608	20.7353	23.692	20.8939	20.7034	20.7022	20.5589	25.006	20.6789
NDUFB4	24.1384	24.3945	24.4984	24.88	24.822	25.1384	25.1794	24.4423	24.6518	24.9491
NDUFB8	20.7859	20.9219	20.7353	24.4429	23.5902	23.9356	23.8568	22.0352	24.55	23.7057
NDUFA7	23.7581	23.6984	23.993	23.9183	24.7079	25.0245	24.6963	23.8626	24.3467	24.8453
RTN3	27.6876	27.5011	28.2096	28.2171	28.0189	27.1912	27.3215	28.1682	27.998	28.2872
LETM1	25.8763	25.862	26.6849	26.8195	25.6293	25.9371	25.8129	26.649	26.8686	25.1037
EPN2	23.9009	23.5885	21.6923	21.2615	23.6896	23.1327	23.1976	21.842	21.1772	25.7898
ZRANB2	24.8786	24.9031	23.8983	23.895	24.7782	24.83	24.8667	24.0487	24.0841	24.1836
SNX4	23.6893	23.4883	21.9018	22.9205	23.7345	22.7921	23.2681	22.8028	22.6546	23.852
LUC7L3	24.7689	24.6503	26.1025	25.6606	24.7626	24.8801	24.66	26.151	26.0294	25.4515
KIF20A	21.3025	20.9219	20.7353	20.5944	20.8939	21.0912	20.7022	20.5589	20.5267	20.6789
KIF4A;KIF4B	23.3402	23.2283	20.7353	21.224	23.1205	24.2495	23.5125	21.2751	21.9177	23.2198
SBF1	23.4858	23.2662	22.5526	22.6194	23.5906	23.2842	23.2761	22.9733	22.6228	23.667
GOSR1	23.3978	23.2628	22.9681	23.133	23.3086	23.3534	23.5091	23.2765	23.0306	23.1249
KAT7	22.9078	22.6417	20.7353	21.7442	22.7246	22.9065	23.0674	21.9125	22.7667	22.921
VAPB	26.972	27.077	26.8526	26.7186	27.0947	26.6502	26.598	26.8902	26.9338	26.025
SNAPIN	22.9362	23.03	23.396	23.3214	23.0707	22.8952	23.0988	23.3276	22.2648	23.1656
NDUFC2	20.7859	20.9219	20.7353	24.0439	22.9884	24.2056	20.7022	22.7802	23.9787	23.9751
NDUFA10	24.8441	24.8261	24.5468	24.3643	25.2633	25.6515	25.3967	24.3293	24.5109	25.4509
FKBP9	24.7087	24.7777	25.118	26.0924	24.8432	25.3621	25.3844	24.9151	24.9024	24.4451
CELF2	20.2642	20.9219	25.6328	25.75	21.623	20.7306	21.7178	25.6908	26.1324	23.2943
PGLS	26.8209	26.8394	27.4156	27.4645	27.04	26.6428	26.8449	27.4492	27.4255	26.7796
SMC2	23.3323	23.2616	21.5116	20.8982	23.9732	24.851	24.5989	20.0139	22.5968	25.7829
ATG7	23.1975	23.2165	23.2814	23.2912	23.2131	22.4524	22.7799	23.2882	23.2689	23.6015
TACC2	20.7859	20.9219	20.7353	20.5944	20.8939	20.7034	20.7022	22.0965	22.5023	23.1812
LYPLA2	25.805	25.4981	25.5288	25.7449	25.8112	25.467	25.0105	24.0867	25.4683	23.7817
IPO7	25.8142	25.6108	25.5431	25.6447	25.6171	26.0572	26.0085	25.5087	25.482	26.6412
ARIH2	24.6628	24.5024	24.7717	24.5623	24.495	24.6681	24.8407	24.806	24.4514	25.1833
TNFAIP8	22.0667	21.9478	20.7353	20.5944	20.8939	20.7034	20.7022	20.5589	20.5267	20.6789
PGM3	24.5825	24.3312	25.6855	26.292	25.1143	24.4721	24.537	25.7012	25.3573	25.6523
MOCS3	20.7859	20.9219	23.7636	23.3813	20.8939	20.7034	20.7022	23.9022	24.2866	20.6789
CD2BP2	23.5914	23.6716	25.326	24.958	23.9695	23.7907	23.8495	25.2494	25.3476	23.6189
PIGN	26.8943	26.7064	27.0488	26.7229	27.2216	27.0451	27.0549	27.0251	26.5118	27.0123
AHSA1	26.8666	26.8419	27.3993	27.4177	27.0229	26.8375	26.8029	27.3266	27.2167	26.6721
PARN	20.7859	20.9219	22.5034	21.6147	20.8939	20.7034	20.7022	22.5242	22.8418	20.6789
PSMG1	24.9481	24.9936	24.1444	23.8481	24.901	24.6694	24.6973	23.8641	23.7391	24.6343
SGPL1	23.2719	23.2068	23.9528	24.0674	23.6431	24.4731	24.4635	24.1319	24.0401	24.2173
H6PD	23.3629	23.531	22.31	23.4434	23.8437	23.3218	23.5425	20.5589	22.7202	23.5081
SEC24A	23.6526	23.5411	23.6339	23.9848	23.3135	23.103	23.092	23.6263	23.4405	23.5492
SEC24B	23.8125	23.7931	23.1752	23.0015	23.4826	23.5362	23.4877	23.2004	23.0652	23.7217
MPC2	24.5903	24.3192	24.3656	25.5977	24.622	24.9753	25.0093	24.2125	25.4936	24.9627
ETHE1	24.9228	25.1777	26.3322	26.3945	25.0865	24.7488	24.562	26.3664	26.5509	24.339
ACSL3	25.7542	25.7259	24.3932	24.4711	25.8031	25.991	25.9999	24.6091	24.4992	26.2681
POLR1A	21.6807	21.7283	23.3207	23.0956	20.3533	22.0333	21.8781	23.4399	24.2148	22.3438
YEATS4	22.9013	22.7977	23.0726	22.9594	22.9145	23.0546	22.9329	23.3217	23.1456	21.8727
STAMBP	24.2889	24.2344	24.1618	24.2784	24.1826	24.4226	24.4644	24.078	23.975	24.2027
CPSF4	23.6644	23.8839	22.3756	23.5504	22.7112	24.0409	23.8734	22.8357	22.4987	24.1306
ATP6V1G2	25.5489	25.5669	25.8133	26.2647	25.3456	23.5735	20.7022	25.7892	26.2268	25.7064
ASMTL	24.8233	24.6796	24.7902	24.8689	24.4553	23.3654	23.5947	24.7043	24.7404	23.4139
CDS2	25.8404	25.5143	24.2309	24.0599	25.931	24.8776	24.7648	24.1201	24.107	25.4074
EYA4	22.1993	23.1572	22.0289	21.5898	22.7017	23.0759	21.8434	21.903	22.5897	20.6789
POP4	20.7859	21.2273	22.3656	22.4246	21.0173	21.8472	20.8193	22.5053	22.3506	20.9364
SNAP29	21.7764	21.4344	24.0871	22.8235	21.5304	21.6496	22.0744	22.5431	23.5705	23.4958
OXSR1	25.4815	25.4358	25.2555	25.0817	25.3934	25.4152	25.5806	25.2876	25.1212	24.8182
GGPS1	22.9583	23.0759	20.7353	20.5944	22.8837	22.6044	22.5645	20.5589	20.5267	22.6506
HSPA4L	24.1384	24.1991	20.7353	20.5944	23.7912	23.752	23.7455	20.753	20.5267	24.8575
PTBP3	20.7859	20.9219	20.7353	20.5944	23.3282	22.3849	22.4605	20.5589	23.3837	20.6789
STARD3NL	20.7859	20.9219	22.8313	20.5944	21.7919	20.7034	20.7022	22.0972	22.9169	23.7175
LSM8	27.2065	27.5319	27.4486	27.2593	27.6709	26.9335	26.9418	27.2591	27.221	27.5708
AP2A1	26.5843	26.5648	25.6476	25.7244	26.6392	26.6881	26.7452	25.6582	25.7632	26.4587
WIZ	24.0755	24.4923	24.5189	24.5329	24.722	24.8889	24.5968	24.9747	24.6581	24.565
STAU1	24.5926	24.5222	24.2929	23.9888	24.1176	24.4799	24.3443	24.2884	24.2617	23.9121
TTC4	20.7859	20.9219	22.6799	20.5944	20.8939	20.7034	22.7003	20.5589	22.7132	20.6789
BAG2	20.7859	20.9219	20.7353	20.5944	21.2154	23.3822	23.2388	20.5589	20.5267	22.329
BAG3	22.3446	22.0039	22.9339	23.0635	22.3707	24.0849	24.2629	23.1925	22.9177	20.6789
MAP4K4	23.9866	24.0443	23.3296	23.2404	23.6717	22.8815	23.1472	23.2547	23.2849	24.0372
CRYZL1	24.3347	24.3234	23.632	23.7245	24.199	23.7298	23.7692	23.6249	23.7773	22.7572
AIFM1	27.1145	27.1369	26.5778	26.4448	27.1963	27.1556	27.153	26.4144	26.5222	26.5052
EML2	26.8063	26.7882	24.4788	24.9729	26.7842	26.7906	26.9855	24.1746	24.0284	24.5365
BPNT1	25.3311	25.5319	25.5959	25.7427	25.5529	25.0429	25.3981	25.662	25.786	25.7224
FADS2	26.006	26.1212	22.967	22.5057	23.8899	25.8707	25.6126	22.8728	22.9582	23.3855
DDAH2	24.9046	25.0883	26.2241	25.996	25.7632	25.6365	25.866	25.581	25.3847	25.3124
ABHD16A	23.5991	23.4468	23.4404	23.338	23.5618	23.6499	23.6462	23.2546	23.588	21.764
TXNDC12	25.7788	25.9113	26.2299	27.0046	25.9344	26.1817	26.0887	26.0156	26.3789	26.0579
ECD	22.1296	20.8189	22.2891	21.8202	21.0884	21.8586	20.3898	22.0721	21.6638	19.9531
SYF2	23.0793	22.0563	23.592	23.594	23.1634	22.4933	23.3384	23.5693	23.5602	21.5709
MBD3	23.9076	23.8765	23.4796	23.2319	24.2465	23.8739	23.7883	23.5398	23.4693	23.7092
NUDT3	25.2359	25.2732	25.1891	25.1482	25.377	25.2326	25.5128	25.0735	24.841	25.51
BCL10	20.7859	20.9219	20.7353	20.5944	20.8939	22.437	22.586	20.5589	20.5267	20.6789
NDUFB10	26.6256	26.7014	26.0712	26.1362	26.4087	27.0795	27.0086	25.7417	26.2586	26.7397
CLPTM1	24.5488	24.3664	23.8021	23.7847	23.9454	24.6766	24.4472	23.8703	24.0866	23.201
MOCS2	24.2545	24.4282	23.3641	23.7374	23.5184	23.9219	23.6601	23.8463	23.2511	23.408
TOMM40	25.4883	25.4418	26.3416	26.579	25.3261	25.4565	24.6152	25.7251	26.5127	24.7352
PEX11B	24.8237	23.4138	26.7563	26.9728	24.9738	24.8331	24.4779	26.747	26.9882	26.471
PAK4	23.2626	23.4097	22.4206	22.924	23.1891	22.0442	23.5057	22.5704	22.5006	23.0575
ACTL6A	26.402	26.3574	26.6773	26.6434	26.6896	26.6098	26.6153	26.7494	26.7658	26.5038
WHSC1	21.7456	22.2496	20.7353	20.5944	22.7848	23.4818	23.0025	20.5589	20.5267	21.9095
CYB5A	24.3005	24.2029	25.1801	24.8709	24.4294	24.1769	24.2065	25.3871	25.3777	24.3501
LDHA	30.389	30.4912	29.1142	29.1478	30.0697	30.147	30.394	29.0704	28.9088	29.3011
GLUD1;GLUD2	27.1564	27.1607	28.2342	28.6653	27.3354	27.599	27.5944	27.8669	28.1086	27.2928
DHFR	23.4853	23.3881	20.7353	20.5944	20.8939	23.8966	23.6517	20.5589	20.5267	23.5022
CYB5R3	27.7772	27.8008	27.8529	28.0005	27.854	27.6734	27.6096	27.7922	27.8269	27.6888
GSR	26.216	26.3341	26.6525	26.7236	26.2585	25.9082	26.1771	26.787	26.7606	26.011
MT-CO2	26.1025	26.3641	26.4325	26.4582	26.6621	26.5128	26.7302	26.092	26.7035	26.6287
MT-CO3	22.4991	20.9219	22.0332	22.1996	23.3445	23.7866	23.0585	22.1309	23.1891	23.8959
SOD1	25.6913	25.8651	27.1902	28.1951	27.4118	26.0758	26.3032	27.4034	27.7467	26.7401
PNP	24.771	24.6506	25.8309	25.8218	24.808	24.5981	24.5176	25.745	25.6667	25.864
HPRT1	26.3321	26.372	26.5247	26.6452	26.7875	26.1364	26.382	26.6626	26.3778	25.8346
GOT2	28.4182	28.464	29.1315	29.4087	28.4359	28.9105	28.8722	29.1206	29.3657	27.8478
EGFR	22.9904	22.8282	22.3121	22.2304	25.5563	25.5711	25.5849	19.7225	23.8569	26.4311
PGK1	30.1651	30.3588	30.694	30.7384	29.8978	29.9692	30.2448	30.7705	30.7084	29.7442
AK1	26.7885	26.7944	26.4487	26.4217	27.0094	26.2792	26.4732	26.4666	26.6445	26.4743
ADA	25.816	25.6637	21.8356	23.7425	26.0653	25.7689	25.9391	23.6461	23.7025	25.025
MT-ATP6	20.7859	20.9219	20.7353	25.8624	20.8939	20.7034	20.7022	20.5589	25.9538	20.6789
OAS1	24.2044	23.8957	20.7353	20.5944	23.4176	20.7034	20.7022	20.5589	20.5267	20.6789
AGT	24.8239	24.7428	23.1588	23.8522	24.1433	22.6525	23.1203	23.1996	23.1634	20.6789
A2M	23.6774	23.8676	25.4931	27.2447	23.5246	20.7034	20.7022	24.5648	25.0685	24.2031
TIMP1	23.0844	23.2942	20.7353	20.5944	20.8939	20.7034	20.7022	20.5589	20.5267	20.6789
CST3	24.6783	24.6986	20.7353	23.1295	25.7609	20.7034	20.7022	20.5589	20.5267	20.6789
HRAS	23.874	23.7399	23.6465	23.0108	22.6509	23.9357	24.0987	23.5968	22.3782	24.2275
KRAS	25.1783	25.2943	25.9172	25.6686	25.3139	25.5564	25.5802	25.7988	25.805	25.1886
LDLR	23.6041	23.8786	21.4064	20.5944	22.6809	25.2888	24.9853	20.5589	20.5267	23.7857
HLA-B	26.2604	26.2373	20.7353	20.5944	27.509	24.6588	24.5577	20.5589	20.5267	20.6789
COL4A1	23.3255	23.381	23.462	24.1334	22.3552	23.8398	23.3728	23.3079	23.0568	21.2143
CRYAB	28.3288	28.0203	28.2435	28.2375	26.9943	26.5113	26.5049	28.1449	28.1093	26.3529
LMNA	29.3261	29.4268	29.2471	29.1193	29.3952	29.1433	29.1755	28.8902	28.9983	28.3091
APOE	21.8532	22.0026	24.2708	25.3904	18.8906	20.7034	20.7022	23.9098	25.8417	20.6789
TFRC	25.0986	24.7594	23.4095	23.4772	23.7908	25.8192	25.5582	23.9359	23.9339	25.0421
TF	24.6466	24.1997	22.4834	23.1794	23.3296	24.9859	24.8947	21.7853	23.1173	24.6969
FTL	24.8104	25.0052	25.8546	26.5547	25.5609	24.8366	25.1218	26.363	26.5142	24.5503
FTH1	26.2476	26.3114	25.7039	26.3475	26.8587	25.7527	25.987	25.9804	26.2804	26.7741
MT-ATP8	24.6127	25.335	26.3484	25.9021	25.4724	25.5196	25.7058	25.9329	25.7071	26.7134
CAT	25.3569	25.4708	25.4582	25.3869	25.1391	25.2435	25.2934	25.6077	25.6548	24.0793
RAF1	21.6978	21.5828	20.7353	20.5944	21.3583	21.611	20.7022	20.5589	20.5267	21.7099
GBA	26.6021	26.6087	25.7564	25.1981	26.3099	26.2883	26.4554	25.9359	25.5472	26.8005
FUCA1	22.8062	21.5482	22.3039	21.797	22.0517	20.8588	20.7325	21.6115	22.5918	20.6789
ALDOA	30.0532	30.1682	29.8704	29.9548	29.7324	30.4375	30.5906	30.0226	29.8445	29.9435
CSTB	27.1744	26.9631	28.4303	28.1297	27.4925	26.8083	26.8487	28.6124	28.5156	27.0841
ANXA1	23.3063	24.1357	27.7134	27.5693	21.1122	25.93	26.1057	27.5056	27.5271	20.6789
NR3C1	22.6974	22.5451	22.5657	22.4805	22.7154	22.4417	22.402	22.5409	22.5908	23.429
PRNP	20.7859	22.3028	20.7353	20.5944	21.8054	20.7034	21.6409	20.5589	21.8593	22.1678
SOD2	26.0064	26.068	27.4273	27.5599	26.2266	26.6217	26.5742	27.4535	27.4806	25.8436
OAT	26.0738	26.3398	25.0807	25.4528	25.0677	23.6471	23.925	24.7855	25.1901	24.399
TK1	21.212	21.4113	20.7353	20.5944	20.8939	20.4867	20.7022	20.5589	20.5267	22.9246
THY1	28.5186	28.5259	26.8116	26.9524	27.692	28.0393	27.9082	26.4819	26.6481	24.9335
S100B	26.1593	26.2647	27.7302	28.0244	26.791	20.7034	24.8665	27.1707	28.0569	27.2795
TUBB4A	23.9521	20.9219	24.1234	23.96	22.7332	24.3465	24.1306	24.1453	23.9655	25.0813
GAPDH	31.4747	31.7227	31.6948	31.945	31.2082	31.4592	31.5414	31.7752	31.8648	31.8869
ASL	22.8461	22.8226	22.7427	22.9593	23.1017	23.4329	23.8835	22.791	22.243	22.9102
HLA-A	27.4544	27.4103	26.4119	26.6084	28.1248	26.9345	27.0506	26.4759	26.0643	27.0196
CAPNS1	26.434	26.4105	26.1483	26.1886	26.4955	26.5653	26.794	25.965	26.0853	26.2322
TP53	20.7859	20.9219	24.3178	24.07	20.8939	20.7034	20.7022	24.1589	23.6738	20.6789
HSPB1	30.3428	30.3138	30.6957	30.8313	30.6196	30.0244	30.1904	30.8772	30.9186	29.4821
TYMS	24.1603	23.9356	20.7353	20.5944	22.8123	24.6838	24.1534	20.5589	20.5267	24.2359
RPN1	27.7121	27.7083	27.9816	28.1851	27.8586	27.6927	27.8146	27.9363	27.8844	27.6785
RPN2	27.6147	27.591	27.6246	27.8063	27.7506	27.6266	27.6484	27.5052	27.49	27.5254
GNAI2	27.2268	27.2539	28.1844	28.0572	27.4288	27.4755	27.6146	28.0792	28.2637	26.7992
HIST1H2AC;HIST3H2A;HIST1H2AB	25.424	26.7871	26.6817	24.4426	25.0116	20.7034	24.9567	20.5589	20.5267	20.6789
ATP1A1	27.8066	27.789	27.5119	27.6549	27.6507	28.3715	28.5331	27.1959	27.5735	27.1619
ATP1B1	20.7859	20.9219	20.7353	20.5944	23.0856	24.4625	25	20.5589	21.4678	20.6789
APP	26.4156	26.4282	27.2959	27.3884	26.5188	26.008	26.0198	27.0768	27.1704	25.7345
ALDH2	26.3935	25.7121	22.2487	22.4524	26.3977	25.656	25.0021	22.3296	22.8233	23.8488
HMGN1	26.6279	26.3323	26.5818	26.3703	26.9787	26.5983	26.6425	26.5506	26.6824	26.0332
SLC25A5	29.3554	29.3499	29.1684	29.6067	29.5586	29.6715	29.6851	28.97	29.4699	29.4694
ISG15	20.1985	20.9219	22.4421	23.1853	27.3716	20.7034	21.0862	22.6169	22.9684	20.6789
PCCA	24.7994	24.7894	25.1726	25.5331	24.5257	23.5521	23.718	25.0845	25.3026	24.5866
PCCB	24.3909	24.4601	24.6592	25.083	24.1332	23.5039	23.6958	24.6205	24.8244	24.0025
EIF2S1	25.994	25.9036	26.2884	26.4214	25.8777	26.1462	26.1719	26.4405	26.4986	26.0351
HMGN2	26.0662	25.9421	27.2334	26.832	26.2148	26.0407	25.9983	26.5234	27.731	25.6638
ICAM1	20.7859	20.9219	21.3802	22.7554	20.8939	20.7034	21.2198	21.2255	22.3657	20.6789
RPLP1	28.2997	28.2552	27.884	27.802	28.158	28.4444	28.3616	27.8954	27.6111	28.0655
RPLP2	29.0643	29.0514	28.6945	28.7169	28.8808	29.293	29.0899	28.7054	28.5372	28.9273
RPLP0;RPLP0P6	28.3436	28.3288	27.8911	28.0378	28.1126	28.5066	28.3015	27.9054	27.8771	28.1576
JUN	23.1181	24.21	20.7353	20.5944	20.8939	20.7034	22.5994	20.5589	20.5267	22.1866
FABP3	26.6348	26.4559	27.0079	26.5394	26.7972	20.7034	20.7022	25.5868	24.9077	20.6789
SSB	27.863	27.8132	28.2165	28.0586	27.9528	27.4149	27.4639	28.1689	28.2325	27.4835
ITGB1	24.9912	25.0473	26.0936	26.1685	24.5242	25.3577	25.6195	26.0545	26.2153	25.0443
MYL1;MYL3	20.7859	20.9219	20.7353	26.1099	20.8939	20.7034	20.7022	24.5461	25.9737	20.6789
UROD	25.9527	25.9103	25.7115	25.8921	25.9083	25.9577	26.2177	25.793	25.8963	24.8869
FYN	23.0009	22.5261	20.7353	20.5944	23.4847	22.4319	23.3892	20.5589	20.5267	22.2271
GSN	28.7133	28.6941	27.3505	27.3421	29.1806	25.8208	25.9616	27.2114	26.9173	24.6925
RB1	23.545	23.5067	21.0053	21.3122	22.7383	24.5105	24.5107	21.5726	22.297	22.9322
PTMA	27.9288	28.4554	29.0801	28.7663	28.475	28.1526	28.5607	29.4232	29.0952	29.1767
CDK1	23.9827	23.932	22.2597	22.2577	23.0257	25.0918	24.908	22.5588	23.0995	25.2763
ATP5B	30.1341	30.2235	29.7871	29.8363	30.0825	30.1134	30.1075	29.7948	29.8526	29.6698
S100A6	28.8143	28.5162	30.7257	30.5096	28.8719	30.5305	30.8433	31.1469	30.7671	30.4815
EIF4E	25.6468	25.6917	25.1865	25.2283	25.447	25.7376	25.7905	25.3169	25.1544	26.1043
ENO1	30.1322	30.3434	30.2121	30.1515	29.971	30.4005	30.6273	30.2614	29.9303	29.768
PYGL	25.0562	25.1655	25.0259	25.2809	25.2822	26.3638	26.4046	24.666	24.812	25.8782
GPI	29.2641	29.2925	29.111	29.0997	29.0368	29.4012	29.6127	29.1638	28.9426	29.4195
POLB	20.7859	22.0811	20.7353	20.932	21.9465	20.7034	20.7022	20.5589	20.5267	20.6789
NPM1	29.1558	29.3197	29.3062	29.1803	29.2233	29.5398	29.485	29.0633	29.3095	29.0094
TPM3	26.1549	26.304	26.5259	26.5406	26.0644	26.936	27.1226	26.4457	26.4128	27.1857
ITGAV	24.3054	24.3838	23.7062	23.7151	23.9732	24.7265	24.8916	23.8043	24.0145	25.1952
HEXA	24.8001	24.8543	26.2032	26.3925	25.0696	24.7448	24.7037	26.2914	26.2579	25.3183
SERPINE2	20.7859	20.9219	20.7353	20.5944	22.818	20.7034	21.9866	20.5589	20.5267	20.6789
EPHX1	27.1378	26.9916	26.07	26.3443	26.9655	26.1117	26.1249	26.2261	26.3871	27.0794
DBI	27.5814	27.3731	28.8455	28.7005	28.4543	27.3058	27.8476	28.9488	29.2888	30.1847
LDHB	29.4457	29.4137	28.5353	28.4924	29.5078	29.3262	29.4565	27.638	27.5213	29.8075
CENPB	21.7083	22.9053	21.992	23.1554	22.839	22.714	21.6731	23.3003	23.0606	22.9489
GPX1	25.8205	25.7077	27.1077	27.05	26.1424	26.3731	26.4228	27.4234	27.4088	25.3644
P4HB	28.0738	28.1076	28.5292	28.9926	28.1646	28.0635	28.0494	28.4985	28.3727	28.8442
H1F0	27.4618	27.6732	29.3262	29.2442	29.301	26.9809	27.0652	28.9129	29.1884	28.5382
ACYP1	25.634	25.6681	25.5342	25.5745	26.1784	25.4094	25.5179	25.7204	25.2237	25.0324
CTSD	27.213	27.2192	26.6805	26.5899	27.2302	26.799	26.9518	26.5496	26.9744	26.0431
ANXA2;ANXA2P2	27.6657	27.8883	27.5412	27.9013	27.1992	26.8913	26.732	27.3624	27.875	27.2985
CAPN1	25.4182	25.3197	24.695	24.7702	25.5657	24.9763	25.3399	24.5331	24.5193	24.495
TUBB	30.8295	30.9631	31.0568	30.8167	30.9309	30.6624	30.8568	31.1192	30.7738	30.703
PSAP	25.5507	25.2141	26.6604	26.7521	25.3468	26.5168	26.2443	26.5386	26.8145	25.9948
HEXB	25.6394	25.8019	27.8072	27.9522	26.2132	26.3365	26.4884	27.719	27.9067	26.6091
PFN1	29.6198	29.6771	29.0666	29.1025	29.4701	29.2545	29.4291	28.8843	28.6977	29.1715
BPGM	23.8466	23.8029	23.7845	24.0306	24.0786	24.3134	24.4035	23.8775	23.8798	25.367
APRT	26.3724	26.4358	26.5814	26.6535	26.4122	25.8738	26.0112	26.6908	26.2306	24.7707
EPRS	26.2422	26.2948	26.777	26.8964	26.1857	26.4793	26.6362	26.8946	26.6462	26.7311
CTSB	26.7951	26.721	27.5821	27.7612	27.0795	25.8578	25.8607	27.5694	28.1614	25.92
HSP90AA1	30.6722	30.6888	30.7526	30.7052	30.5449	30.6069	30.6972	30.7702	30.6696	30.5592
GALT	23.7165	23.6574	20.7353	20.5944	23.5906	20.7034	22.6328	20.5589	20.5267	20.6789
HNRNPC	28.7973	28.8484	29.5103	29.2125	29.0633	29.1558	29.2492	29.5693	29.4418	29.3234
UQCRH	27.5003	27.4869	26.7832	27.0842	27.4299	27.4241	27.0367	26.6337	26.944	26.8941
LAMB1	24.4402	24.5319	20.7353	23.0132	23.9831	21.4103	22.3831	20.5589	22.9598	20.6789
YES1	23.3168	23.4392	23.4434	23.14	23.332	23.1043	23.1734	23.3886	23.817	23.3416
FH	28.1074	28.1967	27.2153	27.4394	28.0224	28.6414	28.6432	27.1606	27.3785	28.2088
ERCC1	20.231	20.3266	20.7353	21.7258	20.2675	20.7034	20.7022	20.5589	21.735	20.6789
SP1	22.8653	22.8185	22.6475	22.4801	23.2551	23.3593	23.2156	22.7799	22.6547	22.9651
IGF1R	20.7859	20.9219	20.7353	20.8665	20.8939	20.7034	20.7022	20.5589	21.4693	20.6789
ANXA6	28.026	27.9617	26.9422	27.3145	28.3322	27.4737	27.6007	25.4034	26.7219	28.4646
RHOC	28.1614	28.3007	27.3758	27.393	28.0378	27.5407	27.6621	26.9868	27.1367	27.6622
SLC3A2	24.4819	24.3328	26.6646	26.8187	24.9173	25.7448	25.9212	26.5233	26.3187	27.6861
GUSB	25.0218	24.9529	26.4903	26.8519	25.6822	24.8125	24.4797	26.5029	26.9843	21.5079
PFKM	27.0889	27.037	26.4565	26.7486	26.9097	27.322	27.3288	26.5927	26.7169	26.8427
HSP90AB1	29.4541	29.4836	29.2785	29.2319	29.1224	29.3335	29.3556	29.2979	29.3243	28.9459
SRPR	24.6659	24.6406	24.6462	25.5608	24.7977	24.6714	24.738	24.516	24.2951	24.3413
ASNS	25.2243	24.9916	24.6971	25.8403	25.1586	25.6639	26.1966	25.3162	24.7252	27.2019
HMBS	25.2041	25.0938	24.931	24.8826	25.2749	24.7057	24.7729	24.9219	24.5127	24.3186
PDHA1	27.3534	27.3656	26.2958	26.3843	27.139	26.8725	26.7204	26.319	26.3358	26.5592
COL4A2	21.6138	20.9219	20.7353	23.8436	20.8939	21.9801	20.7022	21.5298	21.3985	20.6789
CYC1	27.0034	27.0118	26.2058	26.8538	26.9569	26.6882	26.5859	26.1028	26.6777	26.5932
SNRPB2	25.6603	25.6314	26.0569	26.0519	25.8237	25.7646	25.6774	26.2963	26.2045	25.8989
MFI2	20.7859	20.9219	20.7353	20.5944	20.8939	19.5892	20.3317	20.5589	20.5267	20.6789
CFH	24.7045	24.678	24.8344	20.5944	20.8939	25.74	24.8286	20.5589	24.3334	24.4378
SNRNP70	26.0216	26.0831	26.5744	26.4751	26.5029	26.3359	26.2921	26.5976	26.6055	26.1272
NFIC	25.2188	25.1325	25.5496	25.6312	25.5679	25.1058	25.1522	25.4742	25.427	25.4244
VIM	31.923	32.1649	31.4578	31.3078	31.6875	31.7004	31.8035	30.5065	31.3969	31.3581
RPS17	27.4479	27.5044	26.9705	27.3153	27.2072	27.3785	26.9486	26.796	27.0939	27.1559
GNAI3	24.9413	24.6934	24.2123	23.6506	24.1237	25.2508	25.2181	23.6481	23.7578	25.7085
ANXA5	29.2706	29.4919	28.9568	28.9963	29.2706	29.0542	29.3026	28.7622	28.7269	29.0301
RPSA	28.497	28.5401	28.0207	28.1994	28.1968	28.495	28.3982	27.885	28.0933	28.2921
CD63	24.4576	25.079	25.7487	24.7467	20.8939	22.9784	20.7022	25.5441	25.7616	27.9521
MRPL3	24.8713	24.9479	24.6241	24.5034	24.4576	24.7421	24.692	24.6057	24.6385	24.6529
SNRPA	25.2078	25.2555	25.7448	25.6182	25.6486	25.3375	25.3144	25.819	25.8422	25.2833
ENO2	27.3296	27.6135	26.5797	26.9682	27.5296	26.5149	26.5908	26.9604	26.7074	26.8541
ACAA1	24.5523	24.3555	25.3942	25.4195	24.5903	25.2279	25.2753	25.4202	25.7455	24.5624
SRP19	24.6896	24.9808	24.9214	24.8143	24.5745	24.5113	24.6852	24.6118	24.2895	24.7669
GSTP1	27.9787	27.9546	27.7768	28.2038	28.4034	27.6391	27.7945	27.6123	28.0475	27.8076
SNRPC	26.5695	26.8092	27.3608	26.9585	27.1538	26.7248	26.8464	27.2427	27.0569	26.708
LGALS1	29.3101	29.5695	29.3892	29.1876	29.4854	29.1989	29.0954	29.3685	29.451	28.6997
QDPR	26.475	26.5391	26.2472	26.3858	26.5988	26.059	26.19	26.3838	26.2639	26.092
HMGB1;HMGB1P1	29.4479	29.561	30.6564	30.4985	29.8626	29.6193	29.9202	30.8578	30.7143	29.587
GNAO1	25.5507	25.4929	26.0959	26.3212	25.5475	20.5926	22.0174	25.5407	26.0942	25.3995
SPARC	28.0718	28.1073	27.8805	27.7363	26.127	27.2873	27.2297	27.4906	27.0918	24.3215
TPM1	23.555	24.2799	23.8226	23.6373	24.332	23.0854	23.6621	23.4155	23.8544	20.6789
CLTA	26.3462	26.2223	26.8374	26.8893	26.1825	26.4855	26.5804	26.7763	26.8503	26.9907
CLTB	25.6253	25.4531	24.9127	25.0165	25.3425	25.6179	25.4179	25.1578	25.0663	25.8339
ANXA4	25.1578	25.1135	24.5128	24.7657	25.3863	25.4315	25.6582	23.0095	24.499	20.6789
CNP	26.267	26.253	26.8483	26.6147	26.5158	25.7272	25.9403	26.7721	27.0654	26.5214
PDGFRB	27.8738	28.2684	27.1346	20.5944	27.1601	20.7034	20.7022	26.6323	20.5267	27.4113
DLD	27.9142	27.968	27.5085	27.7436	27.8775	27.4823	27.4843	27.3787	27.7481	27.3763
HNRNPA1;HNRNPA1L2	30.0868	30.1159	30.1503	29.8819	30.0859	30.4112	30.2726	30.1394	29.9733	29.9066
SNRPA1	26.3296	26.3908	27.0131	26.7703	26.6674	26.6341	26.6418	27.027	26.8389	26.6208
COX6C	25.0057	25.2255	24.9876	25.3341	25.1668	25.7435	25.675	24.8747	25.5098	25.232
PARP1	27.4025	27.4828	26.7612	26.6198	27.6546	27.6956	27.7598	27.0325	26.8281	27.7865
POLA1	27.6644	27.4301	26.4464	20.5944	26.2006	26.1111	27.0122	20.5589	25.9133	27.2988
IFIT2	23.2829	23.1662	21.0147	20.5944	25.038	20.7034	20.6953	20.5589	20.2802	20.6789
IFIT1	23.2859	22.9419	22.1646	20.812	26.9228	20.0097	21.9089	17.9193	18.0381	20.6789
UCHL1	26.904	27.2441	28.0039	28.4068	27.1127	28.4683	28.6983	28.4078	28.4306	28.7175
LTA4H	25.2309	25.1337	25.5541	25.7889	25.5652	24.8746	25.0577	25.6582	25.9468	25.0007
ALDOC	30.526	30.4501	29.3916	29.4384	30.4109	30.8031	30.8279	29.3634	29.0153	29.6541
C4A	21.7761	21.0325	23.2446	25.3252	22.597	18.2426	21.049	24.7441	24.6553	20.6789
H2AFV;H2AFZ	29.1194	29.0805	29.7098	29.6335	29.4731	29.3185	29.476	29.5333	29.6705	29.0519
HIST1H2AJ;HIST1H2AH;H2AFJ;HIST1H2AD;HIST1H2AG;HIST2H2AC;HIST2H2AA3	27.8109	28.0035	28.6042	27.5051	28.278	27.7239	28.1472	27.9276	27.7738	27.6171
CISD3	20.7859	20.9219	22.2776	21.9729	20.8939	20.7034	20.991	21.2171	22.2112	20.6789
CHTF8	20.7859	20.9765	25.3222	24.572	21.305	20.7034	21.1786	25.2454	24.3614	21.1994
GSTT2B;GSTT2	20.7859	20.9219	23.8639	23.8169	20.8939	20.7034	20.7022	23.6974	24.43	25.831
TMSB15B;TMSB15A	20.7859	20.9219	20.7353	20.5944	23.7248	20.7034	23.5654	21.5806	20.5267	20.6789
HSPA1B;HSPA1A	27.0722	26.9377	27.8411	27.8473	27.7114	27.4398	27.449	27.776	27.4871	26.9111
U2AF1	26.8156	26.7864	27.7731	27.8734	27.046	26.9964	26.9	27.7689	27.8668	27.0479
CBS	26.2086	26.131	20.7353	20.5944	25.8422	25.6666	25.8233	20.5589	20.5267	25.6433
TROVE2	26.2952	26.3336	26.4729	26.6238	26.4395	26.0371	26.1705	26.4804	26.7716	26.9905
GAA	26.0102	25.966	24.9185	25.478	26.2782	25.9655	25.8791	24.9496	25.2936	24.0687
RRAS	24.0958	24.1155	20.7353	20.5944	24.6401	23.9968	23.7348	20.5589	20.5267	20.6789
HLA-C	26.1589	26.2533	24.7411	24.7969	26.99	25.0972	25.4993	24.5646	24.5519	25.012
HIST1H1E	28.9484	29.0703	30.0294	29.3849	29.6097	29.1054	29.1114	29.3395	29.511	28.783
DLAT	25.2712	25.3592	25.7004	26.0223	25.4057	25.6352	25.5787	25.4383	25.6512	25.413
NR2F1	23.5278	23.9329	24.952	24.072	24.0596	21.8574	20.7022	24.4382	24.402	25.6627
TXN	28.43	28.3914	27.5694	27.5798	28.6859	28.2813	28.5103	27.5606	27.4035	27.856
COX5B	25.1825	20.9219	20.7353	23.8748	25.7799	26.0002	26.5408	20.5589	25.697	26.3678
CTSA	25.1073	25.1231	25.5135	25.0815	24.6755	25.3275	25.6154	25.1344	25.4846	25.7137
MAPT	23.5326	23.2009	25.5783	25.0247	22.8385	19.66	19.9495	25.5239	26.0927	25.2436
PRKAR1A	24.5333	24.6015	24.1354	24.119	24.3747	25.0238	25.1744	23.6156	23.4439	24.6369
UROS	22.1315	20.9088	20.7353	20.5944	20.8939	20.7034	21.3828	20.5589	20.5267	20.6789
ESD	27.2905	27.3101	27.3059	27.3451	27.2276	27.3167	27.3456	27.3789	27.3242	26.3252
HSPD1	29.443	29.5303	29.6787	29.9568	29.5346	29.5736	29.5309	29.5271	29.766	29.4728
CLU	26.3033	26.2312	25.5361	25.4542	26.5842	24.4806	24.9958	25.1454	25.7677	23.8715
HSPA5	28.6688	28.7378	28.6635	29.0843	28.4557	28.9217	28.9126	28.7151	28.5349	29.3628
LAMC1	25.4449	25.6122	20.7353	21.9165	24.1839	24.3185	24.0695	20.5589	18.3735	22.3398
ACP2	23.7322	23.6299	23.4018	23.3567	23.807	23.9743	24.1446	23.7291	23.9103	23.9335
MAP2	27.4365	27.2805	27.2834	26.7222	27.7802	27.2147	27.3167	27.431	27.1474	28.3743
HSPA8	30.1577	30.1502	29.8641	29.6948	29.8904	30.1586	30.0634	29.8945	29.9984	29.7874
SLC2A1	25.0631	25.329	25.0351	24.3523	23.118	24.7578	24.9025	24.9982	25.3513	24.6037
SLC2A3;SLC2A14	22.1777	23.4231	21.0531	21.0282	22.6326	20.7034	20.7022	21.865	22.1528	24.4433
UMPS	24.4312	24.4327	24.9982	24.869	24.2442	24.6905	24.7327	25.081	25.1104	25.0827
PDHB	26.6441	26.7567	25.6236	25.7659	26.4789	26.1988	26.0738	25.548	25.5342	25.8744
DBT	24.3914	24.5834	24.8878	25.1615	24.6128	24.084	24.1631	24.6337	24.9015	23.9741
PYGB	28.157	28.1659	27.7541	28.052	28.3274	28.3123	28.5131	27.6056	27.6946	26.8879
PYGM	20.7859	20.9219	20.7353	20.5944	20.8939	20.7034	20.7022	25.0664	26.2057	20.6789
RALA	25.6591	25.8711	26.5145	26.4115	25.8971	25.7285	25.8281	26.4062	26.5752	26.3941
RALB	25.553	25.4899	23.8871	23.7502	25.2387	24.4035	24.3167	23.3268	23.5035	23.315
LAMP1	26.0118	25.8179	27.8433	27.8418	26.0615	26.4666	26.3408	27.943	28.3127	26.9739
ACADM	26.9105	27.0524	26.554	26.2282	26.884	27.6901	27.7133	26.5649	26.6093	25.7691
TOP1	26.1151	26.2205	26.1393	26.0101	26.3069	26.4994	26.4632	26.0621	26.1771	25.7762
TOP2A	23.9421	23.4376	20.7353	20.5944	24.0346	23.8822	23.4422	20.5589	20.5267	21.4363
G6PD	27.2161	27.1437	26.9819	27.1419	27.2732	27.7851	27.9151	26.7415	26.6775	26.5933
UBL4A	25.3354	25.5279	25.5825	25.6492	25.5892	25.4483	25.561	25.5977	25.3595	25.6315
PC	27.1992	27.2132	26.1014	26.4146	27.3093	26.4675	26.4123	25.9531	26.3801	24.7142
DMD	23.4388	24.6883	20.7353	20.5944	21.0282	23.5854	20.7022	20.5589	22.6169	21.0081
MTHFD1	27.2838	27.2936	27.6456	27.5419	27.2719	27.2155	27.3153	27.4216	27.3826	27.8233
IGF2R	23.2111	23.1829	24.5731	25.1627	21.8319	24.2228	24.0361	24.5478	24.5267	25.4985
ADH5	27.9017	27.848	27.6594	27.6071	27.9394	27.7906	27.9927	27.4879	27.5806	28.401
CDK4	20.7859	22.0604	24.0213	22.6225	20.8939	20.7034	20.7022	23.7805	23.795	20.6789
PRPS2	20.7859	20.9219	20.7353	24.6174	20.8939	20.7034	22.95	23.3742	24.1487	23.246
PABPC1	27.4859	27.5704	27.1543	27.1892	27.1524	27.5658	27.6375	27.2943	27.2559	27.2793
PCNA	28.4418	28.4875	27.0008	26.9575	28.1013	28.6632	28.5872	26.7864	27.2081	28.5199
COX6A1	25.8357	25.5822	24.9717	25.3162	26.1495	26.2807	26.4397	24.6582	25.8456	26.0958
HARS	25.7468	25.8137	25.6936	25.5828	25.3991	25.6949	25.7773	25.8297	25.5915	26.4242
COL6A1	27.2478	27.2945	23.1204	25.064	27.4809	25.483	25.5909	23.4946	22.3964	23.4964
COL6A2	23.8277	23.5633	20.7353	20.5944	24.1837	22.9526	23.1515	20.5589	20.5267	20.6789
SLC25A4	26.1484	26.0762	26.373	26.4407	25.9251	26.4011	26.4052	26.5462	27.0646	25.3592
SLC25A6	29.1169	29.1707	29.2608	29.4425	29.1005	29.0855	29.1379	29.1303	29.4444	28.8189
IMPDH2	26.2788	26.1774	25.8719	26.2681	25.5893	26.7642	26.6667	25.9844	25.7308	26.0365
TPR	26.1992	26.2732	26.4328	26.3713	26.472	26.5533	26.5331	26.4384	26.4191	26.3288
CKB	30.9576	30.9571	32.1766	31.8349	31.0504	31.37	31.5202	32.1286	31.9923	31.105
CKMT1A	20.7859	20.9219	25.1943	25.0061	23.2727	23.4835	23.675	25.6798	25.5125	24.5298
BCKDHA	23.6936	23.5667	24.6983	25.2144	24.0673	23.5846	23.5005	24.7208	24.8058	23.3952
SKI	20.7859	20.9219	22.4879	21.8898	20.8939	20.7034	20.7022	20.5589	21.1044	20.6789
ACTN1	27.4153	27.5133	26.6497	26.8255	27.2703	27.5653	27.6869	26.4702	26.32	26.1096
PEPD	27.2742	27.2931	29.155	29.1176	27.4253	27.5449	27.6241	29.0097	29.4221	28.8326
XRCC6	28.2087	28.2789	28.837	28.8046	28.5061	28.2793	28.3896	28.8688	28.8848	28.5491
XRCC5	28.0488	28.0396	28.5982	28.5428	28.2772	28.1085	28.2844	28.6604	28.6775	28.4037
UNG	23.8101	23.6126	23.3745	21.6079	21.9201	22.3072	23.195	20.5589	20.5267	23.3132
COX4I1	27.1373	27.1435	26.6188	26.985	26.8567	27.7102	27.7189	26.6284	27.1633	27.0466
LAMP2	25.8169	25.5387	28.4051	28.3284	27.0382	26.1908	26.0402	28.4391	28.6448	27.6948
RNH1	27.631	27.6171	27.0527	27.2283	27.7451	26.9977	27.2373	27.0995	26.817	26.519
SCG2	21.4056	21.6902	23.2265	22.9093	20.8939	23.164	23.0375	23.3862	22.9669	20.6789
MYH6;MYH7	23.2298	23.2415	24.2087	20.5944	23.8321	24.1108	23.2449	24.2911	20.5267	23.4248
NCAM1	25.8432	25.8739	25.749	25.7873	26.5461	26.1687	26.3572	25.6102	26.0617	26.3067
ATP1A3	20.7859	20.9219	25.4514	26.2152	20.8939	20.7034	23.5079	24.9912	25.6691	23.3536
EEF2	29.029	29.0358	29.2298	29.232	28.5072	28.7542	28.7432	29.1598	28.9708	28.8638
PDIA4	29.0631	29.1282	28.7425	29.1664	29.0794	29.0808	29.0774	28.7062	28.6611	28.9882
P4HA1	25.9597	26.1187	24.8305	25.4075	25.5966	26.4853	26.4446	24.6556	24.4503	25.2274
TPT1	27.8234	27.7592	27.3679	27.7204	27.3666	27.9023	27.8248	27.4211	27.5339	27.3497
ALAD	23.5436	23.5148	23.9077	23.979	23.792	23.5111	23.7899	23.8509	24.3144	23.7822
F3	20.7859	20.9219	20.7353	20.5944	20.8939	22.8362	24.4154	20.5589	20.5267	22.573
PLS3	26.4846	26.4103	25.5082	25.904	25.9818	27.5633	27.7024	25.763	25.6683	27.1486
APEH	25.8481	25.9342	25.1473	25.2593	25.8239	25.9502	26.138	25.14	24.7528	25.485
ETFA	27.1434	27.1594	26.6841	26.9197	27.3463	27.2975	27.1708	26.6689	26.9211	26.2478
GYS1	25.0108	24.9337	22.2836	22.2764	24.848	23.8212	24.1785	22.032	20.6437	23.2257
PRKAR2A	25.8778	25.9855	26.2368	26.1377	25.9001	25.6698	25.8268	26.1818	26.2262	25.7349
GTF2F2	25.202	25.2259	24.8815	25.0334	25.0364	25.2956	25.2993	25.1441	25.026	24.8152
CD59	25.5997	25.3398	25.3828	25.4618	25.0463	26.929	26.9326	25.4927	25.587	25.1089
MTHFD2	22.0345	20.9219	20.7353	22.6173	20.8939	24.4383	23.025	23.391	20.5267	24.3575
GFAP	25.7585	25.4828	24.8464	25.4155	28.1456	29.9641	30.3626	24.3501	25.1856	24.5051
CD99	24.1313	23.9346	20.7353	20.5944	23.5728	23.6907	23.9692	20.5589	20.5267	23.5641
PRKCSH	27.7932	27.9396	28.8831	29.5479	28.0545	28.2584	28.2011	28.7774	29.0384	27.764
IRF2	21.9529	22.1247	20.7353	20.5944	23.1457	20.7034	20.7022	20.5589	20.5267	20.6789
FDPS	27.5207	27.6683	26.6233	26.6103	27.3162	27.7483	28.0344	26.9687	26.3525	28.3392
COX7A2	25.2358	20.9219	26.243	25.0356	20.8939	25.998	27.1343	25.0647	26.7106	26.0065
ATP1B2	26.6484	26.5926	26.1874	26.3339	26.1779	25.5611	25.9287	25.7676	26.0068	24.9872
AKR1A1	26.5609	26.573	27.1256	27.3265	26.7143	26.4601	26.5782	27.4933	27.3809	24.7897
PKM	30.8581	30.8886	30.8678	30.7385	30.6201	30.959	31.1254	30.9726	30.6731	30.4557
ACYP2	22.085	22.1378	23.458	24.1424	22.9376	20.7034	20.7022	24.0339	23.2838	22.0821
HSP90B1	29.6411	29.7571	28.7617	29.1706	29.7309	30.0135	30.1216	28.6761	28.6146	29.0724
CCNB1	20.7859	22.1367	20.7353	20.5944	20.8939	23.532	22.2171	20.5589	20.5267	23.2806
MYL6B	23.5424	23.5855	20.7353	20.5944	23.9995	23.2505	23.0774	22.0086	20.5267	23.653
SNRPB	27.6444	27.6623	28.2683	28.4808	27.9661	27.8217	27.775	28.2774	28.4172	28.0202
IDE	24.3032	24.3839	22.6714	22.925	24.111	24.874	24.7414	22.6502	22.7738	23.8297
COX6B1	20.7859	23.8475	20.7353	20.5944	24.9713	25.2888	25.3766	23.4355	23.48	25.2452
HNRNPL	27.7057	27.7006	27.9608	27.7417	27.8178	27.9809	27.9503	28.0705	27.9005	28.1252
DARS	27.6223	27.6106	26.8648	26.9172	27.4487	27.4472	27.5909	26.9264	26.9055	27.0097
UQCRB	26.1751	26.1937	26.3136	27.0997	26.3587	26.4162	26.4793	26.1732	26.955	26.4646
BRAF	21.3989	21.8627	20.5726	20.5944	20.6916	20.7034	20.7022	20.5589	20.5267	20.6789
GLUL	27.0355	26.9266	27.1943	28.2332	28.4337	25.7301	26.0001	27.5426	26.9482	25.9385
AKR1B1	28.6117	28.6906	29.6205	29.4689	28.6331	28.1389	28.3743	29.6545	29.7392	28.3388
[truncated: 4,100 more rows]

## Sheet: Supplementary Data 10
Supplementary Data 10, 123 DEPs in CHI3L1 overexpression PDGCLs.
[truncated: 124 more rows]

[truncated: 2 more sheets: Supplementary Data 11, Supplementary Data 12]
